# Supplementary material for: A guanidine-degrading enzyme controls genomic stability of ethylene-producing cyanobacteria
Source: Nat Commun. 2021 Aug 26;12:5150. doi: 10.1038/s41467-021-25369-x (PMC8390497; doi:10.1038/s41467-021-25369-x)
Supplement: Supplementary file 3 — Supplementary Data 1 [file 41467_2021_25369_MOESM3_ESM.xlsx]

## Sheet: Sheet1
#Locus	Fold Change*	p-Value (n = 3)	NSAF** for PCC 6803	NSAF for JU547	Description
EFE_Ethylene-forming	278	0.000263	< 2.81E-05	0.007812	enzyme OS=Synechocystis sp. (strain PCC 6803)
sp_P73270_SPEB2_SYNY3	20.3	0.000927	2.81e-05	0.000571	Sll1077; Probable agmatinase 2 OS=Synechocystis sp. (strain PCC 6803 / Kazusa) GN=speB2 PE=3 SV=1
tr_P73267_P73267_SYNY	5.34	0.008612	0.000104	0.000558	Sll1080 protein OS=Synechocystis sp. (strain PCC 6803 / Kazusa) GN=sll1080 PE=4 SV=1
tr_P73268_P73268_SYNY	4.35	0.1501	< 5.36E-05	0.000233	Sll1079; Hydrogenase expression/formation protein HypB OS=Synechocystis sp. (strain PCC 6803 / Kazusa) GN=hypB PE=4 SV=1
tr_P73886_P73886_SYNY	1.69	0.047647	0.00036	0.00061	Ribosome-binding ATPase YchF OS=Synechocystis sp. (strain PCC 6803 / Kazusa) GN=ychF PE=3 SV=1
tr_P74314_P74314_SYNY	1.67	0.016061	0.000281	0.000469	OmpR subfamily OS=Synechocystis sp. (strain PCC 6803 / Kazusa) GN=slr0947 PE=4 SV=1
tr_P73546_P73546_SYNY	1.55	0.025467	0.000365	0.000566	Alpha-1,4 glucan phosphorylase OS=Synechocystis sp. (strain PCC 6803 / Kazusa) GN=glgP PE=3 SV=1
sp_P73530_RS1A_SYNY3	1.5	0.016182	0.00142	0.00213	30S ribosomal protein S1 homolog A OS=Synechocystis sp. (strain PCC 6803 / Kazusa) GN=rps1A PE=3 SV=1
sp_P21697_PLAS_SYNY3	1.48	0.007126	0.00322	0.004768	Plastocyanin OS=Synechocystis sp. (strain PCC 6803 / Kazusa) GN=petE PE=1 SV=1
tr_Q55199_Q55199_SYNY	-1.35	0.003676	0.000525	0.00039	Phosphate-binding protein OS=Synechocystis sp. (strain PCC 6803 / Kazusa) GN=pstS PE=3 SV=1
sp_P27179_ATPA_SYNY3	-1.4	0.001025	0.00519	0.00371	ATP synthase subunit alpha OS=Synechocystis sp. (strain PCC 6803 / Kazusa) GN=atpA PE=3 SV=1
sp_P36237_RL11_SYNY3	-1.51	0.009794	0.00556	0.003688	50S ribosomal protein L11 OS=Synechocystis sp. (strain PCC 6803 / Kazusa) GN=rplK PE=3 SV=1
sp_P27180_ATPD_SYNY3	-1.52	0.014717	0.000626	0.000412	ATP synthase subunit delta OS=Synechocystis sp. (strain PCC 6803 / Kazusa) GN=atpH PE=3 SV=1
sp_Q55664_ALF2_SYNY3	-1.53	0.000327	0.00573	0.00375	Fructose-bisphosphate aldolase class 2 OS=Synechocystis sp. (strain PCC 6803 / Kazusa) GN=fbaA PE=1 SV=3
tr_P74769_P74769_SYNY	-1.54	0.014917	0.00191	0.001239	Ssr1528 protein OS=Synechocystis sp. (strain PCC 6803 / Kazusa) GN=ssr1528 PE=4 SV=1
sp_P74410_RS16_SYNY3	-1.57	0.013248	0.00148	0.000947	30S ribosomal protein S16 OS=Synechocystis sp. (strain PCC 6803 / Kazusa) GN=rpsP PE=3 SV=1
sp_P42352_RL9_SYNY3	-1.57	0.03309	0.003878	0.00246	50S ribosomal protein L9 OS=Synechocystis sp. (strain PCC 6803 / Kazusa) GN=rplI PE=3 SV=2
tr_P73037_P73037_SYNY	-1.58	0.015387	0.00424	0.002679	Peptidyl-prolyl cis-trans isomerase OS=Synechocystis sp. (strain PCC 6803 / Kazusa) GN=ytfC PE=4 SV=1
sp_P73851_SYDND_SYNY3	-1.68	0.030414	0.000637	0.000379	Aspartate--tRNA(Asp/Asn) ligase OS=Synechocystis sp. (strain PCC 6803 / Kazusa) GN=aspS PE=3 SV=1
sp_Q55781_FTRV_SYNY3	-1.69	0.007735	0.00071	0.00042	Ferredoxin-thioredoxin reductase, variable chain OS=Synechocystis sp. (strain PCC 6803 / Kazusa) GN=ftrV PE=1 SV=1
sp_P73824_GPX2_SYNY3	-1.72	0.01956	0.00125	0.000726	Hydroperoxy fatty acid reductase gpx2 OS=Synechocystis sp. (strain PCC 6803 / Kazusa) GN=gpx2 PE=1 SV=1
sp_P26533_ATPE_SYNY3	-1.73	0.028933	0.000841	0.000486	ATP synthase epsilon chain OS=Synechocystis sp. (strain PCC 6803 / Kazusa) GN=atpC PE=1 SV=3
sp_P73636_RS6_SYNY3	-1.73	0.019332	0.000946	0.000546	30S ribosomal protein S6 OS=Synechocystis sp. (strain PCC 6803 / Kazusa) GN=rpsF PE=3 SV=1
sp_Q55544_APCE_SYNY3	-1.83	0.003729	0.0114	0.00624	Phycobiliprotein ApcE OS=Synechocystis sp. (strain PCC 6803 / Kazusa) GN=apcE PE=1 SV=1
sp_P27183_ATPX_SYNY3	-1.85	0.027033	0.00202	0.00109	ATP synthase subunit b' OS=Synechocystis sp. (strain PCC 6803 / Kazusa) GN=atpG PE=3 SV=1
tr_P73173_P73173_SYNY	-1.9	0.007279	0.00059	0.00031	PilJ protein OS=Synechocystis sp. (strain PCC 6803 / Kazusa) GN=pilJ PE=4 SV=1
sp_P27181_ATPF_SYNY3	-1.92	0.018123	0.002426	0.001262	ATP synthase subunit b OS=Synechocystis sp. (strain PCC 6803 / Kazusa) GN=atpF PE=3 SV=2
tr_P74175_P74175_SYNY	-2.07	0.00072	0.00117	0.000564	HlyD family of secretion proteins OS=Synechocystis sp. (strain PCC 6803 / Kazusa) GN=hlyD PE=4 SV=1
sp_P72689_IF2_SYNY3	-2.28	0.01916	0.002611	0.001147	Translation initiation factor IF-2 OS=Synechocystis sp. (strain PCC 6803 / Kazusa) GN=infB PE=3 SV=1
sp_P72656_RNE_SYNY3	-2.33	0.034951	0.000748	0.000321	Ribonuclease E/G-like protein OS=Synechocystis sp. (strain PCC 6803 / Kazusa) GN=rne PE=3 SV=1
sp_P74615_Y1483_SYNY3	-2.46	0.001977	0.000462	0.000188	Uncharacterized protein sll1483 OS=Synechocystis sp. (strain PCC 6803 / Kazusa) GN=sll1483 PE=3 SV=1
sp_P27589_PETD_SYNY3	-2.62	0.021749	0.00048	0.000183	Cytochrome b6-f complex subunit 4 OS=Synechocystis sp. (strain PCC 6803 / Kazusa) GN=petD PE=3 SV=1
tr_P74485_P74485_SYNY	-2.66	0.023989	0.00178	0.000671	Sll1863 protein OS=Synechocystis sp. (strain PCC 6803 / Kazusa) GN=sll1863 PE=4 SV=1
sp_P54123_RNJ_SYNY3	-3.31	0.000549	0.000698	0.000211	Ribonuclease J OS=Synechocystis sp. (strain PCC 6803 / Kazusa) GN=rnj PE=3 SV=1
tr_P72758_P72758_SYNY	-5.47	4.17e-05	0.001329	0.000243	Carbon dioxide concentrating mechanism protein CcmM OS=Synechocystis sp. (strain PCC 6803 / Kazusa) GN=ccmM PE=1 SV=1
* The positive sign in the column of “Fold Change” means the relative abundance of the target protein in JU547 compared to the wild type strain Synechocystis PCC 6803; Negative sign means the relative abundance of the target protein in the wild type strain Synechocystis PCC 6803 compared to JU547.
** NSAF, normalized spectral abundance factor, was defined to account for the effect of protein length on spectral count.
