# Supplementary material for: A guanidine-degrading enzyme controls genomic stability of ethylene-producing cyanobacteria
Source: Nat Commun. 2021 Aug 26;12:5150. doi: 10.1038/s41467-021-25369-x (PMC8390497; doi:10.1038/s41467-021-25369-x)
Supplement: Supplementary file 4 — Supplementary Data 2 [file 41467_2021_25369_MOESM4_ESM.txt]

Supplementary Data 2

1. Correct construct for EFE expression on the genome of Synechococcus elongatus strain GD-EFE7942 & EFE7942
       1 – 890, S. elongatus 7942 NS1 homologous region A
       1770 – 2561, Spectinomycin resistance gene ORF, aadA1
       2976 – 3036, PpsbA promoter
       3037 – 3071, RBSv4
       3072 – 4190, EFE-FLAG ORF
       4267 – 4314, T7 terminator
       4412 – 5425, S. elongatus 7942 NS1 homologous region B

CGGCAGCCGGCGGAGCGCTGCTTTCTTGGCAAGCGGTCGCCAGCCCCAACGCCAGGGCTGCCAGCCCGAAACAGCGGGGCAAGGCAGCTTGGAAGGGCGATCGCAGCACGGGCATGGCAATGTCTCTCTGAAGGAATGCAGACCTTATTCGTACAGCCAGGGTTGAATCGTGGGGGTCCAATCACTTAGCTCTGCTGGGCTAAACCAGAGAGCAATTTCCTGTTGTGCTGTTTCGATTGCATCCGAGCCATGGATGATGTTGCGGCCAATATTGACACCAAAATCACCACGGATGGTGCCCGGTTCTGCCGTCAGCGGATTGGTAGCGCCGATCAACTTGCGAGCAGCCGCCACAACGCCTTCGCCTTCCAAGACGATCGCCACGATCGGCCCAGAGGTGATGAACTCGACGAGGCCATTGAAGAAGGGGCGCTCGCGGTGGACAGCATAGTGCTGTTCGGCCAGCTCGCGACTGGGCTTCAGCTGCTTTAGGCCCACCAGTTTGAAGCCTTTTTGCTCAAAGCGGCCGATGATCGTACCGACCAAACCCCGCTGAACGCCATCGGGCTTGATGGCAATAAATGTGCGTTCCACAGACATCTAGATAGTCCTCAAGACGAGGCAAGCATTGAGCTTGCCTTCCTATGGTTCGGGATCACTGGGATTCTTGACAAGCGATCGCGGTCACATCGCTATCTCTTAGGACTTCGCAGCGGGCGAGTCGGATTGACCCGGTAGGGATTTCGCCAGATCAATGCCCGTGGTTTGTTTCAGCTTCTCCAGCAAGCTAGCGATTTGGGTAGCGCTGCCTTCCCCTTCGCCAATCACAGTGATCGACTCCACGTCGATATCTGGCACGGTGCCTGAAAGCGTGACGAGCAGGGACTCGAAGCTTGCATGCCTGCAGGTCGACTCTAGAGCTTTATGCTTGTAAACCGTTTTGTGAAAAAATTTTTAAAATAAAAAAGGGGACCTCTAGGGTCCCCAATTAATTAGTAATATAATCTATTAAAGGTCATTCAAAAGGTCATCCACCGGATCAATTCCCCTGCTCGCGCAGGCTGGGTGCCAAGCTCTCGGGTAACATCAAGGCCCGATCCTTGGAGCCCTTGCCCTCCCGCACGATGATCGTGCCGTGATCGAAATCCAGATCCTTGACCCGCAGTTGCAAACCCTCACTGATCCGCATGCCCGTTCCATACAGAAGCTGGGCGAACAAACGATGCTCGCCTTCCAGAAAACCGAGGATGCGAACCACTTCATCCGGGGTCAGCACCACCGGCAAGCGCCGCGACGGCCGAGGTCTTCCGATCTCCTGAAGCCAGGGCAGATCCGTGCACAGCACCTTGCCGTAGAAGAACAGCAAGGCCGCCAATGCCTGACGATGCGTGGAGACCGAAACCTTGCGCTCGTTCGCCAGCCAGGACAGAAATGCCTCGACTTCGCTGCTGCCCAAGGTTGCCGGGTGACGCACACCGTGGAAACGGATGAAGGCACGAACCCAGTGGACATAAGCCTGTTCGGTTCGTAAGCTGTAATGCAAGTAGCGTATGCGCTCACGCAACTGGTCCAGAACCTTGACCGAACGCAGCGGTGGTAACGGCGCAGTGGCGGTTTTCATGGCTTGTTATGACTGTTTTTTTGGGGTACAGTCTATGCCTCGGGCATCCAAGCAGCAAGCGCGTTACGCCGTGGGTCGATGTTTGATGTTATGGAGCAGCAACGATGTTACGCAGCAGGGCAGTCGCCCTAAAACAAAGTTAAACATCATGAGGGAAGCGGTGATCGCCGAAGTATCGACTCAACTATCAGAGGTAGTTGGCGTCATCGAGCGCCATCTCGAACCGACGTTGCTGGCCGTACATTTGTACGGCTCCGCAGTGGATGGCGGCCTGAAGCCACACAGTGATATTGATTTGCTGGTTACGGTGACCGTAAGGCTTGATGAAACAACGCGGCGAGCTTTGATCAACGACCTTTTGGAAACTTCGGCTTCCCCTGGAGAGAGCGAGATTCTCCGCGCTGTAGAAGTCACCATTGTTGTGCACGACGACATCATTCCGTGGCGTTATCCAGCTAAGCGCGAACTGCAATTTGGAGAATGGCAGCGCAATGACATTCTTGCAGGTATCTTCGAGCCAGCCACGATCGACATTGATCTGGCTATCTTGCTGACAAAAGCAAGAGAACATAGCGTTGCCTTGGTAGGTCCAGCGGCGGAGGAACTCTTTGATCCGGTTCCTGAACAGGATCTATTTGAGGCGCTAAATGAAACCTTAACGCTATGGAACTCGCCGCCCGACTGGGCTGGCGATGAGCGAAATGTAGTGCTTACGTTGTCCCGCATTTGGTACAGCGCAGTAACCGGCAAAATCGCGCCGAAGGATGTCGCTGCCGACTGGGCAATGGAGCGCCTGCCGGCCCAGTATCAGCCCGTCATACTTGAAGCTAGACAGGCTTATCTTGGACAAGAAGAAGATCGCTTGGCCTCGCGCGCAGATCAGTTGGAAGAATTTGTCCACTACGTGAAAGGCGAGATCACCAAGGTAGTCGGCAAATAATGTCTAACAATTCGTTCAAGCCGACGCCGCTTCGCGGCGCG
GCTTAACTCAAGCGTTAGATGCACTAAGCACATAATTGCTCACAGCCAAACTATCAGGTCAAGTCTGCTTTTATTATTTTTAAGCGTGCATAATAAGCCCTACACAAATTGGGAGATATATCATGAAAGGCTGGCTTTTTCTTGTTATCGCAATAGTTGGCGAAGTAATCGCAACATCCGCATTAAAATCTAGCGAGGGCTTTACTAAGCTGATCCGGTGGATGACCTTTTGAATGACCTTTAATAGATTATATTACTAATTAATTGGGGACCCTAGAGGTCCCCTTTTTTATTTTAAAAATTTTTTCACAAAACGGTTTACAAGCATAAAGCTCTAGAGGATCGGCGGCCGCGGATCCCCTGAGGGGAATTCGATCTCAATGAATATTGGTTGACACGGGCGTATAAGACATGTTATACTGTTGAATAACAAGTTTACCGTTCCCAAAAATAAAGAAGGAGGAACAGCATGACCAATTTGCAAACTTTTGAATTACCCACCGAAGTGACTGGCTGTGCCGCTGATATTTCCTTAGGTCGCGCCCTGATTCAAGCCTGGCAGAAAGACGGCATTTTTCAAATTAAAACCGATAGTGAACAAGACCGTAAAACTCAAGAAGCTATGGCCGCTAGCAAACAGTTTTGTAAAGAACCCTTGACCTTTAAATCCAGTTGCGTGAGCGATTTAACTTATTCTGGCTACGTGGCCTCCGGTGAAGAAGTTACCGCTGGGAAACCCGACTTTCCCGAAATTTTTACCGTGTGTAAAGATTTATCCGTGGGCGACCAACGGGTTAAAGCTGGATGGCCCTGTCATGGCCCCGTTCCCTGGCCCAACAACACCTACCAGAAAAGTATGAAAACTTTTATGGAAGAATTGGGGTTAGCCGGAGAACGCTTGTTAAAACTGACCGCTTTGGGGTTTGAACTGCCCATTAATACCTTTACTGATTTGACCCGTGACGGATGGCATCACATGCGCGTGTTACGTTTTCCCCCCCAAACCTCCACTCTGAGTCGGGGCATTGGTGCCCATACCGATTATGGTCTGTTGGTGATTGCCGCTCAGGATGACGTTGGCGGTCTGTACATTCGTCCCCCCGTGGAAGGGGAAAAACGGAATCGCAACTGGTTGCCCGGCGAAAGCTCTGCCGGCATGTTTGAACATGACGAACCCTGGACCTTTGTTACCCCCACTCCCGGGGTGTGGACCGTTTTTCCCGGAGATATTCTGCAATTTATGACCGGGGGACAGTTACTGTCCACTCCCCATAAAGTGAAATTGAATACCCGTGAACGGTTTGCCTGTGCTTATTTTCACGAACCCAACTTTGAAGCCTCTGCTTACCCCTTGTTTGAACCCTCCGCCAATGAACGGATTCATTATGGCGAACACTTTACCAACATGTTTATGCGGTGCTACCCCGATCGCATTACCACTCAACGTATTAACAAAGAAAACCGGTTAGCCCACCTGGAAGATTTGAAAAAATACAGTGACACTCGCGCTACTGGTAGCGATTACAAAGATCATGATGGCGATTACAAAGATCACGACATCGATTACAAAGATGATGATGATAAATAAGAATTCGAAGCTTGATCCGGCTGCTAACAAAGCCCGAAAGGAAGCTGAGTTGGCTGCTGCCACCGCTGAGCAATAACTAGCATAACCCCTTGGGGCCTCTAAACGGGTCTTGAGGGGTTTTTTGCTGAAAGGAGGAACTATATCCGGATCTGGCGTAATAGCGAAGAGGCCCGCACCGATCGCCCTTCCCAACAGTTGCTCGAGGGTACCGAGCTCGAATTTCGAGCTTCTGGAGCAGGAAGATGTCGCGGGCATTAGCACCAGCGGTCTGCCAAGCCTCCGCCAGCCGTTGGGTCCCTTCCGCTTGAGCTTTTCCATCTTCGACGATACGGGCGGCGGCCCCCCGCGCTTCCGCGATCGCCCGTTTACAAGCTGCCTCAGCTGGGGCGATCACATCGGCTTGAAGTTGCTGCTGCACCTGTTTGATCCGCTCCTGCTGCACAGGGAGTTCTGCTTGGCTACGAGCGACTTCGGTAGCAATGTCCGCTTCAGCTTCGGCCACCACCGCTTCGCGCCGCGTCAACGCATCCTGAATCCGGCGCTCGGCCTCGGCTTGGGCGATCGCTACATCGCGATCGATCCGACGCAGGGCCGTGATCTTGTCATTTTCGGCCGTTTGGATCGCAGAGGCAGCCTGGGCATCGGCTTCAGCAATTCGGGCATCTCGCTGCAGATCAGCCCGCTGCTTGCGTCCACTAGCCGAGAGATAACCGACCTCATCGGAAATGTTCTGGACTTGCAGCGTATCGAGGACTAGACCCAGCTGCTCAAGGTCATCCTCCGCCTCTTCCAGCAGACTTTTGGCAAAGGCAATTTTGTCCTCGTTGATCTGCTCCGGCGTGAGGCTGGCTAAAACACCACGCAAGTTGCCTTCGAGGGTCTCCTTGGCAATTTGCTCGATTTCCTTACGGTTTTTGCCAAGCAGCCGCTCGATCGCGTTGTGGATGGTCGGTTCTTCCCCAGCAATCTTGATATTGGCAACGCCTTCAACAGTCAGGGGAATGCCGCCCTTGGAGAAGGCATTGGAAACGCGCAACTCAATGATCATGTTGGTCAGATCCATGCGGAGCGCTTTTTCCAGCAGAGGTACCCGCAGGCTGCTGCCGCCCTTGACCAAGCGATAGCCAACTCGGCGGCCATCACTACTGCGGCGACTACTGCCAGCAAAGATCAAAATTTCACTGGGTTGGCAGATGTAGTAGAGATTGCGCAGGACTAAGCTGCCAGCCCCGGCG


2. Mutation Type 1: Fragment 2603-4709 (2107 bp) is missing from EFE7942 colonies #1,2, 4, 8, 9.
       	1 – 890, S. elongatus 7942 NS1 homologous region A
      	1770 – 2561, Spectinomycin resistance gene ORF, aadA1
	2603 – 3318, S. elongatus 7942 NS1 homologous region B, truncated due to spontaneous mutation


CGGCAGCCGGCGGAGCGCTGCTTTCTTGGCAAGCGGTCGCCAGCCCCAACGCCAGGGCTGCCAGCCCGAAACAGCGGGGCAAGGCAGCTTGGAAGGGCGATCGCAGCACGGGCATGGCAATGTCTCTCTGAAGGAATGCAGACCTTATTCGTACAGCCAGGGTTGAATCGTGGGGGTCCAATCACTTAGCTCTGCTGGGCTAAACCAGAGAGCAATTTCCTGTTGTGCTGTTTCGATTGCATCCGAGCCATGGATGATGTTGCGGCCAATATTGACACCAAAATCACCACGGATGGTGCCCGGTTCTGCCGTCAGCGGATTGGTAGCGCCGATCAACTTGCGAGCAGCCGCCACAACGCCTTCGCCTTCCAAGACGATCGCCACGATCGGCCCAGAGGTGATGAACTCGACGAGGCCATTGAAGAAGGGGCGCTCGCGGTGGACAGCATAGTGCTGTTCGGCCAGCTCGCGACTGGGCTTCAGCTGCTTTAGGCCCACCAGTTTGAAGCCTTTTTGCTCAAAGCGGCCGATGATCGTACCGACCAAACCCCGCTGAACGCCATCGGGCTTGATGGCAATAAATGTGCGTTCCACAGACATCTAGATAGTCCTCAAGACGAGGCAAGCATTGAGCTTGCCTTCCTATGGTTCGGGATCACTGGGATTCTTGACAAGCGATCGCGGTCACATCGCTATCTCTTAGGACTTCGCAGCGGGCGAGTCGGATTGACCCGGTAGGGATTTCGCCAGATCAATGCCCGTGGTTTGTTTCAGCTTCTCCAGCAAGCTAGCGATTTGGGTAGCGCTGCCTTCCCCTTCGCCAATCACAGTGATCGACTCCACGTCGATATCTGGCACGGTGCCTGAAAGCGTGACGAGCAGGGACTCGAAGCTTGCATGCCTGCAGGTCGACTCTAGAGCTTTATGCTTGTAAACCGTTTTGTGAAAAAATTTTTAAAATAAAAAAGGGGACCTCTAGGGTCCCCAATTAATTAGTAATATAATCTATTAAAGGTCATTCAAAAGGTCATCCACCGGATCAATTCCCCTGCTCGCGCAGGCTGGGTGCCAAGCTCTCGGGTAACATCAAGGCCCGATCCTTGGAGCCCTTGCCCTCCCGCACGATGATCGTGCCGTGATCGAAATCCAGATCCTTGACCCGCAGTTGCAAACCCTCACTGATCCGCATGCCCGTTCCATACAGAAGCTGGGCGAACAAACGATGCTCGCCTTCCAGAAAACCGAGGATGCGAACCACTTCATCCGGGGTCAGCACCACCGGCAAGCGCCGCGACGGCCGAGGTCTTCCGATCTCCTGAAGCCAGGGCAGATCCGTGCACAGCACCTTGCCGTAGAAGAACAGCAAGGCCGCCAATGCCTGACGATGCGTGGAGACCGAAACCTTGCGCTCGTTCGCCAGCCAGGACAGAAATGCCTCGACTTCGCTGCTGCCCAAGGTTGCCGGGTGACGCACACCGTGGAAACGGATGAAGGCACGAACCCAGTGGACATAAGCCTGTTCGGTTCGTAAGCTGTAATGCAAGTAGCGTATGCGCTCACGCAACTGGTCCAGAACCTTGACCGAACGCAGCGGTGGTAACGGCGCAGTGGCGGTTTTCATGGCTTGTTATGACTGTTTTTTTGGGGTACAGTCTATGCCTCGGGCATCCAAGCAGCAAGCGCGTTACGCCGTGGGTCGATGTTTGATGTTATGGAGCAGCAACGATGTTACGCAGCAGGGCAGTCGCCCTAAAACAAAGTTAAACATCATGAGGGAAGCGGTGATCGCCGAAGTATCGACTCAACTATCAGAGGTAGTTGGCGTCATCGAGCGCCATCTCGAACCGACGTTGCTGGCCGTACATTTGTACGGCTCCGCAGTGGATGGCGGCCTGAAGCCACACAGTGATATTGATTTGCTGGTTACGGTGACCGTAAGGCTTGATGAAACAACGCGGCGAGCTTTGATCAACGACCTTTTGGAAACTTCGGCTTCCCCTGGAGAGAGCGAGATTCTCCGCGCTGTAGAAGTCACCATTGTTGTGCACGACGACATCATTCCGTGGCGTTATCCAGCTAAGCGCGAACTGCAATTTGGAGAATGGCAGCGCAATGACATTCTTGCAGGTATCTTCGAGCCAGCCACGATCGACATTGATCTGGCTATCTTGCTGACAAAAGCAAGAGAACATAGCGTTGCCTTGGTAGGTCCAGCGGCGGAGGAACTCTTTGATCCGGTTCCTGAACAGGATCTATTTGAGGCGCTAAATGAAACCTTAACGCTATGGAACTCGCCGCCCGACTGGGCTGGCGATGAGCGAAATGTAGTGCTTACGTTGTCCCGCATTTGGTACAGCGCAGTAACCGGCAAAATCGCGCCGAAGGATGTCGCTGCCGACTGGGCAATGGAGCGCCTGCCGGCCCAGTATCAGCCCGTCATACTTGAAGCTAGACAGGCTTATCTTGGACAAGAAGAAGATCGCTTGGCCTCGCGCGCAGATCAGTTGGAAGAATTTGTCCACTACGTGAAAGGCGAGATCACCAAGGTAGTCGGCAAATAATGTCTAACAATTCGTTCAAGCCGACGCCGCTTCGCGGCGCG
TCAACGCATCCTGAATCCGGCGCTCGGCCTCGGCTTGGGCGATCGCTACATCGCGATCGATCCGACGCAGGGCCGTGATCTTGTCATTTTCGGCCGTTTGGATCGCAGAGGCAGCCTGGGCATCGGCTTCAGCAATTCGGGCATCTCGCTGCAGATCAGCCCGCTGCTTGCGTCCACTAGCCGAGAGATAACCGACCTCATCGGAAATGTTCTGGACTTGCAGCGTATCGAGGACTAGACCCAGCTGCTCAAGGTCATCCTCCGCCTCTTCCAGCAGACTTTTGGCAAAGGCAATTTTGTCCTCGTTGATCTGCTCCGGCGTGAGGCTGGCTAAAACACCACGCAAGTTGCCTTCGAGGGTCTCCTTGGCAATTTGCTCGATTTCCTTACGGTTTTTGCCAAGCAGCCGCTCGATCGCGTTGTGGATGGTCGGTTCTTCCCCAGCAATCTTGATATTGGCAACGCCTTCAACAGTCAGGGGAATGCCGCCCTTGGAGAAGGCATTGGAAACGCGCAACTCAATGATCATGTTGGTCAGATCCATGCGGAGCGCTTTTTCCAGCAGAGGTACCCGCAGGCTGCTGCCGCCCTTGACCAAGCGATAGCCAACTCGGCGGCCATCACTACTGCGGCGACTACTGCCAGCAAAGATCAAAATTTCACTGGGTTGGCAGATGTAGTAGAGATTGCGCAGGACTAAGCTGCCAGCCCCGGCG


3. Mutation Type 2: Fragment 3940-3963 (24 bp) is missing from EFE7942 colonies #3, 5, 7, 10.

	1 – 890, S. elongatus 7942 NS1 homologous region A
	1770 – 2561, Spectinomycin resistance gene ORF, aadA1
	2976 – 3036, PpsbA promoter
	3037 – 3071,  RBSv4
	3072 – 4166, EFE-FLAG ORF, 24 bp within the original ORF deleted due to spontaneous mutation
	4243 – 4290, T7 terminator
	4388 – 5401, S. elongatus 7942 NS1 homologous region B

CGGCAGCCGGCGGAGCGCTGCTTTCTTGGCAAGCGGTCGCCAGCCCCAACGCCAGGGCTGCCAGCCCGAAACAGCGGGGCAAGGCAGCTTGGAAGGGCGATCGCAGCACGGGCATGGCAATGTCTCTCTGAAGGAATGCAGACCTTATTCGTACAGCCAGGGTTGAATCGTGGGGGTCCAATCACTTAGCTCTGCTGGGCTAAACCAGAGAGCAATTTCCTGTTGTGCTGTTTCGATTGCATCCGAGCCATGGATGATGTTGCGGCCAATATTGACACCAAAATCACCACGGATGGTGCCCGGTTCTGCCGTCAGCGGATTGGTAGCGCCGATCAACTTGCGAGCAGCCGCCACAACGCCTTCGCCTTCCAAGACGATCGCCACGATCGGCCCAGAGGTGATGAACTCGACGAGGCCATTGAAGAAGGGGCGCTCGCGGTGGACAGCATAGTGCTGTTCGGCCAGCTCGCGACTGGGCTTCAGCTGCTTTAGGCCCACCAGTTTGAAGCCTTTTTGCTCAAAGCGGCCGATGATCGTACCGACCAAACCCCGCTGAACGCCATCGGGCTTGATGGCAATAAATGTGCGTTCCACAGACATCTAGATAGTCCTCAAGACGAGGCAAGCATTGAGCTTGCCTTCCTATGGTTCGGGATCACTGGGATTCTTGACAAGCGATCGCGGTCACATCGCTATCTCTTAGGACTTCGCAGCGGGCGAGTCGGATTGACCCGGTAGGGATTTCGCCAGATCAATGCCCGTGGTTTGTTTCAGCTTCTCCAGCAAGCTAGCGATTTGGGTAGCGCTGCCTTCCCCTTCGCCAATCACAGTGATCGACTCCACGTCGATATCTGGCACGGTGCCTGAAAGCGTGACGAGCAGGGACTCGAAGCTTGCATGCCTGCAGGTCGACTCTAGAGCTTTATGCTTGTAAACCGTTTTGTGAAAAAATTTTTAAAATAAAAAAGGGGACCTCTAGGGTCCCCAATTAATTAGTAATATAATCTATTAAAGGTCATTCAAAAGGTCATCCACCGGATCAATTCCCCTGCTCGCGCAGGCTGGGTGCCAAGCTCTCGGGTAACATCAAGGCCCGATCCTTGGAGCCCTTGCCCTCCCGCACGATGATCGTGCCGTGATCGAAATCCAGATCCTTGACCCGCAGTTGCAAACCCTCACTGATCCGCATGCCCGTTCCATACAGAAGCTGGGCGAACAAACGATGCTCGCCTTCCAGAAAACCGAGGATGCGAACCACTTCATCCGGGGTCAGCACCACCGGCAAGCGCCGCGACGGCCGAGGTCTTCCGATCTCCTGAAGCCAGGGCAGATCCGTGCACAGCACCTTGCCGTAGAAGAACAGCAAGGCCGCCAATGCCTGACGATGCGTGGAGACCGAAACCTTGCGCTCGTTCGCCAGCCAGGACAGAAATGCCTCGACTTCGCTGCTGCCCAAGGTTGCCGGGTGACGCACACCGTGGAAACGGATGAAGGCACGAACCCAGTGGACATAAGCCTGTTCGGTTCGTAAGCTGTAATGCAAGTAGCGTATGCGCTCACGCAACTGGTCCAGAACCTTGACCGAACGCAGCGGTGGTAACGGCGCAGTGGCGGTTTTCATGGCTTGTTATGACTGTTTTTTTGGGGTACAGTCTATGCCTCGGGCATCCAAGCAGCAAGCGCGTTACGCCGTGGGTCGATGTTTGATGTTATGGAGCAGCAACGATGTTACGCAGCAGGGCAGTCGCCCTAAAACAAAGTTAAACATCATGAGGGAAGCGGTGATCGCCGAAGTATCGACTCAACTATCAGAGGTAGTTGGCGTCATCGAGCGCCATCTCGAACCGACGTTGCTGGCCGTACATTTGTACGGCTCCGCAGTGGATGGCGGCCTGAAGCCACACAGTGATATTGATTTGCTGGTTACGGTGACCGTAAGGCTTGATGAAACAACGCGGCGAGCTTTGATCAACGACCTTTTGGAAACTTCGGCTTCCCCTGGAGAGAGCGAGATTCTCCGCGCTGTAGAAGTCACCATTGTTGTGCACGACGACATCATTCCGTGGCGTTATCCAGCTAAGCGCGAACTGCAATTTGGAGAATGGCAGCGCAATGACATTCTTGCAGGTATCTTCGAGCCAGCCACGATCGACATTGATCTGGCTATCTTGCTGACAAAAGCAAGAGAACATAGCGTTGCCTTGGTAGGTCCAGCGGCGGAGGAACTCTTTGATCCGGTTCCTGAACAGGATCTATTTGAGGCGCTAAATGAAACCTTAACGCTATGGAACTCGCCGCCCGACTGGGCTGGCGATGAGCGAAATGTAGTGCTTACGTTGTCCCGCATTTGGTACAGCGCAGTAACCGGCAAAATCGCGCCGAAGGATGTCGCTGCCGACTGGGCAATGGAGCGCCTGCCGGCCCAGTATCAGCCCGTCATACTTGAAGCTAGACAGGCTTATCTTGGACAAGAAGAAGATCGCTTGGCCTCGCGCGCAGATCAGTTGGAAGAATTTGTCCACTACGTGAAAGGCGAGATCACCAAGGTAGTCGGCAAATAATGTCTAACAATTCGTTCAAGCCGACGCCGCTTCGCGGCGCG
GCTTAACTCAAGCGTTAGATGCACTAAGCACATAATTGCTCACAGCCAAACTATCAGGTCAAGTCTGCTTTTATTATTTTTAAGCGTGCATAATAAGCCCTACACAAATTGGGAGATATATCATGAAAGGCTGGCTTTTTCTTGTTATCGCAATAGTTGGCGAAGTAATCGCAACATCCGCATTAAAATCTAGCGAGGGCTTTACTAAGCTGATCCGGTGGATGACCTTTTGAATGACCTTTAATAGATTATATTACTAATTAATTGGGGACCCTAGAGGTCCCCTTTTTTATTTTAAAAATTTTTTCACAAAACGGTTTACAAGCATAAAGCTCTAGAGGATCGGCGGCCGCGGATCCCCTGAGGGGAATTCGATCTCAATGAATATTGGTTGACACGGGCGTATAAGACATGTTATACTGTTGAATAACAAGTTTACCGTTCCCAAAAATAAAGAAGGAGGAACAGCATGACCAATTTGCAAACTTTTGAATTACCCACCGAAGTGACTGGCTGTGCCGCTGATATTTCCTTAGGTCGCGCCCTGATTCAAGCCTGGCAGAAAGACGGCATTTTTCAAATTAAAACCGATAGTGAACAAGACCGTAAAACTCAAGAAGCTATGGCCGCTAGCAAACAGTTTTGTAAAGAACCCTTGACCTTTAAATCCAGTTGCGTGAGCGATTTAACTTATTCTGGCTACGTGGCCTCCGGTGAAGAAGTTACCGCTGGGAAACCCGACTTTCCCGAAATTTTTACCGTGTGTAAAGATTTATCCGTGGGCGACCAACGGGTTAAAGCTGGATGGCCCTGTCATGGCCCCGTTCCCTGGCCCAACAACACCTACCAGAAAAGTATGAAAACTTTTATGGAAGAATTGGGGTTAGCCGGAGAACGCTTGTTAAAACTGACCGCTTTGGGGTTTGAACTGCCCATTAATACCTTTACTGATTTGACCCGTGACGGATGGCATCACATGCGCGTGTTACGTTTTCCCCCCCAAACCTCCACTCTGAGTCGGGGCATTGGTGCCCATACCGATTATGGTCTGTTGGTGATTGCCGCTCAGGATGACGTTGGCGGTCTGTACATTCGTCCCCCCGTGGAAGGGGAAAAACGGAATCGCAACTGGTTGCCCGGCGAAAGCTCTGCCGGCATGTTTGAACATGACGAACCCTGGACCTTTGTTACCCCCACTCCCGGGGTGTGGACCGTTTTTCCCGGAGATATTCTGCAATTTATGACCGGGGGACAGTTACTGTCCACTCCCCATAAAGTGAAATTGAATACCCGTGAACGGTTTGCCTGTGCTTATTTTCACGAACCCAACTTTGAAGCCTCCGCCAATGAACGGATTCATTATGGCGAACACTTTACCAACATGTTTATGCGGTGCTACCCCGATCGCATTACCACTCAACGTATTAACAAAGAAAACCGGTTAGCCCACCTGGAAGATTTGAAAAAATACAGTGACACTCGCGCTACTGGTAGCGATTACAAAGATCATGATGGCGATTACAAAGATCACGACATCGATTACAAAGATGATGATGATAAATAAGAATTCGAAGCTTGATCCGGCTGCTAACAAAGCCCGAAAGGAAGCTGAGTTGGCTGCTGCCACCGCTGAGCAATAACTAGCATAACCCCTTGGGGCCTCTAAACGGGTCTTGAGGGGTTTTTTGCTGAAAGGAGGAACTATATCCGGATCTGGCGTAATAGCGAAGAGGCCCGCACCGATCGCCCTTCCCAACAGTTGCTCGAGGGTACCGAGCTCGAATTTCGAGCTTCTGGAGCAGGAAGATGTCGCGGGCATTAGCACCAGCGGTCTGCCAAGCCTCCGCCAGCCGTTGGGTCCCTTCCGCTTGAGCTTTTCCATCTTCGACGATACGGGCGGCGGCCCCCCGCGCTTCCGCGATCGCCCGTTTACAAGCTGCCTCAGCTGGGGCGATCACATCGGCTTGAAGTTGCTGCTGCACCTGTTTGATCCGCTCCTGCTGCACAGGGAGTTCTGCTTGGCTACGAGCGACTTCGGTAGCAATGTCCGCTTCAGCTTCGGCCACCA
CCGCTTCGCGCCGCGTCAACGCATCCTGAATCCGGCGCTCGGCCTCGGCTTGGGCGATCGCTACATCGCGATCGATCCGACGCAGGGCCGTGATCTTGTCATTTTCGGCCGTTTGGATCGCAGAGGCAGCCTGGGCATCGGCTTCAGCAATTCGGGCATCTCGCTGCAGATCAGCCCGCTGCTTGCGTCCACTAGCCGAGAGATAACCGACCTCATCGGAAATGTTCTGGACTTGCAGCGTATCGAGGACTAGACCCAGCTGCTCAAGGTCATCCTCCGCCTCTTCCAGCAGACTTTTGGCAAAGGCAATTTTGTCCTCGTTGATCTGCTCCGGCGTGAGGCTGGCTAAAACACCACGCAAGTTGCCTTCGAGGGTCTCCTTGGCAATTTGCTCGATTTCCTTACGGTTTTTGCCAAGCAGCCGCTCGATCGCGTTGTGGATGGTCGGTTCTTCCCCAGCAATCTTGATATTGGCAACGCCTTCAACAGTCAGGGGAATGCCGCCCTTGGAGAAGGCATTGGAAACGCGCAACTCAATGATCATGTTGGTCAGATCCATGCGGAGCGCTTTTTCCAGCAGAGGTACCCGCAGGCTGCTGCCGCCCTTGACCAAGCGATAGCCAACTCGGCGGCCATCACTACTGCGGCGACTACTGCCAGCAAAGATCAAAATTTCACTGGGTTGGCAGATGTAGTAGAGATTGCGCAGGACTAAGCTGCCAGCCCCGGCG


4. Mutation Type 3: Fragment 3603 (1 bp) is missing from EFE7942 colony #6.

	1 – 890, S. elongatus 7942 NS1 homologous region A
	1770 – 2561, Spectinomycin resistance gene ORF, aadA1
	2976 – 3036, PpsbA promoter
	3037 – 3071,  RBSv4
	3072 – 4189, EFE-FLAG ORF, the 532th bp within the original ORF deleted due to spontaneous mutation
	4266 – 4313, T7 terminator
	4411 – 5424, S. elongatus 7942 NS1 homologous region B

CGGCAGCCGGCGGAGCGCTGCTTTCTTGGCAAGCGGTCGCCAGCCCCAACGCCAGGGCTGCCAGCCCGAAACAGCGGGGCAAGGCAGCTTGGAAGGGCGATCGCAGCACGGGCATGGCAATGTCTCTCTGAAGGAATGCAGACCTTATTCGTACAGCCAGGGTTGAATCGTGGGGGTCCAATCACTTAGCTCTGCTGGGCTAAACCAGAGAGCAATTTCCTGTTGTGCTGTTTCGATTGCATCCGAGCCATGGATGATGTTGCGGCCAATATTGACACCAAAATCACCACGGATGGTGCCCGGTTCTGCCGTCAGCGGATTGGTAGCGCCGATCAACTTGCGAGCAGCCGCCACAACGCCTTCGCCTTCCAAGACGATCGCCACGATCGGCCCAGAGGTGATGAACTCGACGAGGCCATTGAAGAAGGGGCGCTCGCGGTGGACAGCATAGTGCTGTTCGGCCAGCTCGCGACTGGGCTTCAGCTGCTTTAGGCCCACCAGTTTGAAGCCTTTTTGCTCAAAGCGGCCGATGATCGTACCGACCAAACCCCGCTGAACGCCATCGGGCTTGATGGCAATAAATGTGCGTTCCACAGACATCTAGATAGTCCTCAAGACGAGGCAAGCATTGAGCTTGCCTTCCTATGGTTCGGGATCACTGGGATTCTTGACAAGCGATCGCGGTCACATCGCTATCTCTTAGGACTTCGCAGCGGGCGAGTCGGATTGACCCGGTAGGGATTTCGCCAGATCAATGCCCGTGGTTTGTTTCAGCTTCTCCAGCAAGCTAGCGATTTGGGTAGCGCTGCCTTCCCCTTCGCCAATCACAGTGATCGACTCCACGTCGATATCTGGCACGGTGCCTGAAAGCGTGACGAGCAGGGACTCGAAGCTTGCATGCCTGCAGGTCGACTCTAGAGCTTTATGCTTGTAAACCGTTTTGTGAAAAAATTTTTAAAATAAAAAAGGGGACCTCTAGGGTCCCCAATTAATTAGTAATATAATCTATTAAAGGTCATTCAAAAGGTCATCCACCGGATCAATTCCCCTGCTCGCGCAGGCTGGGTGCCAAGCTCTCGGGTAACATCAAGGCCCGATCCTTGGAGCCCTTGCCCTCCCGCACGATGATCGTGCCGTGATCGAAATCCAGATCCTTGACCCGCAGTTGCAAACCCTCACTGATCCGCATGCCCGTTCCATACAGAAGCTGGGCGAACAAACGATGCTCGCCTTCCAGAAAACCGAGGATGCGAACCACTTCATCCGGGGTCAGCACCACCGGCAAGCGCCGCGACGGCCGAGGTCTTCCGATCTCCTGAAGCCAGGGCAGATCCGTGCACAGCACCTTGCCGTAGAAGAACAGCAAGGCCGCCAATGCCTGACGATGCGTGGAGACCGAAACCTTGCGCTCGTTCGCCAGCCAGGACAGAAATGCCTCGACTTCGCTGCTGCCCAAGGTTGCCGGGTGACGCACACCGTGGAAACGGATGAAGGCACGAACCCAGTGGACATAAGCCTGTTCGGTTCGTAAGCTGTAATGCAAGTAGCGTATGCGCTCACGCAACTGGTCCAGAACCTTGACCGAACGCAGCGGTGGTAACGGCGCAGTGGCGGTTTTCATGGCTTGTTATGACTGTTTTTTTGGGGTACAGTCTATGCCTCGGGCATCCAAGCAGCAAGCGCGTTACGCCGTGGGTCGATGTTTGATGTTATGGAGCAGCAACGATGTTACGCAGCAGGGCAGTCGCCCTAAAACAAAGTTAAACATCATGAGGGAAGCGGTGATCGCCGAAGTATCGACTCAACTATCAGAGGTAGTTGGCGTCATCGAGCGCCATCTCGAACCGACGTTGCTGGCCGTACATTTGTACGGCTCCGCAGTGGATGGCGGCCTGAAGCCACACAGTGATATTGATTTGCTGGTTACGGTGACCGTAAGGCTTGATGAAACAACGCGGCGAGCTTTGATCAACGACCTTTTGGAAACTTCGGCTTCCCCTGGAGAGAGCGAGATTCTCCGCGCTGTAGAAGTCACCATTGTTGTGCACGACGACATCATTCCGTGGCGTTATCCAGCTAAGCGCGAACTGCAATTTGGAGAATGGCAGCGCAATGACATTCTTGCAGGTATCTTCGAGCCAGCCACGATCGACATTGATCTGGCTATCTTGCTGACAAAAGCAAGAGAACATAGCGTTGCCTTGGTAGGTCCAGCGGCGGAGGAACTCTTTGATCCGGTTCCTGAACAGGATCTATTTGAGGCGCTAAATGAAACCTTAACGCTATGGAACTCGCCGCCCGACTGGGCTGGCGATGAGCGAAATGTAGTGCTTACGTTGTCCCGCATTTGGTACAGCGCAGTAACCGGCAAAATCGCGCCGAAGGATGTCGCTGCCGACTGGGCAATGGAGCGCCTGCCGGCCCAGTATCAGCCCGTCATACTTGAAGCTAGACAGGCTTATCTTGGACAAGAAGAAGATCGCTTGGCCTCGCGCGCAGATCAGTTGGAAGAATTTGTCCACTACGTGAAAGGCGAGATCACCAAGGTAGTCGGCAAATAATGTCTAACAATTCGTTCAAGCCGACGCCGCTTCGCGGCGCG
GCTTAACTCAAGCGTTAGATGCACTAAGCACATAATTGCTCACAGCCAAACTATCAGGTCAAGTCTGCTTTTATTATTTTTAAGCGTGCATAATAAGCCCTACACAAATTGGGAGATATATCATGAAAGGCTGGCTTTTTCTTGTTATCGCAATAGTTGGCGAAGTAATCGCAACATCCGCATTAAAATCTAGCGAGGGCTTTACTAAGCTGATCCGGTGGATGACCTTTTGAATGACCTTTAATAGATTATATTACTAATTAATTGGGGACCCTAGAGGTCCCCTTTTTTATTTTAAAAATTTTTTCACAAAACGGTTTACAAGCATAAAGCTCTAGAGGATCGGCGGCCGCGGATCCCCTGAGGGGAATTCGATCTCAATGAATATTGGTTGACACGGGCGTATAAGACATGTTATACTGTTGAATAACAAGTTTACCGTTCCCAAAAATAAAGAAGGAGGAACAGCATGACCAATTTGCAAACTTTTGAATTACCCACCGAAGTGACTGGCTGTGCCGCTGATATTTCCTTAGGTCGCGCCCTGATTCAAGCCTGGCAGAAAGACGGCATTTTTCAAATTAAAACCGATAGTGAACAAGACCGTAAAACTCAAGAAGCTATGGCCGCTAGCAAACAGTTTTGTAAAGAACCCTTGACCTTTAAATCCAGTTGCGTGAGCGATTTAACTTATTCTGGCTACGTGGCCTCCGGTGAAGAAGTTACCGCTGGGAAACCCGACTTTCCCGAAATTTTTACCGTGTGTAAAGATTTATCCGTGGGCGACCAACGGGTTAAAGCTGGATGGCCCTGTCATGGCCCCGTTCCCTGGCCCAACAACACCTACCAGAAAAGTATGAAAACTTTTATGGAAGAATTGGGGTTAGCCGGAGAACGCTTGTTAAAACTGACCGCTTTGGGGTTTGAACTGCCCATTAATACCTTTACTGATTTGACCCGTGACGGATGGCATCACATGCGCGTGTTACGTTTTCCCCCCAAACCTCCACTCTGAGTCGGGGCATTGGTGCCCATACCGATTATGGTCTGTTGGTGATTGCCGCTCAGGATGACGTTGGCGGTCTGTACATTCGTCCCCCCGTGGAAGGGGAAAAACGGAATCGCAACTGGTTGCCCGGCGAAAGCTCTGCCGGCATGTTTGAACATGACGAACCCTGGACCTTTGTTACCCCCACTCCCGGGGTGTGGACCGTTTTTCCCGGAGATATTCTGCAATTTATGACCGGGGGACAGTTACTGTCCACTCCCCATAAAGTGAAATTGAATACCCGTGAACGGTTTGCCTGTGCTTATTTTCACGAACCCAACTTTGAAGCCTCTGCTTACCCCTTGTTTGAACCCTCCGCCAATGAACGGATTCATTATGGCGAACACTTTACCAACATGTTTATGCGGTGCTACCCCGATCGCATTACCACTCAACGTATTAACAAAGAAAACCGGTTAGCCCACCTGGAAGATTTGAAAAAATACAGTGACACTCGCGCTACTGGTAGCGATTACAAAGATCATGATGGCGATTACAAAGATCACGACATCGATTACAAAGATGATGATGATAAATAAGAATTCGAAGCTTGATCCGGCTGCTAACAAAGCCCGAAAGGAAGCTGAGTTGGCTGCTGCCACCGCTGAGCAATAACTAGCATAACCCCTTGGGGCCTCTAAACGGGTCTTGAGGGGTTTTTTGCTGAAAGGAGGAACTATATCCGGATCTGGCGTAATAGCGAAGAGGCCCGCACCGATCGCCCTTCCCAACAGTTGCTCGAGGGTACCGAGCTCGAATTTCGAGCTTCTGGAGCAGGAAGATGTCGCGGGCATTAGCACCAGCGGTCTGCCAAGCCTCCGCCAGCCGTTGGGTCCCTTCCGCTTGAGCTTTTCCATCTTCGACGATACGGGCGGCGGCCCCCCGCGCTTCCGCGATCGCCCGTTTACAAGCTGCCTCAGCTGGGGCGATCACATCGGCTTGAAGTTGCTGCTGCACCTGTTTGATCCGCTCCTGCTGCACAGGGAGTTCTGCTTGGCTACGAGCGACTTCGGTAGCAATGTCCGCTTCAGCTTCGGCCACCACCGCTTCGCGCCGCGTCAACGCATCCTGAATCCGGCGCTCGGCCTCGGCTTGGGCGATCGCTACATCGCGATCGATCCGACGCAGGGCCGTGATCTTGTCATTTTCGGCCGTTTGGATCGCAGAGGCAGCCTGGGCATCGGCTTCAGCAATTCGGGCATCTCGCTGCAGATCAGCCCGCTGCTTGCGTCCACTAGCCGAGAGATAACCGACCTCATCGGAAATGTTCTGGACTTGCAGCGTATCGAGGACTAGACCCAGCTGCTCAAGGTCATCCTCCGCCTCTTCCAGCAGACTTTTGGCAAAGGCAATTTTGTCCTCGTTGATCTGCTCCGGCGTGAGGCTGGCTAAAACACCACGCAAGTTGCCTTCGAGGGTCTCCTTGGCAATTTGCTCGATTTCCTTACGGTTTTTGCCAAGCAGCCGCTCGATCGCGTTGTGGATGGTCGGTTCTTCCCCAGCAATCTTGATATTGGCAACGCCTTCAACAGTCAGGGGAATGCCGCCCTTGGAGAAGGCATTGGAAACGCGCAACTCAATGATCATGTTGGTCAGATCCATGCGGAGCGCTTTTTCCAGCAGAGGTACCCGCAGGCTGCTGCCGCCCTTGACCAAGCGATAGCCAACTCGGCGGCCATCACTACTGCGGCGACTACTGCCAGCAAAGATCAAAATTTCACTGGGTTGGCAGATGTAGTAGAGATTGCGCAGGACTAAGCTGCCAGCCCCGGCG
