# Supplementary material for: A guanidine-degrading enzyme controls genomic stability of ethylene-producing cyanobacteria
Source: Nat Commun. 2021 Aug 26;12:5150. doi: 10.1038/s41467-021-25369-x (PMC8390497; doi:10.1038/s41467-021-25369-x)
Supplement: Supplementary file 6 — Supplementary Data 4 [file 41467_2021_25369_MOESM6_ESM.txt]

Alignment of Protein Sequence of Sll1077	from Synechocystis sp. PCC 6803 (Top 1000 hits)
RID: UURGUNJZ013	
Job Title: Alignment of Protein Sequence of Sll1077	from Synechocystis sp. PCC 6803 (Top 1000 hits)			
Program: BLASTP 
Database: nr All non-redundant GenBank CDS translations+PDB+SwissProt+PIR+PRF excluding environmental samples from WGS projects
Query #1: unnamed protein product Query ID: lcl|Query_3806 Length: 390

Sequences producing significant alignments:
                                                                  Max    Total Query    E    Per.                  
Description                                                       Score  Score cover Value  Ident  Accession        
MULTISPECIES: agmatinase [unclassified Synechocystis]             809    809   100%  0.0    100.00 WP_010871927.1   
arginase family protein [Synechocystis sp. CACIAM 05]             796    796   100%  0.0    98.46  WP_162327625.1   
agmatinase [Synechocystis salina]                                 794    794   100%  0.0    97.69  WP_194017760.1   
unnamed protein product                                           793    793   100%  0.0    97.69  WP_190599781.1   
agmatinase [Synechocystis sp. LEGE 06083]                         791    791   100%  0.0    97.44  WP_194071559.1   
agmatinase [Synechocystis sp. PCC 6714]                           790    790   100%  0.0    97.18  WP_028948425.1   
agmatinase [Leptolyngbya sp. SIOISBB]                             746    746   100%  0.0    89.74  NEQ44497.1       
MULTISPECIES: agmatinase [Cyanobacteria]                          742    742   100%  0.0    89.74  WP_039727397.1   
arginase family protein [Nodosilinea sp. P-1105]                  740    740   100%  0.0    89.62  WP_169611983.1   
agmatinase family protein [Synechococcus sp. PCC 73109]           739    739   99%   0.0    89.20  WP_062434628.1   
agmatinase [Leptolyngbya sp. LCM1.Bin17]                          739    739   100%  0.0    88.86  TVP69331.1       
agmatinase [Leptolyngbya sp. SIO1E4]                              739    739   100%  0.0    88.72  NER74515.1       
agmatinase family protein [Pleurocapsa sp. SU_5_0]                738    738   100%  0.0    88.19  NJK55880.1       
MULTISPECIES: agmatinase family protein [unclassified...          737    737   99%   0.0    88.95  WP_012307363.1   
MULTISPECIES: agmatinase family protein [unclassified...          737    737   99%   0.0    88.95  WP_065714373.1   
agmatinase family protein [Pleurocapsa sp. CCALA 161]             737    737   100%  0.0    87.94  WP_106238927.1   
agmatinase family protein [Synechococcus sp. PCC 7117]            737    737   99%   0.0    88.95  WP_065710884.1   
agmatinase family protein [Synechococcus sp. PCC 8807]            736    736   99%   0.0    88.95  WP_065716607.1   
agmatinase [Leptolyngbya sp. KIOST-1]                             736    736   98%   0.0    89.64  WP_035987179.1   
agmatinase [Chroococcidiopsis sp. PCC 6712]                       735    735   98%   0.0    89.20  WP_169244073.1   
agmatinase family protein [Nodosilinea sp. LEGE 06152]            735    735   98%   0.0    89.12  WP_194059861.1   
agmatinase family protein [Hyella patelloides]                    734    734   98%   0.0    89.20  WP_144869501.1   
agmatinase family protein [Synechococcus sp. BDU 130192]          733    733   99%   0.0    88.69  WP_099240671.1   
agmatinase family protein [Prochlorothrix hollandica]             732    732   99%   0.0    89.54  WP_017711105.1   
agmatinase [Snowella sp.]                                         731    731   99%   0.0    88.49  PZV28056.1       
agmatinase family protein [Microcystis aeruginosa]                728    728   100%  0.0    88.27  WP_046662446.1   
agmatinase [Microcystis aeruginosa Ma_QC_Ca_00000000_S207]        728    728   100%  0.0    88.27  TRU51754.1       
MULTISPECIES: agmatinase family protein [Microcystis]             728    728   100%  0.0    88.27  WP_043995923.1   
agmatinase family protein [Microcystis aeruginosa]                728    728   100%  0.0    88.27  WP_185237135.1   
arginase family protein [Microcystis flos-aquae]                  728    728   100%  0.0    88.27  WP_190721753.1   
Putative agmatine ureohydrolase [Microcystis aeruginosa PCC 9807] 728    728   100%  0.0    88.27  CCI18636.1       
agmatinase family protein [Microcystis aeruginosa LG13-11]        728    728   100%  0.0    88.01  NCR09938.1       
agmatinase [Anabaena sp. LE011-02]                                728    728   100%  0.0    87.76  OBQ13723.1       
agmatinase [Microcystis viridis Mv_BB_P_19951000_S68D]            728    728   100%  0.0    88.01  TRU72855.1       
agmatinase family protein [Microcystis aeruginosa W13-16]         727    727   100%  0.0    88.01  NCQ69109.1       
arginase family protein [Microcystis aeruginosa]                  727    727   100%  0.0    88.01  WP_185241131.1   
agmatinase [Microcystis aeruginosa Ma_OC_H_19870700_S124]         727    727   100%  0.0    88.01  TRT88395.1       
agmatinase family protein [Microcystis aeruginosa]                727    727   100%  0.0    88.01  WP_002798305.1   
MULTISPECIES: agmatinase family protein [Microcystis]             727    727   100%  0.0    88.01  WP_110579669.1   
agmatinase family protein [Microcystis aeruginosa]                727    727   100%  0.0    88.01  WP_147070357.1   
agmatinase [Microcystis sp. M_QC_C_20170808_M2Col]                727    727   100%  0.0    88.01  TRT68207.1       
agmatinase [Leptolyngbya sp. SIO4C5]                              727    727   97%   0.0    89.71  NEQ32994.1       
agmatinase family protein [Microcystis aeruginosa]                727    727   100%  0.0    87.76  WP_002784792.1   
agmatinase family protein [Microcystis aeruginosa]                727    727   100%  0.0    88.01  WP_002777592.1   
agmatinase family protein [Microcystis aeruginosa W11-03]         727    727   100%  0.0    88.01  NCQ94670.1       
Proclavaminate amidinohydrolase [Dolichospermum sp. UHCC 0315A]   726    726   100%  0.0    87.76  QEI42631.1       
agmatinase [Microcystis aeruginosa Ma_MB_F_20061100_S20D]         726    726   100%  0.0    88.01  TRU39623.1       
agmatinase family protein [Synechococcus sp. PCC 6312]            726    726   99%   0.0    88.66  WP_015125532.1   
agmatinase family protein [Microcystis aeruginosa]                726    726   100%  0.0    88.01  WP_151695033.1   
MULTISPECIES: agmatinase family protein [unclassified...          726    726   100%  0.0    87.76  WP_148764312.1   
agmatinase [Microcystis viridis NIES-102]                         726    726   100%  0.0    87.76  BBH42548.1       
agmatinase family protein [Microcystis aeruginosa]                726    726   100%  0.0    87.76  WP_045360572.1   
agmatinase family protein [Microcystis viridis]                   726    726   100%  0.0    87.76  WP_125732431.1   
agmatinase family protein [Microcystis aeruginosa]                726    726   100%  0.0    87.76  WP_002746369.1   
agmatinase [Microcystis novacekii Mn_MB_F_20050700_S1D]           726    726   100%  0.0    87.76  TRU82226.1       
agmatinase [Microcystis aeruginosa NIES-298]                      726    726   100%  0.0    87.76  GBD51243.1       
agmatinase family protein [Microcystis aeruginosa K13-10]         726    726   99%   0.0    88.24  NCR80858.1       
agmatinase family protein [Microcystis aeruginosa]                726    726   100%  0.0    87.76  WP_002732465.1   
agmatinase family protein [Microcystis aeruginosa]                725    725   100%  0.0    87.76  WP_004158777.1   
agmatinase family protein [Microcystis aeruginosa K13-07]         725    725   100%  0.0    87.76  NCS76925.1       
agmatinase family protein [Microcystis aeruginosa]                725    725   100%  0.0    87.76  WP_079210137.1   
agmatinase family protein [Microcystis aeruginosa]                725    725   99%   0.0    87.98  WP_002791436.1   
agmatinase family protein [Stanieria cyanosphaera]                725    725   98%   0.0    87.76  WP_015192259.1   
agmatinase [Microcystis panniformis Mp_GB_SS_20050300_S99]        725    725   100%  0.0    87.76  TRV45096.1       
agmatinase family protein [Stanieria sp. NIES-3757]               725    725   98%   0.0    87.76  WP_096384972.1   
agmatinase [Microcystis aeruginosa Ma_MB_S_20031200_S102D]        725    725   100%  0.0    87.76  TRU27168.1       
MULTISPECIES: agmatinase family protein [Microcystis]             724    724   100%  0.0    87.50  WP_069474976.1   
arginase family protein [Microcystis aeruginosa]                  724    724   99%   0.0    87.72  WP_159293998.1   
agmatinase family protein [Microcystis aeruginosa]                724    724   100%  0.0    87.76  WP_016515020.1   
agmatinase family protein [Leptolyngbyaceae cyanobacterium...     724    724   98%   0.0    88.80  NJL85210.1       
agmatinase family protein [Microcystis aeruginosa L211-07]        724    724   99%   0.0    87.98  NCR52189.1       
agmatinase [Chroococcales cyanobacterium metabat2.561]            724    724   100%  0.0    87.76  RPH91398.1       
agmatinase [Microcystis flos-aquae Ma_QC_C_20070823_S18D]         724    724   99%   0.0    87.47  TRT91668.1       
agmatinase family protein [Leptolyngbya sp. PCC 7376]             724    724   99%   0.0    86.89  WP_015135967.1   
agmatinase family protein [Microcystis aeruginosa BS13-02]        723    723   99%   0.0    87.98  NCS24336.1       
agmatinase family protein [Microcystis aeruginosa]                723    723   100%  0.0    87.50  WP_024969089.1   
agmatinase family protein [Chondrocystis sp. NIES-4102]           723    723   100%  0.0    86.55  WP_096717035.1   
arginase family protein [Oscillatoria sp. FACHB-1407]             723    723   99%   0.0    87.06  WP_190511110.1   
agmatinase [Microcystis sp. Msp_OC_L_20101000_S702]               722    722   100%  0.0    87.50  TRU07548.1       
agmatinase [Geminocystis sp. NIES-3708]                           722    722   97%   0.0    89.79  WP_066343428.1   
agmatinase [Leptolyngbya sp. DLM2.Bin15]                          721    721   99%   0.0    87.15  TVQ16381.1       
agmatinase family protein [Leptolyngbya sp. Heron Island J]       721    721   100%  0.0    88.27  WP_023076844.1   
agmatinase [Cyanobacteria bacterium Co-bin13]                     721    721   100%  0.0    86.84  MBD0334228.1     
agmatinase [Geminocystis sp. NIES-3709]                           721    721   97%   0.0    89.53  WP_066121697.1   
agmatinase [Merismopedia sp. SIO2A8]                              721    721   99%   0.0    86.80  NET49524.1       
agmatinase family protein [Symploca sp. SIO2C1]                   721    721   97%   0.0    87.69  NEP13593.1       
agmatinase [Cyanobacterium aponinum]                              721    721   97%   0.0    88.71  WP_099436403.1   
agmatinase [Microcystis aeruginosa Ma_SC_T_19800800_S464]         720    720   99%   0.0    87.21  TRU28576.1       
agmatinase family protein [Kamptonema sp. SIO1D9]                 720    720   100%  0.0    86.18  NET87400.1       
agmatinase [Leptolyngbyaceae cyanobacterium CCMR0081]             719    719   100%  0.0    88.27  NEZ60141.1       
agmatinase family protein [Leptolyngbya sp. PCC 6406]             719    719   99%   0.0    90.23  WP_027268993.1   
agmatinase family protein [Leptolyngbya sp. PCC 7375]             719    719   100%  0.0    88.01  WP_006519903.1   
agmatinase [Synechococcales cyanobacterium C]                     719    719   97%   0.0    88.65  NCJ08294.1       
arginase family protein [Thermoleptolyngbya sp. PKUAC-SCTA183]    719    719   99%   0.0    85.50  WP_172354829.1   
agmatinase family protein [Phormidium tenue]                      719    719   97%   0.0    91.05  WP_073608110.1   
agmatinase [Leptolyngbya sp.]                                     719    719   97%   0.0    91.32  PZV09504.1       
agmatinase family protein [Microcystis aeruginosa LL13-06]        719    719   99%   0.0    86.96  NCR58049.1       
MULTISPECIES: arginase family protein [Cyanobacteria]             719    719   98%   0.0    89.64  WP_190627135.1   
agmatinase family protein [Leptolyngbya sp. O-77]                 718    718   99%   0.0    85.24  WP_068509817.1   
agmatinase [Cyanobacterium aponinum]                              718    718   97%   0.0    88.45  WP_015220985.1   
agmatinase family protein [Merismopedia glauca]                   718    718   100%  0.0    86.29  WP_106286677.1   
agmatinase family protein [Leptolyngbyaceae cyanobacterium...     718    718   99%   0.0    87.37  NJP10226.1       
agmatinase family protein [Symploca sp. SIO3E6]                   717    717   97%   0.0    87.18  NES20728.1       
arginase family hydrolase, arginase/agmainase/formiminoglutama... 717    717   97%   0.0    88.13  EKQ70963.1       
agmatinase family protein [Symploca sp. SIO2D2]                   717    717   97%   0.0    86.67  NEQ66276.1       
TPA: agmatinase [Oscillatoriales cyanobacterium SpSt-418]         717    717   99%   0.0    86.26  HFN00052.1       
agmatinase family protein [Hormoscilla sp. GM7CHS1pb]             717    717   97%   0.0    88.83  MBC6477002.1     
agmatinase [Roseofilum reptotaenium AO1-A]                        717    717   97%   0.0    87.99  OJJ25082.1       
agmatinase [Pseudanabaena sp. FACHB-2040]                         717    717   100%  0.0    86.84  WP_190486574.1   
agmatinase family protein [Chlorogloeopsis fritschii]             716    716   98%   0.0    88.28  WP_016873026.1   
agmatinase family protein [Symploca sp. SIO1A3]                   716    716   97%   0.0    86.67  NER52181.1       
agmatinase [Hydrococcus sp. SU_1_0]                               716    716   100%  0.0    86.99  NJL51774.1       
agmatinase family protein [Leptolyngbya ectocarpi]                716    716   100%  0.0    87.50  WP_193996623.1   
agmatinase [Shackletoniella antarctica]                           716    716   98%   0.0    89.64  PZO43653.1       
agmatinase family protein [Nodosilinea sp. LEGE 07088]            716    716   98%   0.0    89.12  WP_193965070.1   
agmatinase [Leptolyngbya sp. PCC 7376]                            716    716   97%   0.0    88.74  WP_015132682.1   
agmatinase [Cyanobacterium aponinum]                              715    715   97%   0.0    87.93  WP_190360916.1   
MULTISPECIES: arginase family protein [unclassified Nodosilinea]  715    715   97%   0.0    90.26  WP_190521725.1   
agmatinase family protein [Nodosilinea sp. LEGE 07298]            715    715   98%   0.0    89.38  WP_194026305.1   
agmatinase [Cyanobacterium aponinum]                              715    715   97%   0.0    88.19  WP_155084312.1   
arginase family protein [Nodosilinea sp. FACHB-131]               714    714   98%   0.0    88.60  WP_190753806.1   
agmatinase family protein [Coleofasciculus chthonoplastes]        714    714   96%   0.0    88.86  WP_006103987.1   
agmatinase family protein [Gloeothece citriformis]                714    714   98%   0.0    86.96  WP_015957171.1   
agmatinase family protein [Lusitaniella coriacea]                 714    714   99%   0.0    85.75  WP_194028071.1   
agmatinase family protein [Acaryochloridaceae cyanobacterium...   714    714   99%   0.0    84.63  NJK41215.1       
agmatinase [filamentous cyanobacterium CCP5]                      714    714   97%   0.0    87.70  PSN19248.1       
agmatinase family protein [Halomicronema hongdechloris]           714    714   100%  0.0    86.01  WP_088429669.1   
TPA: agmatinase [Cyanobacteria bacterium UBA11691]                713    713   97%   0.0    87.47  HBQ98192.1       
agmatinase [Cyanobacterium stanieri PCC 7202]                     713    713   97%   0.0    88.22  AFZ47238.1       
agmatinase family protein [Oculatella sp. LEGE 06141]             713    713   98%   0.0    87.01  WP_193881575.1   
agmatinase family protein [Symploca sp. SIO2E9]                   713    713   97%   0.0    87.18  NEO97870.1       
agmatinase family protein [Candidatus Gracilibacteria bacterium]  712    712   99%   0.0    84.63  NJK49692.1       
agmatinase [filamentous cyanobacterium CCP2]                      712    712   97%   0.0    88.95  PSB14910.1       
agmatinase family protein [Romeria gracilis]                      711    711   100%  0.0    85.68  WP_193911473.1   
agmatinase [filamentous cyanobacterium CCP3]                      711    711   98%   0.0    88.86  PSR19636.1       
MULTISPECIES: arginase family protein [unclassified Leptolyngbya] 711    711   99%   0.0    85.82  WP_190770480.1   
agmatinase [Leptolyngbya sp. IPPAS B-1204]                        710    710   97%   0.0    87.89  RNJ69809.1       
agmatinase family protein [Synechococcus sp. PCC 7335]            710    710   97%   0.0    88.42  WP_006454649.1   
agmatinase family protein [Acaryochloris marina]                  710    710   99%   0.0    84.63  WP_012163277.1   
agmatinase [Alkalinema sp. CACIAM 70d]                            709    709   98%   0.0    87.15  OUC13663.1       
agmatinase [Nodosilinea nodulosa]                                 709    709   98%   0.0    88.34  WP_017299264.1   
agmatinase family protein [Symploca sp. SIO3C6]                   709    709   97%   0.0    86.41  NEO30635.1       
arginase family protein [Alkalinema sp. FACHB-956]                709    709   98%   0.0    86.89  WP_190575527.1   
agmatinase family protein [Pleurocapsa minor]                     709    709   100%  0.0    83.67  WP_015143311.1   
agmatinase family protein [Leptolyngbya sp. SIO4C1]               708    708   99%   0.0    84.99  NEP15371.1       
agmatinase family protein [Symploca sp. SIO2G7]                   708    708   97%   0.0    85.13  NEP60056.1       
agmatinase [filamentous cyanobacterium CCT1]                      708    708   98%   0.0    88.83  PSN10956.1       
agmatinase family protein [Acaryochloris sp. CCMEE 5410]          708    708   99%   0.0    84.38  WP_010475478.1   
agmatinase family protein [cf. Phormidesmis sp. LEGE 11477]       707    707   99%   0.0    85.20  WP_193853641.1   
agmatinase family protein [Aphanothece hegewaldii]                707    707   97%   0.0    87.18  WP_106455633.1   
agmatinase family protein [Gloeocapsa sp. PCC 73106]              707    707   96%   0.0    88.28  WP_006530526.1   
agmatinase [Xenococcus sp. PCC 7305]                              707    707   98%   0.0    87.92  WP_006509833.1   
agmatinase [Nostoc sp. MG11]                                      707    707   98%   0.0    86.56  WP_193199483.1   
agmatinase [Nostoc sp. B(2019)]                                   707    707   98%   0.0    86.30  WP_162399698.1   
agmatinase [Cyanobacteria bacterium RU_5_0]                       707    707   97%   0.0    87.89  NJO39245.1       
agmatinase [Komarekiella sp. 'clone 1']                           707    707   98%   0.0    87.08  WP_191761014.1   
agmatinase [Pleurocapsa sp. PCC 7319]                             707    707   99%   0.0    86.12  WP_019504470.1   
agmatinase [Myxosarcina sp. GI1]                                  707    707   98%   0.0    86.22  WP_036478634.1   
agmatinase family protein [Acaryochloridaceae cyanobacterium...   707    707   97%   0.0    87.14  NJM74499.1       
arginase family protein [Leptolyngbya sp. BC1307]                 707    707   97%   0.0    87.86  WP_170943919.1   
agmatinase family protein [Microcystis aeruginosa G11-06]         707    707   100%  0.0    86.41  NCS20522.1       
agmatinase [Fischerella sp. PCC 9605]                             706    706   98%   0.0    86.68  WP_026733798.1   
agmatinase family protein [Oscillatoria sp. PCC 10802]            705    705   95%   0.0    88.50  WP_017717664.1   
agmatinase family protein [Scytonema millei]                      705    705   97%   0.0    87.37  WP_039717531.1   
agmatinase family protein [Fischerella sp.]                       705    705   98%   0.0    86.42  NWF60794.1       
agmatinase [aff. Roholtiella sp. LEGE 12411]                      704    704   98%   0.0    87.01  WP_194000066.1   
arginase family protein [Chroococcidiopsis sp. FACHB-1243]        704    704   97%   0.0    86.84  WP_192161718.1   
agmatinase family protein [Chroococcidiopsis cubana]              704    704   97%   0.0    86.84  WP_106170795.1   
agmatinase family protein [Phormidium ambiguum]                   704    704   95%   0.0    89.54  WP_073592290.1   
agmatinase [Fischerella thermalis]                                704    704   98%   0.0    86.42  WP_102185175.1   
TPA: agmatinase [Cyanobacteria bacterium UBA9273]                 704    704   95%   0.0    88.95  HBB35184.1       
agmatinase family protein [Chroococcidiopsis sp. CCALA 051]       704    704   97%   0.0    86.58  WP_106544908.1   
agmatinase family protein [Acaryochloridaceae cyanobacterium...   704    704   99%   0.0    83.12  NJN38551.1       
agmatinase family protein [Acaryochloris sp. RU_4_1]              704    704   99%   0.0    83.38  NJM66553.1       
agmatinase family protein [Hydrococcus sp. RM1_1_31]              704    704   98%   0.0    85.46  NJO93516.1       
agmatinase [Fischerella thermalis]                                703    703   98%   0.0    86.42  WP_102171948.1   
arginase family protein [Leptolyngbya sp. FACHB-36]               703    703   99%   0.0    86.05  WP_190341402.1   
agmatinase [Phormidesmis priestleyi Ana]                          703    703   100%  0.0    83.67  KPQ37310.1       
agmatinase [Fischerella sp. NIES-3754]                            703    703   98%   0.0    86.42  WP_062248355.1   
agmatinase [Fischerella muscicola]                                703    703   98%   0.0    86.16  WP_016859322.1   
agmatinase family protein [Phormidium sp. LEGE 05292]             703    703   95%   0.0    89.54  WP_193980338.1   
agmatinase [cyanobacterium TDX16]                                 703    703   96%   0.0    87.73  OWY67023.1       
MULTISPECIES: agmatinase family protein [Cyanobacteria]           703    703   97%   0.0    86.58  WP_015153771.1   
agmatinase [Fischerella thermalis]                                703    703   98%   0.0    86.42  WP_102180512.1   
agmatinase family protein [Spirulina major]                       702    702   100%  0.0    88.04  WP_072622428.1   
agmatinase [Fischerella thermalis]                                702    702   98%   0.0    86.42  WP_102205984.1   
agmatinase [Fischerella major]                                    702    702   98%   0.0    86.42  WP_073555638.1   
agmatinase [Fischerella thermalis]                                702    702   98%   0.0    86.42  WP_009457383.1   
agmatinase [Leptolyngbyaceae cyanobacterium SL_7_1]               702    702   99%   0.0    85.24  NJN88697.1       
arginase family protein [Leptolyngbya sp. FACHB-261]              702    702   97%   0.0    87.14  WP_190801269.1   
agmatinase family protein [Leptolyngbyaceae cyanobacterium...     701    701   96%   0.0    87.20  NJN56438.1       
Putative agmatine ureohydrolase [Planktothrix agardhii]           701    701   97%   0.0    85.38  CUM61662.1       
agmatinase family protein [Gloeothece verrucosa]                  701    701   94%   0.0    88.92  WP_013322128.1   
agmatinase [Fischerella thermalis]                                700    700   98%   0.0    86.16  WP_114707122.1   
MULTISPECIES: agmatinase family protein [unclassified...          700    700   100%  0.0    83.17  WP_069965864.1   
arginase family protein [Aphanocapsa montana]                     700    700   100%  0.0    82.62  WP_166278324.1   
agmatinase family protein [Spirulina sp. SIO3F2]                  700    700   97%   0.0    86.39  NEO85051.1       
agmatinase [Fischerella thermalis]                                699    699   98%   0.0    85.90  WP_102152009.1   
agmatinase [Synechococcus sp. RSCCF101]                           699    699   98%   0.0    85.90  WP_150883011.1   
agmatinase family protein [Desertifilum sp. SIO1I2]               699    699   100%  0.0    82.91  NES97822.1       
agmatinase [Mastigocladopsis repens]                              699    699   97%   0.0    86.84  WP_017316377.1   
MULTISPECIES: agmatinase family protein [Fischerella]             699    699   98%   0.0    85.90  WP_016865325.1   
agmatinase [Fischerella sp. NIES-4106]                            699    699   98%   0.0    86.23  WP_096676996.1   
agmatinase [Nostoc minutum NIES-26]                               699    699   97%   0.0    87.11  RCJ25081.1       
agmatinase [Coleofasciculus sp. LEGE 07081]                       699    699   99%   0.0    82.62  WP_193881796.1   
agmatinase family protein [Scytonema hofmannii]                   698    698   97%   0.0    87.37  WP_017742650.1   
agmatinase family protein [Planktothrix agardhii]                 698    698   97%   0.0    84.87  WP_027248987.1   
agmatinase [Moorea sp. SIOASIH]                                   698    698   95%   0.0    88.17  NEO35733.1       
agmatinase [Planktothrix agardhii]                                698    698   97%   0.0    85.13  WP_042153340.1   
MULTISPECIES: agmatinase [Planktothrix]                           697    697   97%   0.0    84.87  WP_026788825.1   
agmatinase [Limnothrix sp. CACIAM 69d]                            697    697   96%   0.0    87.77  RFP63302.1       
agmatinase family protein [Cyanothece sp. SIO1E1]                 697    697   100%  0.0    82.78  NET30762.1       
MULTISPECIES: agmatinase [Planktothrix]                           697    697   97%   0.0    84.87  WP_026794561.1   
MULTISPECIES: agmatinase family protein [unclassified Limnothrix] 697    697   96%   0.0    87.77  WP_099535192.1   
agmatinase [Moorea producens]                                     697    697   95%   0.0    88.41  WP_071102483.1   
MULTISPECIES: arginase family protein [unclassified Limnothrix]   697    697   96%   0.0    87.77  WP_190354194.1   
agmatinase                                                        696    696   99%   0.0    84.83  NQV11611.1       
agmatinase [Phormidesmis priestleyi]                              696    696   100%  0.0    84.01  PZO61174.1       
agmatinase family protein [Leptolyngbya sp. 'hensonii']           696    696   97%   0.0    85.38  WP_075596691.1   
agmatinase family protein [Moorea producens]                      696    696   95%   0.0    88.14  WP_070391001.1   
agmatinase family protein [Nostoc linckia]                        696    696   97%   0.0    86.84  WP_096538838.1   
agmatinase [Cyanobacteria bacterium J083]                         696    696   100%  0.0    87.31  RMF23134.1       
agmatinase [Moorea sp. SIO3C2]                                    695    695   95%   0.0    88.41  NEP51226.1       
agmatinase [Halothece sp. PCC 7418]                               695    695   97%   0.0    85.83  WP_015225979.1   
arginase family protein [Microcoleus sp. FACHB-1515]              695    695   97%   0.0    86.54  WP_190765005.1   
agmatinase [Microcoleus sp. FACHB-SPT15]                          694    694   99%   0.0    84.54  WP_192218433.1   
agmatinase family protein [Moorea sp. SIO4A5]                     694    694   95%   0.0    88.14  NEO24749.1       
agmatinase family protein [Spirulinaceae cyanobacterium SM2_1_0]  694    694   97%   0.0    83.80  NJL00845.1       
agmatinase [Moorea sp. SIO3E8]                                    694    694   95%   0.0    88.14  NEO13754.1       
agmatinase [Moorea sp. SIO3B2]                                    694    694   95%   0.0    88.14  NEP31495.1       
MULTISPECIES: arginase family protein [unclassified Leptolyngbya] 694    694   96%   0.0    86.40  WP_190687901.1   
agmatinase [Synechococcus sp. Ace-Pa]                             694    694   98%   0.0    85.64  TWB93252.1       
MULTISPECIES: arginase family protein [unclassified Planktothrix] 694    694   95%   0.0    87.67  WP_190461874.1   
arginase family protein [Oculatella sp. FACHB-28]                 694    694   96%   0.0    86.40  WP_190641298.1   
agmatinase [Cyanobacteria bacterium SW_9_44_58]                   694    694   96%   0.0    86.97  PSO47816.1       
agmatinase [Gloeocapsopsis sp. AAB1 = 1H9]                        693    693   97%   0.0    85.53  WP_105218944.1   
agmatinase [Coleofasciculus sp. FACHB-SPT9]                       693    693   98%   0.0    85.68  WP_190689450.1   
agmatinase [Microcoleus sp. FACHB-68]                             693    693   95%   0.0    88.17  WP_190761149.1   
MULTISPECIES: agmatinase [unclassified Synechococcus]             693    693   98%   0.0    85.64  WP_083544554.1   
agmatinase family protein [Moorea sp. SIO3G5]                     693    693   95%   0.0    87.87  NEO90727.1       
agmatinase [Oxynema sp. AP17]                                     692    692   100%  0.0    83.50  WP_168569454.1   
agmatinase [Moorea sp. SIO2I5]                                    692    692   95%   0.0    88.14  NEQ83970.1       
agmatinase [Microcoleus sp. FACHB-672]                            692    692   95%   0.0    87.90  WP_190665629.1   
agmatinase [Synechococcus sp. WH 5701]                            692    692   97%   0.0    85.42  WP_006172958.1   
agmatinase [Nostoc calcicola]                                     692    692   98%   0.0    85.97  WP_073644891.1   
Agmatinase [Geitlerinema sp. FC II]                               692    692   97%   0.0    86.39  PPT07981.1       
agmatinase family protein [Moorea sp. SIO3I6]                     692    692   95%   0.0    87.87  NEP25647.1       
agmatinase family protein [Geitlerinema sp. PCC 7105]             692    692   97%   0.0    86.13  WP_017663516.1   
TPA: agmatinase [Cyanobacteria bacterium UBA12227]                692    692   95%   0.0    87.40  HAG85454.1       
agmatinase family protein [Moorea sp. SIO1F2]                     692    692   95%   0.0    87.87  NET85404.1       
agmatinase [Synechococcus sp. A18-25c]                            692    692   97%   0.0    85.56  WP_186469860.1   
agmatinase [Cyanobacteria bacterium J007]                         691    691   100%  0.0    83.50  RMH76615.1       
MULTISPECIES: agmatinase [unclassified Coleofasciculus]           691    691   98%   0.0    85.42  WP_190411419.1   
agmatinase [Gloeocapsopsis crepidinum]                            691    691   97%   0.0    85.26  WP_193934191.1   
agmatinase [Oscillatoriales cyanobacterium]                       691    691   96%   0.0    86.97  TAD76247.1       
agmatinase [Cyanobium sp. LEGE 06143]                             691    691   98%   0.0    84.46  WP_193814889.1   
unnamed protein product                                           691    691   98%   0.0    85.42  WP_190429342.1   
agmatinase [Coleofasciculus sp. FACHB-T130]                       691    691   98%   0.0    85.42  WP_190526805.1   
agmatinase [Coleofasciculus sp. FACHB-1120]                       691    691   98%   0.0    85.42  WP_190822435.1   
agmatinase [Cyanobium sp. NS01]                                   691    691   98%   0.0    84.46  WP_186699417.1   
agmatinase [Moorea bouillonii]                                    691    691   95%   0.0    87.87  WP_075896307.1   
agmatinase                                                        691    691   97%   0.0    85.26  NBD15841.1       
agmatinase [Coleofasciculus sp. FACHB-SPT36]                      691    691   98%   0.0    85.16  WP_190985561.1   
agmatinase [Chroococcales cyanobacterium IPPAS B-1203]            691    691   97%   0.0    85.00  PIG91247.1       
agmatinase [Synechococcus sp. A15-60]                             690    690   97%   0.0    85.30  WP_186500929.1   
agmatinase [Moorea sp. SIO3I7]                                    690    690   95%   0.0    87.60  NEO00947.1       
MULTISPECIES: agmatinase [unclassified Synechococcus]             690    690   97%   0.0    85.56  WP_115082116.1   
agmatinase [Synechococcus sp. PROS-U-1]                           690    690   97%   0.0    85.56  WP_186571931.1   
agmatinase family protein [Microcoleus sp. SU_5_6]                689    689   95%   0.0    87.67  NJK76102.1       
agmatinase family protein [Oscillatoria acuminata]                689    689   95%   0.0    86.83  WP_015146456.1   
agmatinase family protein [Rubidibacter lacunae]                  689    689   99%   0.0    82.95  WP_022607584.1   
agmatinase family protein [Moorea sp. SIO4A3]                     689    689   95%   0.0    87.60  NEO49955.1       
agmatinase [Synechococcus sp. N26]                                689    689   97%   0.0    85.56  WP_115132470.1   
MULTISPECIES: agmatinase [unclassified Synechococcus]             689    689   97%   0.0    86.02  WP_185465662.1   
agmatinase [Geitlerinema sp. PCC 7407]                            689    689   95%   0.0    87.10  AFY66803.1       
agmatinase [Synechococcus lacustris]                              689    689   100%  0.0    84.36  WP_180651385.1   
agmatinase [Synechococcus sp. CC9605]                             689    689   97%   0.0    85.30  WP_011364061.1   
agmatinase [Synechococcus sp. A15-44]                             689    689   97%   0.0    85.30  WP_186515106.1   
agmatinase [Synechococcus sp. A15-62]                             689    689   97%   0.0    85.30  WP_186495036.1   
agmatinase [Geitlerinema sp. PCC 7407]                            689    689   95%   0.0    87.10  WP_041268990.1   
agmatinase [Synechococcus sp. HB1133]                             688    688   97%   0.0    85.56  WP_166016637.1   
arginase family protein [Trichocoleus sp. FACHB-591]              688    688   99%   0.0    82.12  WP_190554675.1   
agmatinase [Euhalothece sp. KZN 001]                              688    688   96%   0.0    85.90  PNW34367.1       
agmatinase family protein [Leptolyngbyaceae cyanobacterium...     688    688   96%   0.0    85.87  NJL37125.1       
agmatinase [Synechococcus sp. YX04-3]                             688    688   97%   0.0    85.30  RNC93025.1       
agmatinase [Cyanobium sp. LEGE 06113]                             688    688   97%   0.0    85.22  WP_193914658.1   
agmatinase [Synechococcus sp. MED-G71]                            687    687   97%   0.0    84.78  RCL51468.1       
agmatinase [Acidiferrobacteraceae bacterium]                      687    687   97%   0.0    85.30  MBP81606.1       
agmatinase family protein [Limnospira indica]                     687    687   95%   0.0    86.56  WP_008048899.1   
agmatinase [Synechococcus sp. PROS-9-1]                           687    687   97%   0.0    85.56  WP_186518514.1   
agmatinase [Synechococcus sp. MW101C3]                            687    687   97%   0.0    84.74  WP_094511384.1   
agmatinase [Dactylococcopsis salina]                              687    687   96%   0.0    85.15  WP_015231008.1   
agmatinase [Synechococcus sp. 1G10]                               687    687   97%   0.0    85.75  WP_094556047.1   
arginase family protein [Microcoleus sp. FACHB-831]               687    687   95%   0.0    87.37  WP_190486442.1   
agmatinase [Cyanobium sp. NIES-981]                               686    686   97%   0.0    85.56  WP_087066938.1   
agmatinase [Euhalothece natronophila]                             686    686   97%   0.0    84.21  WP_146295113.1   
MULTISPECIES: agmatinase [unclassified Trichocoleus]              686    686   99%   0.0    83.76  WP_190417431.1   
TPA: agmatinase [Synechococcales bacterium UBA10510]              686    686   97%   0.0    85.56  HBH74155.1       
agmatinase [Synechococcus sp. WH 8103]                            686    686   97%   0.0    85.04  WP_049692188.1   
agmatinase [Synechococcus sp. A15-127]                            686    686   97%   0.0    85.30  WP_186485345.1   
agmatinase [Synechococcus sp. KORDI-49]                           686    686   97%   0.0    85.04  WP_043690732.1   
agmatinase [Synechococcus sp. KORDI-100]                          685    685   97%   0.0    84.51  WP_038544881.1   
agmatinase [Synechococcus sp. BOUM118]                            685    685   97%   0.0    85.04  WP_186591106.1   
arginase family protein [Microcoleus sp. IPPAS B-353]             685    685   97%   0.0    84.96  WP_159783461.1   
MULTISPECIES: arginase family protein [unclassified Trichocoleus] 685    685   99%   0.0    81.86  WP_190433790.1   
agmatinase [Synechococcus sp. MED850]                             685    685   97%   0.0    84.25  MAV09889.1       
agmatinase protein family [Synechococcus sp. PROS-U-1]            685    685   96%   0.0    85.90  QNJ02875.1       
agmatinase [Synechococcus sp. WH 8102]                            685    685   97%   0.0    85.04  WP_042503589.1   
agmatinase [Synechococcus sp. RS9915]                             685    685   97%   0.0    85.04  WP_186513780.1   
agmatinase [Microcoleus sp. PCC 7113]                             685    685   95%   0.0    86.90  WP_015180156.1   
agmatinase protein family [Synechococcus sp. RS9902]              685    685   96%   0.0    85.90  QNI97826.1       
agmatinase protein family [Synechococcus sp. RS9907]              685    685   96%   0.0    85.90  QNI81967.1       
arginase family protein [Synechococcus sp. TAK9802]               684    684   97%   0.0    84.78  WP_186495582.1   
agmatinase [Synechococcus sp. CB0205]                             684    684   97%   0.0    85.26  WP_010317403.1   
agmatinase [Coleofasciculus sp. C3-bin4]                          684    684   95%   0.0    86.90  MBD0361331.1     
MULTISPECIES: agmatinase [unclassified Microcoleus]               684    684   95%   0.0    86.90  WP_190502368.1   
agmatinase [Synechococcus sp. A18-40]                             684    684   97%   0.0    85.04  WP_186572887.1   
agmatinase [Cyanobium sp.]                                        684    684   97%   0.0    84.21  PZV22876.1       
MULTISPECIES: agmatinase [unclassified Synechococcus]             684    684   97%   0.0    84.25  WP_011936890.1   
agmatinase family protein [Coleofasciculaceae cyanobacterium...   683    683   97%   0.0    84.70  NJL88628.1       
agmatinase [Cyanobacteria bacterium QH_1_48_107]                  683    683   97%   0.0    85.22  PSO51979.1       
agmatinase protein family [Synechococcus sp. A15-62]              683    683   96%   0.0    85.64  QNI99945.1       
agmatinase [Synechococcus sp. MED650]                             683    683   97%   0.0    84.51  MAI96259.1       
agmatinase [Synechococcus sp. TMED169]                            683    683   97%   0.0    84.51  OUW25010.1       
agmatinase [Vulcanococcus limneticus]                             683    683   97%   0.0    85.04  WP_094592311.1   
MULTISPECIES: agmatinase [unclassified Synechococcus]             683    683   97%   0.0    85.00  WP_094584065.1   
Putative agmatine ureohydrolase [Synechococcus sp. WH 8102]       683    683   97%   0.0    85.04  CAE07927.1       
agmatinase [Myxacorys almedinensis]                               682    682   95%   0.0    85.79  WP_162423414.1   
agmatinase [Synechococcus sp. TMED20]                             682    682   97%   0.0    84.25  RPF83517.1       
agmatinase [Cyanobium sp.]                                        682    682   97%   0.0    84.47  PZU96444.1       
agmatinase [Aphanocapsa feldmannii 277cV]                         682    682   97%   0.0    84.51  TGG91884.1       
agmatinase [Synechococcus sp. CC9616]                             682    682   97%   0.0    84.25  WP_028952148.1   
agmatinase [Aphanocapsa feldmannii 288cV]                         682    682   97%   0.0    84.78  TGG82645.1       
agmatinase [Cyanobacteria bacterium QH_2_48_84]                   682    682   97%   0.0    84.96  PSO61383.1       
agmatinase [Synechococcus sp. A18-46.1]                           682    682   97%   0.0    84.51  WP_186483246.1   
agmatinase [Synechococcus sp. A15-24]                             682    682   97%   0.0    84.78  WP_186496306.1   
agmatinase [Cyanobacteria bacterium QS_3_48_167]                  681    681   97%   0.0    84.96  PSO84063.1       
agmatinase protein family [Synechococcus sp. PROS-9-1]            681    681   96%   0.0    85.90  QNJ31207.1       
agmatinase [Synechococcus sp. WH 8101]                            681    681   97%   0.0    85.00  WP_130128980.1   
agmatinase [Synechococcus sp. A15-28]                             681    681   97%   0.0    84.78  WP_186586151.1   
agmatinase [Synechococcus sp. KORDI-49]                           681    681   96%   0.0    85.37  AII45039.1       
agmatinase [Cyanobium sp. PLM2.Bin73]                             681    681   97%   0.0    85.00  TVS03433.1       
agmatinase protein family [Synechococcus sp. A15-127]             680    680   96%   0.0    85.64  QNI94275.1       
agmatinase [Synechococcaceae bacterium WB9_2_112]                 680    680   97%   0.0    85.30  NDC33856.1       
agmatinase protein family [Synechococcus sp. BOUM118]             680    680   96%   0.0    85.37  QNI91884.1       
agmatinase [Aliterella atlantica]                                 680    680   96%   0.0    85.07  WP_045055190.1   
agmatinase protein family [Synechococcus sp. TAK9802]             679    679   96%   0.0    85.11  QNI61871.1       
agmatinase [Cyanobium sp. PCC 7001]                               679    679   97%   0.0    84.78  WP_006911756.1   
agmatinase [Synechococcus sp. TMED19]                             679    679   97%   0.0    83.73  OUT72176.1       
agmatinase [Aphanothece minutissima]                              679    679   99%   0.0    83.25  WP_106222856.1   
agmatinase [Prochlorococcus sp. RS50]                             679    679   98%   0.0    82.25  AQL29936.1       
agmatinase protein family [Synechococcus sp. Minos11]             679    679   96%   0.0    84.80  QNJ10102.1       
agmatinase [Cyanobium sp.]                                        678    678   97%   0.0    84.25  GDX77984.1       
agmatinase [Cyanobium sp. Copco_Reservoir_LC18]                   678    678   99%   0.0    82.99  WP_159819120.1   
agmatinase family protein [Phormidium sp. HE10JO]                 677    677   98%   0.0    83.12  WP_087711031.1   
agmatinase [Moorea sp. SIO2B7]                                    677    677   91%   0.0    89.08  NES85365.1       
agmatinase [Cyanobium gracile]                                    677    677   97%   0.0    84.47  WP_015108628.1   
agmatinase [Microcystis elabens]                                  677    677   99%   0.0    82.73  WP_190544872.1   
agmatinase protein family [Synechococcus sp. A18-46.1]            677    677   96%   0.0    84.84  QNJ14263.1       
agmatinase protein family [Synechococcus sp. A15-24]              676    676   96%   0.0    85.11  QNJ29229.1       
agmatinase [Prochlorococcus sp. HOT212_60m_824C06]                674    674   96%   0.0    82.98  WP_079294855.1   
agmatinase family protein [Cylindrospermopsis raciborskii]        674    674   99%   0.0    80.98  WP_071251175.1   
agmatinase [Prochlorococcus sp. HOT208_60m_810B23]                673    673   96%   0.0    82.98  WP_079298270.1   
agmatinase [Prochlorococcus marinus]                              673    673   96%   0.0    82.98  WP_100884133.1   
agmatinase [Cylindrospermopsis raciborskii]                       673    673   99%   0.0    80.72  WP_085727367.1   
MULTISPECIES: agmatinase [unclassified Prochlorococcus]           673    673   96%   0.0    82.98  WP_079337231.1   
agmatinase family protein [Cylindrospermopsis raciborskii]        673    673   99%   0.0    80.72  WP_061545355.1   
agmatinase [Prochlorococcus marinus]                              672    672   96%   0.0    82.71  WP_082302699.1   
agmatinase [Prochlorococcus sp. HOT208_60m_813G15]                672    672   96%   0.0    82.71  WP_079322686.1   
agmatinase [Prochlorococcus sp. HOT208_60m_813B04]                672    672   96%   0.0    82.71  WP_079331909.1   
agmatinase family protein [Raphidiopsis brookii]                  671    671   99%   0.0    80.46  WP_009343513.1   
agmatinase [Cylindrospermopsis sp. CR12]                          671    671   99%   0.0    80.46  KRH95600.1       
agmatinase [Raphidiopsis curvata NIES-932]                        671    671   99%   0.0    80.46  BAZ88875.1       
agmatinase [Synechocystis sp. PCC 7509]                           671    671   99%   0.0    81.65  WP_009632201.1   
agmatinase [Prochlorococcus sp. HOT208_60m_808M21]                671    671   96%   0.0    82.45  WP_079340105.1   
Arginase/agmatinase family protein [Cylindrospermopsis...         671    671   99%   0.0    80.46  EFA69487.1       
agmatinase [Chlorogloea sp. CCALA 695]                            671    671   99%   0.0    80.88  WP_106371205.1   
agmatinase family protein [Cylindrospermopsis raciborskii]        669    669   99%   0.0    80.46  WP_115538071.1   
agmatinase family protein [Raphidiopsis curvata]                  669    669   99%   0.0    80.46  WP_096547620.1   
MULTISPECIES: agmatinase family protein [Cylindrospermopsis]      669    669   99%   0.0    80.46  WP_040009335.1   
agmatinase [Cyanobium sp. CACIAM 14]                              668    668   99%   0.0    81.70  KEF42270.1       
agmatinase family protein [Cylindrospermopsis raciborskii]        667    667   97%   0.0    81.63  WP_102938497.1   
agmatinase [Synechococcaceae cyanobacterium SM2_3_1]              663    663   96%   0.0    83.33  NJK61910.1       
arginase family protein [Cylindrospermopsis raciborskii]          662    662   99%   0.0    78.84  WP_181733987.1   
arginase family protein [Cylindrospermopsis raciborskii]          662    662   99%   0.0    78.84  WP_181735873.1   
agmatinase family protein [Moorea sp. SIO3I8]                     660    660   90%   0.0    88.60  NEO10525.1       
agmatinase [Leptolyngbya sp. SIO1D8]                              656    656   86%   0.0    91.10  NER84494.1       
agmatinase [Candidatus Synechococcus spongiarum]                  652    652   99%   0.0    78.26  WP_078232056.1   
agmatinase [Candidatus Synechococcus spongiarum LMB bulk15M]      649    649   99%   0.0    78.01  OOV35421.1       
agmatinase [Synechococcus sp. SB0668_bin_13]                      649    649   96%   0.0    79.10  MXW11991.1       
agmatinase [Synechococcus sp. SB0678_bin_12]                      648    648   97%   0.0    78.42  MYF35433.1       
agmatinase [Synechococcus sp. SB0675_bin_7]                       647    647   96%   0.0    79.26  MYG64649.1       
agmatinase [Candidatus Synechococcus spongiarum]                  647    647   97%   0.0    79.21  WP_074457439.1   
agmatinase [Synechococcus sp. SB0676_bin_10]                      647    647   96%   0.0    79.52  MYG38551.1       
Arginase/agmatinase/formimionoglutamate hydrolase, arginase...    647    647   97%   0.0    79.21  SAY38932.1       
agmatinase [Synechococcus sp. SB0668_bin_15]                      646    646   97%   0.0    78.42  MXW40029.1       
agmatinase [Synechococcus sp. SB0667_bin_8]                       646    646   96%   0.0    79.26  MXX09083.1       
agmatinase [Synechococcus sp. SB0670_bin_20]                      645    645   96%   0.0    79.26  MYK06473.1       
agmatinase family protein [Synechococcus sp. PCC 7336]            644    644   100%  0.0    78.26  WP_017325694.1   
agmatinase [Candidatus Synechococcus spongiarum 142]              640    640   97%   0.0    78.68  KKZ12385.1       
agmatinase [Synechococcus lacustris]                              636    636   90%   0.0    85.59  WP_181588902.1   
agmatinase family protein [Synechococcaceae cyanobacterium...     632    632   97%   0.0    80.53  NJL98189.1       
agmatinase [Candidatus Synechococcus spongiarum]                  632    632   95%   0.0    77.90  WP_034417450.1   
agmatinase [Tatlockia sp.]                                        623    623   90%   0.0    82.67  MBA2748614.1     
agmatinase family protein [Merismopedia sp. SIO2A8]               620    620   84%   0.0    86.73  NET50587.1       
agmatinase family protein [Cyanobacteria bacterium Co-bin8]       606    606   83%   0.0    87.92  MBD0269718.1     
agmatinase protein family [Synechococcus sp. A15-28]              592    592   82%   0.0    86.65  QNI42543.1       
TPA: agmatinase [Fischerella sp.]                                 583    583   78%   0.0    90.16  HER10794.1       
agmatinase family protein [Leptolyngbyaceae cyanobacterium...     582    582   78%   0.0    88.52  NJO51484.1       
agmatinase [Oscillatoriales cyanobacterium]                       571    571   76%   0.0    90.91  TAF48799.1       
proclavaminate amidinohydrolase [Microcystis aeruginosa...        551    551   75%   0.0    88.47  GCE62683.1       
agmatinase [Capsulimonas corticalis]                              540    540   97%   0.0    65.17  GCE57858.1       
agmatinase family protein [Capsulimonas corticalis]               539    539   97%   0.0    65.17  WP_119325111.1   
agmatinase family protein [Acidimicrobiia bacterium]              523    523   93%   0.0    67.58  MBA3956594.1     
J198 [uncultured bacterium]                                       522    522   93%   0.0    67.49  ART39630.1       
agmatinase [Acrocarpospora corrugata]                             522    522   93%   0.0    68.13  GER98376.1       
agmatinase [Nitrospira sp.]                                       521    521   92%   0.0    66.57  TKB69679.1       
agmatinase [Nitrospira sp.]                                       521    521   92%   0.0    66.57  TKB77578.1       
agmatinase [Actinobacteria bacterium]                             521    521   91%   0.0    67.32  TMK50835.1       
agmatinase family protein [Catellatospora sichuanensis]           521    521   92%   0.0    67.97  WP_144124993.1   
agmatinase [Frankia asymbiotica]                                  521    521   93%   0.0    65.66  ONH26619.1       
agmatinase family protein [Candidatus Nitrospira nitrificans]     521    521   92%   0.0    67.13  WP_090898880.1   
agmatinase [Catellatospora citrea]                                521    521   92%   0.0    67.69  RKE07752.1       
agmatinase family protein [Nitrospira sp.]                        521    521   93%   0.0    66.94  NOS81208.1       
agmatinase family protein [Catellatospora citrea]                 520    520   92%   0.0    67.69  WP_120321458.1   
agmatinase [Nitrospira sp. LK265]                                 520    520   92%   0.0    66.57  NGZ60686.1       
agmatinase [Nitrospira sp.]                                       520    520   93%   0.0    66.67  TKS62725.1       
agmatinase family protein [Candidatus Nitrospira inopinata]       520    520   92%   0.0    66.85  WP_062483995.1   
agmatinase family protein [Catellatospora vulcania]               520    520   92%   0.0    67.69  WP_155369813.1   
agmatinase family protein [Frankia asymbiotica]                   520    520   92%   0.0    66.30  WP_096336080.1   
agmatinase [Actinobacteria bacterium]                             520    520   92%   0.0    68.06  PLS75779.1       
agmatinase family protein [Nitrospira sp.]                        520    520   92%   0.0    66.57  NJN70105.1       
arginase family protein [Catellatospora chokoriensis]             519    519   92%   0.0    67.41  WP_191840729.1   
TPA: agmatinase [Nitrospirae bacterium]                           519    519   92%   0.0    66.30  HGZ39068.1       
agmatinase [Nitrospira sp.]                                       519    519   92%   0.0    66.30  TKB63117.1       
agmatinase [Nitrospira sp. WS238]                                 519    519   91%   0.0    66.95  NGZ03844.1       
agmatinase family protein [Nitrospira sp.]                        519    519   92%   0.0    66.30  NOU11050.1       
agmatinase family protein [Dactylosporangium aurantiacum]         519    519   92%   0.0    67.97  WP_033358679.1   
agmatinase [Acrocarpospora macrocephala]                          519    519   93%   0.0    67.58  GES13226.1       
agmatinase family protein [Catellatospora paridis]                519    519   92%   0.0    67.41  WP_155389508.1   
agmatinase [Nitrospira sp. LK70]                                  519    519   92%   0.0    66.57  NGZ10379.1       
arginase family protein [Microbispora sp. H10670]                 518    518   93%   0.0    67.03  WP_182874230.1   
arginase family protein [Phytohabitans rumicis]                   518    518   92%   0.0    67.13  WP_173075283.1   
agmatinase family protein [Candidatus Nitrospira nitrosa]         518    518   92%   0.0    66.57  WP_090749183.1   
agmatinase family protein [Microbispora sp. Gxj-6]                518    518   93%   0.0    67.03  WP_150931775.1   
agmatinase [Dehalococcoidia bacterium]                            518    518   91%   0.0    66.95  MSQ14616.1       
MULTISPECIES: agmatinase family protein [Microbispora]            518    518   93%   0.0    67.03  WP_111699544.1   
agmatinase [Nitrospirae bacterium]                                518    518   93%   0.0    66.39  TMQ30183.1       
agmatinase [Acrocarpospora pleiomorpha]                           518    518   93%   0.0    67.31  GES24985.1       
agmatinase family protein [Nitrospira cf. moscoviensis SBR1015]   518    518   92%   0.0    66.02  WP_087476671.1   
agmatinase [Nitrospira sp. SG-bin1]                               517    517   92%   0.0    66.02  OQW33798.1       
TPA: agmatinase [Nitrospira sp.]                                  517    517   92%   0.0    66.57  HBR49732.1       
arginase family protein [Dactylosporangium sucinum]               517    517   92%   0.0    67.97  WP_190258099.1   
Proclavaminate amidinohydrolase [Acaryochloris sp. RCC1774]       515    515   69%   0.0    88.19  PZD73540.1       
agmatinase family protein [Microbispora sp. ATCC PTA-5024]        516    516   93%   1e-180 66.76  WP_051458784.1   
agmatinase family protein [Kutzneria sp. 744]                     516    516   92%   1e-180 67.41  WP_052394934.1   
agmatinase [Nitrospira sp. WS110]                                 516    516   92%   1e-180 66.57  NGZ99203.1       
arginase family protein [Acidithiobacillus ferrianus]             517    517   90%   1e-180 68.56  WP_163097894.1   
agmatinase [Nitrospira sp. UW-LDO-01]                             516    516   92%   2e-180 66.30  OYT18451.1       
agmatinase family protein [Lentzea aerocolonigenes]               516    516   92%   2e-180 66.94  WP_030467053.1   
arginase family protein [Lentzea sp. NEAU-D13]                    516    516   92%   2e-180 66.39  WP_166053110.1   
agmatinase family protein [Desulfotomaculum nigrificans]          515    515   92%   2e-180 66.02  WP_013809993.1   
agmatinase [Frankia sp. BMG5.36]                                  515    515   93%   2e-180 65.38  OHV51382.1       
agmatinase [Nitrospira sp.]                                       516    516   93%   3e-180 66.12  TKB54896.1       
agmatinase [Nitrospira sp. CG24C]                                 515    515   93%   4e-180 66.12  THJ13102.1       
agmatinase family protein [Frankia saprophytica]                  515    515   92%   4e-180 65.74  WP_051466989.1   
agmatinase family protein [Frankia sp. BMG5.36]                   516    516   93%   5e-180 65.38  WP_116271615.1   
agmatinase family protein [Nitrospira cf. moscoviensis SBR1015]   514    514   91%   7e-180 66.20  WP_143838294.1   
arginase family protein [Lechevalieria flava]                     514    514   92%   7e-180 67.13  WP_189251858.1   
agmatinase [Nitrospira sp. CG24A]                                 514    514   93%   1e-179 66.21  THI90824.1       
agmatinase [Nitrospiraceae bacterium]                             513    513   92%   1e-179 65.75  RPH79622.1       
agmatinase [Nitrospira sp.]                                       513    513   92%   1e-179 65.75  TKB89739.1       
agmatinase family protein [Lechevalieria atacamensis]             513    513   92%   2e-179 66.67  WP_112227423.1   
agmatinase [Acidimicrobiales bacterium]                           514    514   92%   2e-179 67.13  PZS22876.1       
agmatinase [Frankia sp. EUN1h]                                    513    513   92%   2e-179 65.46  OHV35372.1       
agmatinase family protein [Acrocarpospora corrugata]              512    512   88%   2e-179 69.45  WP_155335001.1   
agmatinase family protein [Acrocarpospora macrocephala]           512    512   90%   2e-179 68.56  WP_155358545.1   
agmatinase family protein [Nonomuraea polychroma]                 513    513   93%   3e-179 66.48  WP_127935005.1   
agmatinase family protein [Lentzea kentuckyensis]                 513    513   92%   3e-179 66.11  WP_086668914.1   
agmatinase family protein [Thermincola potens]                    512    512   92%   4e-179 65.46  WP_013119497.1   
agmatinase family protein [Actinoplanes friuliensis]              512    512   89%   4e-179 67.62  WP_052359868.1   
agmatinase [Alphaproteobacteria bacterium]                        513    513   92%   5e-179 66.48  NBC33368.1       
agmatinase [Pseudonocardiales bacterium]                          512    512   93%   6e-179 65.56  PZS29990.1       
arginase/agmatinase family protein [Actinoplanes friuliensis D... 513    513   89%   6e-179 67.62  AGZ45174.1       
agmatinase family protein [Lechevalieria deserti]                 512    512   92%   6e-179 66.39  WP_109641476.1   
agmatinase family protein [Actinoplanes sp. ATCC 53533]           511    511   90%   8e-179 67.33  WP_125807425.1   
agmatinase [Herbidospora galbida]                                 511    511   93%   1e-178 65.93  TKK86959.1       
agmatinase family protein [Pseudonocardia hierapolitana]          511    511   92%   2e-178 66.57  WP_147261109.1   
agmatinase family protein [Frankia sp. EUN1h]                     511    511   92%   2e-178 65.46  WP_116439417.1   
MULTISPECIES: agmatinase family protein [Herbidospora]            510    510   93%   2e-178 65.93  WP_062345600.1   
agmatinase [Candidatus Thiomargarita nelsonii]                    511    511   92%   2e-178 66.02  KHD07448.1       
agmatinase [Nitrospira sp. CG24E]                                 510    510   93%   3e-178 65.29  THJ25543.1       
arginase family protein [Pseudonocardia xinjiangensis]            510    510   92%   4e-178 66.02  WP_169396505.1   
agmatinase [Pseudonocardia hierapolitana]                         510    510   92%   6e-178 66.57  TWF76552.1       
agmatinase [Nitrospira sp.]                                       509    509   92%   7e-178 65.47  TKS58554.1       
arginase family protein [Kibdelosporangium sp. 4NS15]             509    509   92%   7e-178 65.74  WP_173134828.1   
agmatinase family protein [Nonomuraea sp. 160415]                 509    509   93%   9e-178 65.93  WP_138714721.1   
agmatinase family protein [Acrocarpospora pleiomorpha]            508    508   88%   1e-177 68.59  WP_155349825.1   
agmatinase family protein [Micromonospora sp. Llam0]              508    508   92%   2e-177 66.85  WP_123604558.1   
Proclavaminate amidinohydrolase [Kibdelosporangium sp. 4NS15]     509    509   92%   2e-177 65.74  NRN67135.1       
agmatinase family protein [Magnetospira sp. QH-2]                 509    509   90%   2e-177 67.23  WP_046021864.1   
agmatinase family protein [Acidimicrobiaceae bacterium]           507    507   90%   3e-177 66.29  NNN14658.1       
TPA: agmatinase [Alphaproteobacteria bacterium]                   508    508   90%   4e-177 66.67  HEC90993.1       
arginase family protein [Mangrovihabitans endophyticus]           508    508   92%   4e-177 67.41  WP_189077903.1   
agmatinase [Micromonospora sp. Llam0]                             508    508   92%   4e-177 66.85  ROO59489.1       
arginase family protein [Sphaerisporangium rubeum]                508    508   93%   4e-177 65.03  WP_184980205.1   
agmatinase [Alphaproteobacteria bacterium]                        508    508   92%   5e-177 66.20  TMJ48036.1       
agmatinase family protein [Pseudonocardia acaciae]                507    507   94%   5e-177 64.88  WP_051581120.1   
agmatinase family protein [Blastococcus sp. CT_GayMR16]           507    507   94%   6e-177 63.03  WP_135131831.1   
agmatinase [Gammaproteobacteria bacterium]                        508    508   89%   7e-177 67.71  RJQ48822.1       
agmatinase [Acidihalobacter prosperus]                            508    508   89%   7e-177 68.48  AOV15963.1       
agmatinase family protein [Acidihalobacter prosperus]             507    507   89%   8e-177 68.48  WP_145930754.1   
agmatinase family protein [Nonomuraea jiangxiensis]               506    506   92%   9e-177 65.75  WP_090929593.1   
agmatinase [Acidihalobacter prosperus]                            507    507   89%   1e-176 68.19  AOU99148.1       
agmatinase family protein [Pseudonocardia oroxyli]                506    506   89%   2e-176 66.86  WP_093085066.1   
agmatinase [Rhizobiales bacterium NRL2]                           507    507   90%   2e-176 67.23  ANK81977.1       
arginase family protein [Acidihalobacter prosperus]               506    506   89%   2e-176 68.19  WP_156782798.1   
agmatinase [Pseudonocardia oroxyli]                               506    506   89%   4e-176 66.86  SDG17814.1       
arginase family protein [Pseudonocardia sp. CAP47R]               504    504   89%   4e-176 67.05  WP_181782041.1   
agmatinase family protein [Pseudooceanicola lipolyticus]          507    507   93%   4e-176 65.23  WP_100162589.1   
agmatinase family protein [Actinomadura sp. LHW63021]             504    504   91%   5e-176 66.20  WP_111869067.1   
arginase family protein [Pseudooceanicola sp. CAU 1508]           506    506   90%   5e-176 66.95  WP_158964572.1   
agmatinase family protein [Albimonas pacifica]                    506    506   92%   6e-176 65.46  WP_092858140.1   
agmatinase family protein [Nonomuraea sp. KC333]                  505    505   96%   7e-176 63.83  WP_111182402.1   
TPA: agmatinase [Alphaproteobacteria bacterium]                   504    504   91%   1e-175 65.45  HAK61908.1       
agmatinase family protein [Minwuia thermotolerans]                506    506   90%   1e-175 66.95  WP_109795460.1   
agmatinase family protein [Chachezhania antarctica]               505    505   90%   2e-175 66.67  WP_121064563.1   
agmatinase [Chromatiales bacterium 21-64-14]                      504    504   89%   2e-175 68.29  OYV75327.1       
arginase family protein [Saccharomonospora amisosensis]           503    503   91%   2e-175 65.64  WP_167168956.1   
arginase family protein [Salipiger mucosus]                       504    504   92%   2e-175 65.18  WP_156883620.1   
agmatinase family protein [Plantactinospora sp. BC1]              504    504   91%   3e-175 65.92  WP_107267302.1   
agmatinase family protein [Streptosporangium subroseum]           503    503   92%   3e-175 65.74  WP_089212122.1   
arginase family protein [Herbidospora sakaeratensis]              501    501   88%   3e-175 66.86  WP_157554004.1   
agmatinase family protein [Streptosporangium sp. 'caverna']       503    503   92%   3e-175 65.74  WP_110695394.1   
agmatinase family protein [Herbidospora mongoliensis]             501    501   88%   4e-175 67.44  WP_083958322.1   
agmatinase family protein [Herbidospora cretacea]                 501    501   88%   4e-175 66.86  WP_082801398.1   
arginase family protein [Herbidospora daliensis]                  501    501   88%   5e-175 66.86  WP_157519817.1   
arginase family protein [Herbidospora galbida]                    501    501   88%   6e-175 67.15  WP_170991031.1   
agmatinase family protein [Pseudopuniceibacterium sediminis]      503    503   90%   6e-175 66.57  WP_119397801.1   
Agmatinase [Salipiger mucosus DSM 16094]                          503    503   92%   7e-175 65.18  EPX76657.1       
arginase family protein [Plantactinospora soyae]                  502    502   91%   7e-175 67.32  WP_192770122.1   
arginase family protein [Pelagibius sp. NBU2595]                  503    503   90%   7e-175 66.95  WP_193368991.1   
arginase family protein [Roseibacterium sp. KMU-115]              503    503   93%   8e-175 64.15  WP_168622097.1   
agmatinase family protein [Bradyrhizobium sp. STM 3809]           503    503   91%   8e-175 65.36  WP_008963882.1   
agmatinase family protein [Marivita hallyeonensis]                503    503   96%   9e-175 62.79  WP_072775711.1   
arginase family protein [Bradyrhizobium sp. 83002]                502    502   91%   1e-174 65.36  WP_172182254.1   
arginase family protein [Bradyrhizobium sp. 81013]                502    502   91%   1e-174 65.36  WP_172134254.1   
agmatinase family protein [Roseivivax lentus]                     502    502   91%   1e-174 65.64  WP_076449951.1   
agmatinase [Roseivivax lentus]                                    502    502   91%   2e-174 65.64  SIT07909.1       
agmatinase family protein [Fluviibacterium aquatile]              502    502   91%   2e-174 65.36  WP_133341964.1   
MULTISPECIES: agmatinase family protein [unclassified Roseivivax] 502    502   91%   2e-174 65.36  WP_152449302.1   
arginase family protein [Bradyrhizobium sp. 83012]                501    501   91%   2e-174 65.36  WP_172110313.1   
agmatinase [Rhodobacteraceae bacterium]                           502    502   90%   2e-174 65.25  MBR28454.1       
agmatinase family protein [Tateyamaria omphalii]                  502    502   90%   2e-174 66.10  WP_076629388.1   
agmatinase family protein [Herbidospora cretacea]                 499    499   88%   2e-174 67.15  WP_156045950.1   
MULTISPECIES: agmatinase family protein [unclassified...          501    501   91%   2e-174 65.36  WP_012041059.1   
agmatinase family protein [Actibacterium ureilyticum]             501    501   90%   2e-174 65.44  WP_095590126.1   
agmatinase family protein [Jannaschia donghaensis]                502    502   90%   2e-174 66.29  WP_055082806.1   
agmatinase family protein [Ponticoccus sp. LZ-14]                 502    502   92%   2e-174 65.18  WP_127656043.1   
agmatinase [Rhodobacteraceae bacterium]                           502    502   90%   3e-174 66.67  TVQ52408.1       
arginase family protein [Pelagibius litoralis]                    501    501   90%   3e-174 66.86  WP_167224807.1   
arginase family protein [Roseobacter ponti]                       502    502   90%   3e-174 65.82  WP_169640408.1   
agmatinase family protein [Bradyrhizobium sp. ORS 278]            501    501   91%   4e-174 65.08  WP_012030256.1   
arginase family protein [Pseudooceanicola sp. HF7]                501    501   90%   4e-174 65.82  WP_167687215.1   
MULTISPECIES: agmatinase family protein [Pseudoruegeria]          501    501   92%   6e-174 64.62  WP_068312800.1   
agmatinase family protein [Tateyamaria sp. syn59]                 501    501   90%   7e-174 66.10  WP_147109517.1   
agmatinase family protein [Acidithrix ferrooxidans]               499    499   93%   7e-174 66.58  WP_052606452.1   
arginase family protein [Thermocatellispora tengchongensis]       499    499   92%   8e-174 65.18  WP_185049964.1   
agmatinase family protein [Bradyrhizobium oligotrophicum]         500    500   91%   9e-174 64.80  WP_015663815.1   
agmatinase family protein [Rhodobacteraceae bacterium SC52]       500    500   91%   1e-173 65.08  QIE43783.1       
agmatinase family protein [Bradyrhizobium sp. STM 3843]           499    499   91%   1e-173 65.08  WP_008972585.1   
agmatinase family protein [Albimonas donghaensis]                 500    500   90%   1e-173 65.25  WP_092682947.1   
agmatinase family protein [Poseidonocella sp. HB161398]           500    500   93%   1e-173 63.34  WP_138469582.1   
agmatinase family protein [Tropicibacter naphthalenivorans]       500    500   90%   2e-173 65.82  WP_058248700.1   
SpeB, Arginase/agmatinase/formimionoglutamate hydrolase,...       499    499   92%   2e-173 64.35  KCV81036.1       
agmatinase family protein [Tropicimonas isoalkanivorans]          499    499   90%   2e-173 65.54  WP_093360533.1   
agmatinase [Rhodobacteraceae bacterium]                           500    500   90%   2e-173 64.97  MAS43011.1       
agmatinase family protein [Ancylobacter rudongensis]              499    499   90%   2e-173 66.38  WP_091438819.1   
agmatinase family protein [Sagittula stellata]                    499    499   90%   2e-173 66.10  WP_005857065.1   
agmatinase [Ancylobacter rudongensis]                             499    499   90%   2e-173 66.38  SCW59667.1       
agmatinase family protein [Synechococcus sp. SB0672_bin_10]       494    494   71%   2e-173 81.36  MYI88605.1       
agmatinase family protein [Rhodovulum robiginosum]                498    498   93%   2e-173 63.61  WP_125405454.1   
arginase family protein [Actibacterium atlanticum]                500    500   92%   3e-173 64.35  WP_162174101.1   
arginase family protein [Pseudooceanicola sp. 216_PA32_1]         499    499   91%   3e-173 64.53  WP_160380910.1   
Proclavaminate amidinohydrolase [Hartmannibacter diazotrophicus]  499    499   91%   3e-173 65.36  SON56910.1       
agmatinase family protein [Bradyrhizobium guangdongense]          498    498   91%   3e-173 64.80  WP_140981788.1   
arginase family protein [Mameliella alba]                         498    498   92%   3e-173 64.07  WP_167646482.1   
agmatinase family protein [Tropicimonas sp. IMCC6043]             499    499   90%   3e-173 65.82  WP_129635796.1   
arginase family protein [Marivita lacus]                          499    499   92%   3e-173 64.35  WP_188481522.1   
agmatinase family protein [Immundisolibacter cernigliae]          498    498   90%   4e-173 65.34  WP_068802662.1   
agmatinase family protein [Hartmannibacter diazotrophicus]        498    498   91%   4e-173 65.36  WP_099558966.1   
agmatinase [Bradyrhizobiaceae bacterium]                          498    498   91%   4e-173 65.08  RTM00132.1       
agmatinase [Ancylobacter aquaticus]                               498    498   90%   4e-173 66.10  TCK30581.1       
arginase family protein [Labrenzia sp. CE80]                      499    499   89%   4e-173 65.71  WP_162858354.1   
agmatinase family protein [Jannaschia faecimaris]                 499    499   90%   4e-173 65.25  WP_092646793.1   
agmatinase family protein [Immundisolibacter sp.]                 498    498   90%   4e-173 65.34  MBC7161972.1     
arginase family protein [Labrenzia polysiphoniae]                 498    498   89%   5e-173 65.71  WP_192108524.1   
agmatinase family protein [Poseidonocella pacifica]               499    499   90%   5e-173 65.54  WP_092063535.1   
agmatinase family protein [Ancylobacter aquaticus]                498    498   90%   5e-173 66.10  WP_131834995.1   
arginase family protein [Pseudooceanicola flagellatus]            498    498   92%   5e-173 64.07  WP_188477844.1   
MULTISPECIES: arginase family protein [Mameliella]                498    498   92%   6e-173 64.07  WP_165775065.1   
agmatinase family protein [Ancylobacter aquaticus]                498    498   90%   7e-173 66.10  WP_126278801.1   
arginase family protein [Mameliella alba]                         498    498   90%   7e-173 64.69  WP_172431448.1   
agmatinase family protein [Poseidonocella sedimentorum]           498    498   91%   7e-173 65.63  WP_092075411.1   
TPA: agmatinase [Alphaproteobacteria bacterium]                   498    498   92%   7e-173 64.56  HBC55008.1       
agmatinase family protein [Bradyrhizobium sp. ORS 285]            498    498   91%   7e-173 64.80  WP_006615294.1   
agmatinase family protein [Georhizobium profundi]                 497    497   90%   7e-173 65.25  WP_126013221.1   
TPA: agmatinase [Alphaproteobacteria bacterium]                   498    498   92%   8e-173 64.56  HBA41521.1       
MULTISPECIES: agmatinase family protein [Thioclava]               498    498   90%   8e-173 65.54  WP_078522791.1   
agmatinase family protein [Denitrobaculum tricleocarpae]          497    497   90%   8e-173 65.54  WP_142898913.1   
arginase family protein [Roseobacter sp. AI77]                    498    498   93%   8e-173 64.32  WP_159974230.1   
agmatinase family protein [Thioclava atlantica]                   497    497   93%   9e-173 63.61  WP_051855353.1   
agmatinase family protein [Rubrimonas cliftonensis]               498    498   90%   9e-173 65.54  WP_093252177.1   
agmatinase family protein [Pseudoruegeria lutimaris]              498    498   92%   9e-173 64.35  WP_093155984.1   
agmatinase family protein [Confluentimicrobium lipolyticum]       498    498   91%   9e-173 65.36  WP_176438443.1   
unnamed protein product [Vitrella brassicaformis CCMP3155]        498    498   90%   9e-173 65.54  CEL96636.1       
agmatinase family protein [Pseudoruegeria marinistellae]          498    498   93%   9e-173 63.51  WP_068119273.1   
SpeB, Arginase/agmatinase/formimionoglutamate hydrolase,...       498    498   92%   9e-173 64.07  KHQ53949.1       
MULTISPECIES: agmatinase family protein [Marivita]                498    498   92%   1e-172 64.07  WP_085628610.1   
agmatinase family protein [Tateyamaria sp. Alg231-49]             498    498   90%   1e-172 65.54  WP_108839009.1   
arginase family protein [Ensifer sp. MPMI2T]                      497    497   91%   1e-172 65.36  WP_136504906.1   
TPA: agmatinase [Alphaproteobacteria bacterium]                   498    498   92%   1e-172 64.56  HBF99319.1       
Proclavaminate amidinohydrolase [Rhodobacteraceae bacterium...    498    498   90%   1e-172 65.25  RJE39369.1       
agmatinase family protein [Mameliella alba]                       498    498   92%   1e-172 64.07  WP_088669098.1   
agmatinase family protein [Thioclava sp. JE_KL1]                  498    498   90%   1e-172 65.54  WP_172976214.1   
agmatinase [Rhodobacteraceae bacterium HLUCCO18]                  497    497   90%   1e-172 64.87  KPQ14479.1       
agmatinase [Rhodovulum sp.]                                       497    497   92%   1e-172 64.35  MAY31007.1       
agmatinase [Mameliella alba]                                      497    497   90%   2e-172 64.69  BBU56660.1       
agmatinase family protein [Primorskyibacter sp. XY-301]           497    497   92%   2e-172 64.90  WP_136441052.1   
agmatinase [Mesorhizobium sp.]                                    497    497   92%   2e-172 63.89  RWB07309.1       
agmatinase family protein [Rhodovulum sp. NI22]                   497    497   92%   2e-172 64.62  WP_037210298.1   
agmatinase family protein [Tropicimonas sediminicola]             496    496   91%   2e-172 64.33  WP_089234622.1   
agmatinase family protein [Mameliella alba]                       497    497   92%   2e-172 64.07  WP_069211407.1   
MULTISPECIES: agmatinase family protein [Confluentimicrobium]     497    497   92%   2e-172 64.62  WP_054539494.1   
agmatinase family protein [Sinorhizobium fredii]                  496    496   91%   2e-172 65.36  WP_014763472.1   
arginase family protein [Ensifer alkalisoli]                      496    496   91%   2e-172 65.36  WP_151613277.1   
agmatinase family protein [Labrenzia sp. CP4]                     496    496   90%   2e-172 64.97  WP_088665234.1   
agmatinase [Confluentimicrobium sp.]                              497    497   92%   2e-172 64.62  MBC55977.1       
agmatinase [Mesorhizobium sp.]                                    496    496   92%   2e-172 63.89  RWP38755.1       
arginase family protein [Ruegeria lacuscaerulensis]               496    496   92%   2e-172 64.90  WP_170356316.1   
agmatinase family protein [Thioclava sp. F36-7]                   496    496   90%   2e-172 65.25  WP_078570826.1   
agmatinase family protein [Ancylobacter sp. FA202]                496    496   90%   2e-172 66.01  WP_018389135.1   
agmatinase family protein [Thioclava sp. ES.032]                  496    496   90%   2e-172 65.25  WP_134332850.1   
agmatinase family protein [Tateyamaria sp. ANG-S1]                496    496   92%   2e-172 63.79  WP_152613073.1   
agmatinase family protein [Mesorhizobium sp....                   496    496   92%   2e-172 63.89  WP_126039004.1   
arginase family protein [Mameliella alba]                         496    496   92%   2e-172 63.79  WP_162846266.1   
agmatinase [Thioclava sp. ES.031]                                 497    497   90%   2e-172 65.54  PFG65134.1       
agmatinase family protein [Ensifer sp. WSM1721]                   496    496   91%   3e-172 65.36  WP_026619754.1   
agmatinase [Thioclava atlantica]                                  497    497   93%   3e-172 63.61  KFE36216.1       
agmatinase [Rhodobacteraceae bacterium TG-679]                    496    496   90%   3e-172 65.16  PWR02533.1       
MULTISPECIES: agmatinase family protein [Sinorhizobium/Ensifer... 496    496   91%   3e-172 65.36  WP_026614996.1   
agmatinase family protein [Sinorhizobium sp. BJ1]                 496    496   91%   3e-172 65.08  WP_097521857.1   
arginase family protein [Profundibacterium mesophilum]            496    496   90%   3e-172 65.25  WP_159966704.1   
agmatinase family protein [Ancylobacter sp. TS-1]                 496    496   90%   3e-172 65.25  WP_152304122.1   
arginase family protein [Ancylobacter pratisalsi]                 496    496   90%   3e-172 65.54  WP_163075641.1   
agmatinase [Chloroflexi bacterium]                                494    494   90%   3e-172 64.39  TMC22622.1       
agmatinase family protein [Mesorhizobium sp. AA22]                496    496   92%   4e-172 63.89  WP_065008400.1   
agmatinase family protein [Sagittula sp. P11]                     496    496   90%   4e-172 65.82  WP_100931017.1   
agmatinase family protein [Mameliella alba]                       496    496   92%   4e-172 63.79  WP_074620463.1   
agmatinase family protein [Bradyrhizobium erythrophlei]           496    496   93%   4e-172 63.91  WP_072815925.1   
agmatinase family protein [Mesorhizobium sp....                   496    496   92%   4e-172 63.89  WP_127208436.1   
agmatinase family protein [Mesorhizobium delmotii]                496    496   93%   5e-172 62.87  WP_123146874.1   
agmatinase [Mesorhizobium sp.]                                    496    496   92%   5e-172 63.61  TIT01981.1       
agmatinase family protein [Roseisalinus antarcticus]              496    496   92%   5e-172 64.90  WP_085877896.1   
agmatinase [Nitrospira sp. WS238]                                 493    493   85%   5e-172 68.67  NGZ03624.1       
agmatinase family protein [Yoonia maricola]                       496    496   90%   5e-172 65.54  WP_100368628.1   
MULTISPECIES: agmatinase family protein [Mesorhizobium]           495    495   92%   5e-172 63.61  WP_077381532.1   
agmatinase [Thioclava sp. F36-7]                                  496    496   90%   5e-172 65.25  OOY09294.1       
agmatinase [Mesorhizobium sp.]                                    495    495   92%   6e-172 63.61  RWN58006.1       
agmatinase family protein [Mesorhizobium sp....                   495    495   92%   6e-172 63.61  WP_127289529.1   
agmatinase [Mesorhizobium sp.]                                    495    495   92%   6e-172 63.61  RWK63073.1       
arginase family protein [Ensifer alkalisoli]                      495    495   91%   7e-172 64.80  WP_069460965.1   
agmatinase [Thioclava sp. ES.032]                                 496    496   90%   7e-172 65.25  TDT52726.1       
agmatinase family protein [Mesorhizobium sp....                   495    495   92%   8e-172 63.61  WP_128284171.1   
agmatinase [Mesorhizobium sp.]                                    495    495   92%   8e-172 63.61  RWK44140.1       
MULTISPECIES: agmatinase family protein [Mesorhizobium]           495    495   92%   8e-172 63.61  WP_095483789.1   
agmatinase [Tateyamaria sp. ANG-S1]                               495    495   92%   8e-172 63.79  KIC48049.1       
agmatinase family protein [Thioclava pacifica]                    495    495   92%   8e-172 64.90  WP_038079814.1   
agmatinase [Mesorhizobium sp.]                                    495    495   92%   8e-172 63.61  RWL20805.1       
arginase family protein [Thioclava sp. L04-15]                    495    495   92%   9e-172 64.90  WP_168172804.1   
agmatinase family protein [Histidinibacterium lentulum]           496    496   99%   9e-172 60.80  WP_123643798.1   
agmatinase [Profundibacterium mesophilum KAUST100406-0324]        495    495   90%   9e-172 65.25  KAF0674485.1     
agmatinase family protein [Mesorhizobium sp. WSM2561]             495    495   92%   9e-172 63.61  WP_027152539.1   
agmatinase [Tropicimonas sediminicola]                            495    495   90%   9e-172 64.69  SNT23114.1       
agmatinase family protein [Mesorhizobium ciceri]                  495    495   92%   9e-172 63.61  WP_029355187.1   
agmatinase [Breoghania sp. L-A4]                                  495    495   90%   9e-172 64.97  AXS41340.1       
arginase family protein [Chelativorans sp. UJN715]                494    494   90%   1e-171 64.69  WP_163271195.1   
MULTISPECIES: agmatinase family protein [Rhodomicrobium]          495    495   90%   1e-171 65.82  WP_088348084.1   
agmatinase [Rhodobacteraceae bacterium]                           494    494   93%   1e-171 62.87  MAY43707.1       
arginase family protein [Breoghania sp. L-A4]                     494    494   90%   1e-171 64.97  WP_162901740.1   
agmatinase family protein [Mesorhizobium tianshanense]            494    494   92%   1e-171 63.61  WP_145713244.1   
agmatinase [Labrenzia sp. CP4]                                    495    495   90%   1e-171 64.97  AMN53462.1       
arginase family protein [Nonomuraea sp. SYSU D8015]               494    494   92%   1e-171 65.74  WP_188187350.1   
agmatinase [Mesorhizobium sp.]                                    494    494   92%   1e-171 63.61  RWQ35122.1       
agmatinase family protein [Rhodobacteraceae bacterium]            495    495   90%   1e-171 64.59  NRB33512.1       
agmatinase family protein [Mesorhizobium sp. L48C026A00]          494    494   92%   1e-171 63.61  WP_023800157.1   
arginase family protein [Mangrovicoccus sp. HB161399]             495    495   92%   1e-171 64.07  WP_172327595.1   
agmatinase [Alphaproteobacteria bacterium MedPE-SWcel]            495    495   92%   1e-171 64.62  OIQ32893.1       
arginase family protein [Jannaschia sp. 12N15]                    494    494   90%   1e-171 64.69  WP_167767120.1   
agmatinase [Filomicrobium sp.]                                    494    494   90%   1e-171 65.25  MAI48105.1       
agmatinase family protein [Stappia sp. BW2]                       493    493   90%   1e-171 64.41  WP_148587357.1   
agmatinase [Mesorhizobium sp.]                                    494    494   92%   1e-171 63.61  TIO10003.1       
agmatinase family protein [Bauldia litoralis]                     494    494   90%   1e-171 65.54  WP_090875387.1   
MULTISPECIES: agmatinase family protein [unclassified Labrenzia]  493    493   90%   2e-171 64.69  WP_022998623.1   
agmatinase [Mesorhizobium sp.]                                    494    494   92%   2e-171 63.61  RWI23694.1       
agmatinase family protein [Thioclava marina]                      494    494   92%   2e-171 64.90  WP_078575279.1   
agmatinase [Mesorhizobium sp.]                                    494    494   92%   2e-171 63.61  TKD37258.1       
agmatinase [Mesorhizobium sp.]                                    494    494   92%   2e-171 63.61  RWC33843.1       
agmatinase [Mameliella sp.]                                       494    494   93%   2e-171 63.34  MBT56448.1       
agmatinase family protein [Mesorhizobium sp. WSM3224]             494    494   92%   2e-171 63.61  WP_027169442.1   
arginase family protein [Pseudoruegeria sp. HB172150]             495    495   90%   2e-171 65.54  WP_172298761.1   
agmatinase [Jannaschia sp. 12N15]                                 494    494   90%   2e-171 64.69  TFL17529.1       
agmatinase family protein [Roseicyclus mahoneyensis]              494    494   90%   2e-171 64.87  WP_109670035.1   
MULTISPECIES: agmatinase family protein [unclassified Labrenzia]  493    493   90%   2e-171 64.69  WP_152507650.1   
agmatinase [Mesorhizobium sp.]                                    494    494   92%   2e-171 63.61  TIM16142.1       
agmatinase [Mesorhizobium sp.]                                    494    494   92%   2e-171 63.33  RWM23974.1       
MULTISPECIES: agmatinase family protein [Labrenzia]               493    493   90%   2e-171 64.69  WP_139314147.1   
agmatinase family protein [Antarctobacter heliothermus]           494    494   93%   2e-171 63.34  WP_089278472.1   
putative agmatine ureohydrolase [Stappia aggregata IAM 12614]...  493    493   90%   2e-171 64.69  EAV43979.1       
arginase family protein [Nisaea sp. NBU1469]                      494    494   90%   3e-171 65.54  WP_193183962.1   
agmatinase [Mesorhizobium sp.]                                    494    494   92%   3e-171 63.33  TIP29231.1       
agmatinase [Mesorhizobium sp.]                                    494    494   92%   3e-171 63.33  RWO28746.1       
agmatinase [Ahrensia sp.]                                         494    494   90%   3e-171 65.54  MAS06717.1       
agmatinase family protein [Mesorhizobium temperatum]              493    493   92%   3e-171 63.61  WP_095495106.1   
agmatinase family protein [Palleronia abyssalis]                  494    494   90%   3e-171 65.25  WP_108894086.1   
agmatinase family protein [Methylopila sp. M107]                  493    493   91%   3e-171 65.08  WP_026362955.1   
arginase family protein [Actinomycetospora sp. TBRC 11914]        493    493   92%   3e-171 64.36  WP_169187186.1   
agmatinase family protein [Labrenzia alexandrii]                  493    493   90%   3e-171 64.69  WP_134853279.1   
agmatinase family protein [Labrenzia sp. THAF82]                  494    494   90%   3e-171 64.97  WP_173006018.1   
agmatinase [Rhodobacteraceae bacterium 9Alg 56]                   494    494   86%   3e-171 67.85  QHQ35245.1       
agmatinase [Thioclava sp. L04-15]                                 494    494   92%   3e-171 64.90  OOY26976.1       
agmatinase family protein [Labrenzia sp. VG12]                    493    493   90%   3e-171 64.69  WP_094074546.1   
agmatinase [Thioclava pacifica DSM 10166]                         494    494   92%   3e-171 64.90  KEO50897.1       
agmatinase family protein [Maritimibacter alkaliphilus]           494    494   90%   4e-171 65.25  WP_008330578.1   
agmatinase [Mesorhizobium sp.]                                    493    493   91%   4e-171 63.69  RWH82642.1       
agmatinase [Mesorhizobium sp.]                                    493    493   92%   4e-171 63.33  RWN02746.1       
Agmatinase [Sinorhizobium fredii CCBAU 83666]                     493    493   91%   4e-171 64.25  ASY71633.1       
arginase family protein [Starkeya sp. ORNL1]                      493    493   91%   5e-171 64.80  WP_170014377.1   
agmatinase [Rhodobacteraceae bacterium]                           493    493   93%   5e-171 62.87  MBB97682.1       
agmatinase family protein [Mangrovicoccus ximenensis]             493    493   92%   5e-171 63.79  WP_108261735.1   
agmatinase family protein [Roseibium denhamense]                  493    493   90%   5e-171 64.69  WP_155191815.1   
agmatinase [Rhodobacteraceae bacterium]                           493    493   93%   5e-171 62.87  MAC77193.1       
agmatinase family protein [Mesorhizobium sp....                   493    493   92%   5e-171 63.61  WP_127315755.1   
agmatinase family protein [Labrenzia sp. Alg231-36]               493    493   89%   6e-171 65.14  WP_108875224.1   
putative agmatinase 2 [Firmicutes bacterium R50]                  491    491   88%   6e-171 66.28  CAB1129759.1     
agmatinase [Mesorhizobium sp.]                                    493    493   92%   6e-171 63.06  TIQ14808.1       
agmatinase [Mesorhizobium sp.]                                    493    493   91%   6e-171 63.69  RWK56595.1       
Arginase/agmatinase/formimionoglutamate hydrolase, arginase...    493    493   90%   7e-171 64.69  EEE43834.2       
Proclavaminate amidinohydrolase [Rhodobacteraceae bacterium]      493    493   93%   7e-171 62.87  QEW22473.1       
Proclavaminate amidinohydrolase [Palleronia abyssalis]            493    493   90%   7e-171 65.25  SPJ24083.1       
agmatinase family protein [Antarctobacter heliothermus]           493    493   93%   7e-171 63.07  WP_094036075.1   
agmatinase family protein [Rhodospirillaceae bacterium KN72]      493    493   90%   7e-171 64.59  NMM44931.1       
agmatinase family protein [Labrenzia alexandrii]                  493    493   90%   8e-171 64.69  WP_055670615.1   
arginase family protein [Mesorhizobium camelthorni]               491    491   92%   9e-171 63.61  WP_165031804.1   
agmatinase family protein [Sinorhizobium fredii]                  492    492   91%   9e-171 64.25  WP_037399055.1   
Proclavaminate amidinohydrolase [Labrenzia sp. THAF35]            493    493   90%   9e-171 64.69  QFT69146.1       
agmatinase family protein [Labrenzia alba]                        493    493   89%   9e-171 65.14  WP_055120621.1   
agmatinase [Rhodobacteraceae bacterium]                           493    493   92%   1e-170 64.90  TNF14303.1       
agmatinase [Ahrensia sp.]                                         493    493   90%   1e-170 65.25  MAZ17022.1       
agmatinase family protein [Labrenzia sp. EL143]                   493    493   89%   1e-170 65.14  WP_104701717.1   
agmatinase family protein [Sinorhizobium fredii]                  492    492   91%   1e-170 64.25  WP_040962367.1   
agmatinase family protein [Sinorhizobium fredii]                  492    492   91%   1e-170 64.25  WP_097587627.1   
agmatinase family protein [Mesorhizobium sp....                   492    492   92%   1e-170 63.33  WP_135937076.1   
agmatinase family protein [Sinorhizobium fredii]                  492    492   91%   1e-170 64.25  WP_042777644.1   
agmatinase [Labrenzia aggregata]                                  492    492   90%   1e-170 64.69  OLL42447.1       
agmatinase family protein [Chitinophagales bacterium]             492    492   91%   1e-170 63.97  MBC8050654.1     
agmatinase family protein [Labrenzia alba]                        492    492   90%   1e-170 64.69  WP_055675966.1   
arginase family protein [Nisaea nitritireducens]                  492    492   90%   1e-170 65.82  WP_193173357.1   
agmatinase family protein [Methylopila sp. Yamaguchi]             492    492   91%   1e-170 64.25  WP_103122164.1   
MULTISPECIES: arginase family protein [Labrenzia]                 491    491   90%   1e-170 64.41  WP_156912550.1   
Proclavaminate amidinohydrolase [Labrenzia sp. THAF191b]          492    492   90%   1e-170 64.69  QFS99852.1       
agmatinase [Starkeya sp. OAE902]                                  490    490   90%   1e-170 64.87  MBE1312129.1     
arginase family protein [Ensifer glycinis]                        492    492   91%   1e-170 63.97  WP_064243172.1   
agmatinase family protein [Mesorhizobium alhagi]                  492    492   92%   2e-170 63.61  WP_008840781.1   
agmatinase [Starkeya novella]                                     492    492   90%   2e-170 64.97  PZQ80997.1       
arginase family protein [Sinorhizobium fredii]                    491    491   91%   2e-170 63.97  WP_012706450.1   
agmatinase family protein [Jannaschia pohangensis]                492    492   90%   2e-170 64.97  WP_092778747.1   
agmatinase [Mesorhizobium sp.]                                    491    491   92%   2e-170 62.78  TIP72251.1       
agmatinase [Mesorhizobium sp.]                                    491    491   90%   2e-170 64.69  TIT20757.1       
agmatinase family protein [Mesorhizobium tamadayense]             491    491   90%   2e-170 64.69  WP_124996651.1   
agmatinase family protein [Labrenzia sp. DG1229]                  492    492   89%   2e-170 65.14  WP_029065450.1   
agmatinase family protein [Hoeflea phototrophica]                 492    492   89%   2e-170 65.43  WP_040450259.1   
agmatinase family protein [Labrenzia aggregata]                   492    492   90%   2e-170 64.69  WP_040439894.1   
agmatinase [Alphaproteobacteria bacterium AO1-B]                  492    492   90%   2e-170 64.41  OJJ10466.1       
MULTISPECIES: agmatinase family protein [Sinorhizobium]           491    491   91%   2e-170 64.53  WP_097540551.1   
MULTISPECIES: agmatinase family protein [Sinorhizobium]           491    491   91%   2e-170 64.53  WP_097527725.1   
agmatinase family protein [Methylopila sp. 73B]                   491    491   91%   2e-170 64.25  WP_020186048.1   
agmatinase [Jannaschia pohangensis]                               492    492   90%   2e-170 64.97  SFI44486.1       
agmatinase family protein [Labrenzia marina]                      491    491   90%   2e-170 64.69  WP_103223624.1   
agmatinase family protein [Shimia marina]                         491    491   90%   2e-170 65.25  WP_058239214.1   
agmatinase family protein [Mesorhizobium amorphae]                491    491   90%   3e-170 64.69  WP_006204380.1   
agmatinase [Loktanella sp. 3ANDIMAR09]                            491    491   90%   3e-170 64.69  KQI69352.1       
arginase family protein [Mesorhizobium amorphae]                  491    491   90%   3e-170 64.69  WP_192179847.1   
agmatinase [Rhodobacterales bacterium...                          492    492   90%   3e-170 65.44  PIP98356.1       
agmatinase [Mesorhizobium sp.]                                    490    490   90%   3e-170 64.02  TIQ49681.1       
arginase family protein [Angulomicrobium tetraedrale]             491    491   90%   3e-170 64.97  WP_183187712.1   
agmatinase [Mesorhizobium sp. NFR06]                              489    489   91%   3e-170 63.48  SFP23202.1       
MULTISPECIES: agmatinase family protein [unclassified Starkeya]   491    491   90%   4e-170 65.25  WP_144342078.1   
agmatinase family protein [Oceaniradius stylonematis]             491    491   90%   5e-170 64.41  WP_109765478.1   
agmatinase family protein [Labrenzia sp. PT13C1]                  491    491   90%   5e-170 64.41  WP_166672811.1   
agmatinase family protein [Maritimibacter sp. LZ-17]              491    491   90%   5e-170 64.41  WP_138423591.1   
agmatinase [Labrenzia marina]                                     491    491   90%   5e-170 64.69  POF30002.1       
agmatinase family protein [Rhizobiaceae bacterium]                491    491   90%   5e-170 64.41  NRB32768.1       
agmatinase [Oricola sp.]                                          491    491   90%   5e-170 64.41  RNC95971.1       
Agmatinase [Starkeya sp. HF14-78462]                              490    490   90%   5e-170 65.25  CAA0086402.1     
agmatinase family protein [Starkeya novella]                      490    490   90%   6e-170 64.87  WP_013164938.1   
agmatinase family protein [Mesorhizobium sp. LSJC280B00]          490    490   90%   6e-170 64.41  WP_023679464.1   
agmatinase [Starkeya novella]                                     490    490   91%   7e-170 63.97  PZQ17757.1       
agmatinase family protein [Labrenzia sp. OB1]                     490    490   90%   7e-170 64.69  WP_068412277.1   
agmatinase [Labrenzia aggregata]                                  490    490   90%   8e-170 64.41  AQQ06686.1       
agmatinase [Fistulifera solaris]                                  490    490   93%   8e-170 64.01  GAX25450.1       
agmatinase [Fistulifera solaris]                                  490    490   93%   9e-170 64.01  GAX20935.1       
arginase family protein [Starkeya sp. OAE902]                     490    490   90%   9e-170 64.87  WP_192639106.1   
agmatinase family protein [Loktanella sp. DSM 29012]              490    490   90%   1e-169 64.69  WP_090158538.1   
arginase family protein [Labrenzia aggregata]                     490    490   90%   1e-169 64.12  WP_190290279.1   
agmatinase [Mesorhizobium sp.]                                    489    489   92%   1e-169 62.78  RWC37009.1       
agmatinase family protein [Loktanella sp. 3ANDIMAR09]             490    490   90%   1e-169 64.69  WP_083484281.1   
agmatinase family protein [Palleronia rufa]                       489    489   90%   1e-169 64.69  WP_036174945.1   
agmatinase [Rhodobacteraceae bacterium GS-10]                     490    490   91%   1e-169 64.80  MYM56299.1       
agmatinase [Mesorhizobium sp.]                                    489    489   92%   1e-169 63.06  RWD39033.1       
proclavaminate amidinohydrolase [Roseovarius sp. A-2]             490    490   90%   1e-169 64.97  GAW34755.1       
agmatinase family protein [Roseovarius sp. A-2]                   490    490   90%   1e-169 64.97  WP_080456710.1   
agmatinase [Actibacterium mucosum KCTC 23349]                     489    489   93%   1e-169 62.80  KAJ54368.1       
agmatinase family protein [Actibacterium mucosum]                 490    490   90%   2e-169 64.41  WP_152544654.1   
agmatinase family protein [Tropicibacter phthalicicus]            489    489   92%   2e-169 64.07  WP_099242363.1   
agmatinase [Mesorhizobium sp.]                                    489    489   93%   2e-169 62.06  TIQ33931.1       
agmatinase family protein [Bosea sp. 117]                         489    489   90%   2e-169 64.97  WP_029350725.1   
agmatinase [Tropicibacter phthalicicus]                           489    489   92%   3e-169 64.07  TDS94980.1       
agmatinase [Phaeodactylum tricornutum CCAP 1055/1]                489    489   93%   3e-169 63.93  XP_002184908.1   
arginase family protein [Mesorhizobium sp. NFR06]                 488    488   90%   3e-169 63.84  WP_188131458.1   
MULTISPECIES: agmatinase family protein [unclassified...          488    488   90%   4e-169 63.84  WP_126091720.1   
agmatinase family protein [Mesorhizobium sp. ORS 3324]            488    488   90%   4e-169 63.84  WP_040973524.1   
unnamed protein product [Ectocarpus sp. CCAP 1310/34]             489    489   94%   4e-169 63.49  CAB1113415.1     
MULTISPECIES: agmatinase family protein [unclassified...          488    488   90%   4e-169 63.84  WP_127857554.1   
agmatinase [Mesorhizobium sp.]                                    488    488   90%   4e-169 63.84  RWB58079.1       
agmatinase [Mesorhizobium sp.]                                    488    488   90%   5e-169 63.84  RWA71686.1       
arginase family protein [Xinfangfangia sp. D13-10-4-6]            488    488   91%   5e-169 63.97  WP_172364708.1   
agmatinase family protein [Hansschlegelia zhihuaiae]              488    488   91%   6e-169 64.25  WP_128776516.1   
agmatinase family protein [Acidibacillus sulfuroxidans]           487    487   92%   6e-169 63.71  WP_109431014.1   
arginase family protein [Mesorhizobium silamurunense]             488    488   90%   6e-169 63.84  WP_192258027.1   
agmatinase family protein [Mesorhizobium sp. WSM3859]             488    488   90%   6e-169 63.84  WP_095816905.1   
agmatinase family protein [Thalassospira lucentensis]             488    488   89%   1e-168 64.29  WP_062952940.1   
Proclavaminate amidinohydrolase [Methylobrevis pamukkalensis]     487    487   91%   1e-168 63.97  ODN69165.1       
agmatinase family protein [Mesorhizobium sp....                   487    487   90%   1e-168 64.12  WP_127855576.1   
agmatinase family protein [Methylobrevis pamukkalensis]           487    487   91%   1e-168 63.97  WP_069307865.1   
agmatinase family protein [Shimia sp. SK013]                      488    488   90%   1e-168 64.69  WP_152926349.1   
agmatinase family protein [Thalassospira permensis]               487    487   89%   1e-168 64.29  WP_167332753.1   
agmatinase family protein [Thalassospira xiamenensis]             487    487   89%   1e-168 64.29  WP_097051055.1   
Proclavaminate amidinohydrolase [Shimia sp. SK013]                486    486   89%   2e-168 65.14  KPA23732.1       
agmatinase [Limimaricola cinnabarinus LL-001]                     487    487   90%   2e-168 64.12  GAD55702.1       
agmatinase family protein [Limimaricola cinnabarinus]             487    487   90%   2e-168 64.12  WP_081698514.1   
agmatinase family protein [Thalassospira xiamenensis]             486    486   89%   2e-168 64.29  WP_037989485.1   
agmatinase [Thalassospira sp.]                                    486    486   89%   2e-168 64.29  MAZ35523.1       
arginase family protein [Mesorhizobium silamurunense]             486    486   90%   3e-168 63.84  WP_192384174.1   
agmatinase family protein [Bradyrhizobium sp. ORS 375]            484    484   85%   3e-168 67.57  WP_035640810.1   
agmatinase family protein [Thalassospira xiamenensis]             486    486   89%   3e-168 64.29  WP_007091296.1   
MULTISPECIES: agmatinase family protein [Thalassospira]           486    486   89%   3e-168 64.29  WP_063095984.1   
agmatinase family protein [Thalassospira sp. MCCC 1A03138]        486    486   89%   3e-168 64.29  WP_085642029.1   
agmatinase family protein [Thalassospira sp. MIT1004]             486    486   89%   3e-168 64.29  WP_071239393.1   
agmatinase [Mesorhizobium sp.]                                    486    486   90%   3e-168 63.56  RWM35822.1       
agmatinase family protein [Spiribacter sp. E85]                   486    486   91%   3e-168 63.66  WP_109675013.1   
putative agmatine ureohydrolase [Bradyrhizobium sp. ORS 375]      483    483   84%   4e-168 67.88  CCD93845.1       
agmatinase [SAR116 cluster bacterium]                             486    486   90%   4e-168 64.69  RCL79926.1       
agmatinase family protein [Thalassospira xiamenensis]             486    486   89%   4e-168 64.29  WP_114111585.1   
agmatinase [Rhodobacteraceae bacterium]                           485    485   90%   6e-168 65.25  TVP71830.1       
agmatinase family protein [Thalassospira alkalitolerans]          486    486   89%   6e-168 64.29  WP_085620981.1   
agmatinase family protein [Mongoliimonas terrestris]              484    484   90%   1e-167 63.84  WP_075216299.1   
agmatinase family protein [Thermogemmatispora sp.]                483    483   94%   2e-167 62.67  MBE3567216.1     
agmatinase [Bathycoccus prasinos]                                 485    485   91%   2e-167 64.04  XP_007512226.1   
agmatinase family protein [Thermogemmatispora tikiterensis]       483    483   94%   2e-167 62.67  WP_112426059.1   
agmatinase family protein [Roseinatronobacter thiooxidans]        484    484   90%   3e-167 64.97  WP_111361458.1   
agmatinase family protein [Pseudooceanicola atlanticus]           484    484   92%   3e-167 64.07  WP_052418508.1   
agmatinase family protein [Thermogemmatispora onikobensis]        483    483   94%   3e-167 62.67  WP_069802559.1   
TPA: agmatinase [Alphaproteobacteria bacterium]                   483    483   87%   3e-167 66.18  HAD26393.1       
agmatinase family protein [Thalassospira xiamenensis]             484    484   88%   3e-167 64.93  WP_062959862.1   
arginase family protein [Chthonobacter albigriseus]               483    483   90%   3e-167 62.71  WP_181703059.1   
agmatinase [Fulvimarina sp.]                                      483    483   90%   4e-167 64.69  MAU94429.1       
TPA: agmatinase [Aurantimonas coralicida]                         483    483   91%   4e-167 63.76  HDZ72011.1       
agmatinase family protein [Aurantimonas sp. 22II-16-19i]          483    483   90%   5e-167 64.41  WP_083593566.1   
agmatinase family protein [Synechococcus lacustris]               477    477   64%   5e-167 88.84  WP_161955966.1   
agmatinase family protein [Fulvimarina manganoxydans]             483    483   90%   6e-167 63.84  WP_084411991.1   
agmatinase family protein [Oharaeibacter diazotrophicus]          482    482   90%   7e-167 63.28  WP_126535832.1   
agmatinase family protein [Acuticoccus sediminis]                 482    482   90%   9e-167 63.84  WP_111346520.1   
agmatinase [Nitrospira sp. WS110]                                 481    481   92%   9e-167 63.81  NGZ97938.1       
agmatinase family protein [Roseivivax jejudonensis]               483    483   93%   9e-167 63.07  WP_085791386.1   
agmatinase family protein [Epibacterium ulvae]                    483    483   92%   1e-166 63.51  WP_090215143.1   
agmatinase [Rhodospirillaceae bacterium]                          482    482   92%   1e-166 62.40  MAV46913.1       
agmatinase family protein [Jiella endophytica]                    482    482   90%   2e-166 64.41  WP_134761468.1   
agmatinase family protein [Epibacterium sp. SM1979]               482    482   90%   2e-166 63.56  WP_153216739.1   
agmatinase family protein [Cognatishimia maritima]                482    482   92%   2e-166 63.51  WP_110721818.1   
agmatinase [Effusibacillus sp. skT53]                             480    480   91%   3e-166 63.03  BCJ85200.1       
agmatinase [Mesorhizobium sp.]                                    479    479   86%   3e-166 66.17  TJV24617.1       
agmatinase [Cognatishimia maritima]                               481    481   92%   4e-166 63.51  SHG47331.1       
agmatinase family protein [Thermogemmatispora carboxidivorans]    479    479   94%   4e-166 62.13  WP_052889327.1   
agmatinase family protein [Epibacterium sp. SM1969]               479    479   90%   6e-166 63.56  WP_153547033.1   
agmatinase [Alphaproteobacteria bacterium]                        479    479   91%   1e-165 63.66  MAH36819.1       
agmatinase family protein [Yoonia sediminilitoris]                480    480   90%   1e-165 65.54  WP_108384114.1   
agmatinase family protein [Cognatishimia activa]                  479    479   92%   1e-165 63.23  WP_058315590.1   
arginase family protein [Kyrpidia spormannii]                     478    478   91%   2e-165 62.46  WP_170086830.1   
agmatinase [Epibacterium sp. SM1969]                              479    479   90%   2e-165 63.56  MQY42557.1       
putative agmatinase 2 [Kyrpidia spormannii]                       478    478   93%   2e-165 61.52  CAB3391348.1     
Arginase/agmatinase/formiminoglutamase [Kyrpidia tusciae DSM...   478    478   93%   3e-165 61.52  ADG06720.1       
Proclavaminate amidinohydrolase [Cognatishimia activa]            479    479   92%   5e-165 63.23  CUI76248.1       
agmatinase family protein [Rubrobacter sp.]                       476    476   90%   9e-165 62.71  MBA3425188.1     
putative agmatinase 2 [Kyrpidia spormannii]                       478    478   93%   1e-164 61.52  CAB3392261.1     
agmatinase family protein [Rubrobacter sp.]                       479    479   90%   1e-164 64.41  MBA3472659.1     
arginase/agmatinase/formimionoglutamate hydrolase [Micromonas...  479    479   93%   4e-164 61.48  XP_002501964.1   
agmatinase family protein [Acuticoccus yangtzensis]               474    474   90%   1e-163 62.99  WP_075220063.1   
agmatinase family protein [Stappia sp. 22II-S9-Z10]               473    473   90%   3e-163 62.99  WP_083548895.1   
agmatinase family protein [Paenibacillus swuensis]                472    472   90%   5e-163 62.43  WP_068605743.1   
SpeB, Arginase/agmatinase/formimionoglutamate hydrolase,...       473    473   90%   6e-163 62.99  ORE95507.1       
agmatinase family protein [Acuticoccus kandeliae]                 472    472   90%   8e-163 63.28  WP_108661351.1   
agmatinase family protein [Hwanghaeicola aestuarii]               473    473   90%   9e-163 63.74  WP_111538322.1   
agmatinase [Mesorhizobium sp.]                                    470    470   85%   1e-162 65.96  TIY10052.1       
agmatinase family protein [Effusibacillus lacus]                  470    470   85%   1e-162 65.77  WP_096181601.1   
agmatinase family protein [Desulfotomaculum nigrificans]          470    470   91%   2e-162 60.34  WP_013809999.1   
agmatinase family protein [Akkermansiaceae bacterium]             472    472   91%   3e-162 64.33  MBC8096709.1     
arginase family protein [Kyrpidia tusciae]                        467    467   84%   8e-162 66.06  WP_169307995.1   
agmatinase family protein [Effusibacillus lacus]                  469    469   85%   8e-162 65.77  WP_172899663.1   
agmatinase family protein [Rubrobacter indicoceani]               467    467   91%   4e-161 61.17  WP_119071000.1   
agmatinase family protein [Paenibacillus darwinianus]             467    467   90%   5e-161 62.43  WP_081793571.1   
agmatinase family protein [Frankia canadensis]                    467    467   92%   8e-161 62.78  WP_101830743.1   
TPA: agmatinase [Synechococcales bacterium UBA12195]              461    461   63%   8e-161 86.99  HCV57606.1       
agmatinase family protein [Nonomuraea terrae]                     466    466   92%   8e-161 62.50  WP_132623364.1   
agmatinase family protein [Jatrophihabitans sp. GAS493]           465    465   93%   2e-160 60.54  WP_096301804.1   
TPA: agmatinase [Paenibacillaceae bacterium]                      465    465   90%   3e-160 62.43  HEI00235.1       
agmatinase family protein [Mycolicibacterium parafortuitum]       464    464   96%   4e-160 60.21  WP_083142151.1   
agmatinase family protein [Mycobacterium sp. EPG1]                463    463   96%   1e-159 59.95  WP_104861838.1   
arginase family protein [Mycolicibacterium parafortuitum]         463    463   95%   1e-159 60.11  WP_163765459.1   
agmatinase family protein [Streptosporangium minutum]             463    463   94%   2e-159 60.87  WP_086572365.1   
unnamed protein product [Vitrella brassicaformis CCMP3155]        463    463   92%   3e-159 61.28  CEM21713.1       
agmatinase family protein [Mycolicibacterium sp. 018/SC-01/001]   462    462   96%   4e-159 58.70  WP_143818087.1   
MULTISPECIES: agmatinase family protein [Mycobacteriaceae]        462    462   96%   6e-159 59.95  WP_011891097.1   
agmatinase family protein [Mycobacterium sp. Soil538]             461    461   95%   8e-159 59.57  WP_057150450.1   
arginase family protein [Mycolicibacterium psychrotolerans]       461    461   95%   1e-158 59.57  WP_179965255.1   
agmatinase family protein [Streptosporangium canum]               461    461   94%   1e-158 60.87  WP_093885122.1   
arginase family protein [Mycolicibacterium gadium]                459    459   95%   6e-158 60.32  WP_163686860.1   
agmatinase [Streptomyces oceani]                                  459    459   92%   9e-158 59.39  WP_070195199.1   
arginase family protein [Mycolicibacterium tusciae]               458    458   94%   1e-157 59.79  WP_165799762.1   
agmatinase family protein [Mycolicibacterium iranicum]            458    458   96%   1e-157 59.42  WP_024446082.1   
agmatinase family protein [Mycolicibacterium phlei]               458    458   97%   1e-157 59.90  WP_003887144.1   
agmatinase [Chloroflexi bacterium]                                459    459   91%   1e-157 61.84  TMC06186.1       
MULTISPECIES: agmatinase family protein [Mycobacteriaceae]        458    458   95%   1e-157 58.78  WP_046365119.1   
agmatinase [Mycolicibacterium tusciae]                            458    458   93%   1e-157 60.99  ORB67178.1       
arginase family protein [Mycolicibacterium austroafricanum]       457    457   94%   2e-157 59.25  WP_036369010.1   
agmatinase family protein [Actinomadura geliboluensis]            457    457   91%   2e-157 60.50  WP_138635480.1   
arginase family protein [Actinomycetospora corticicola]           458    458   93%   2e-157 59.56  WP_179795523.1   
MULTISPECIES: agmatinase family protein [Mycolicibacterium]       458    458   95%   2e-157 58.89  WP_011778088.1   
agmatinase family protein [Actinomycetospora chiangmaiensis]      458    458   96%   2e-157 58.05  WP_018330624.1   
agmatinase family protein [Mycobacterium paragordonae]            457    457   95%   2e-157 59.36  WP_065165234.1   
agmatinase family protein [Mycobacterium malmoense]               457    457   95%   3e-157 59.36  WP_071512257.1   
arginase family protein [Mycolicibacterium iranicum]              457    457   95%   3e-157 59.04  WP_183466727.1   
arginase family protein [Mycobacterium gordonae]                  457    457   95%   3e-157 59.36  WP_172834843.1   
agmatinase [Asanoa ferruginea]                                    457    457   94%   4e-157 58.92  REG02326.1       
agmatinase family protein [Mycolicibacterium sphagni]             457    457   92%   4e-157 60.94  WP_094478540.1   
agmatinase family protein [Mycobacterium neglectum]               457    457   95%   4e-157 59.04  WP_099037047.1   
agmatinase family protein [Mycolicibacterium hodleri]             458    458   94%   5e-157 58.11  WP_140697646.1   
arginase family protein [Mycobacterium paragordonae]              457    457   95%   5e-157 59.36  WP_174814845.1   
agmatinase family protein [Mycobacterium sp. NAZ190054]           457    457   95%   5e-157 58.89  WP_067956111.1   
MULTISPECIES: agmatinase family protein [Mycobacterium]           456    456   95%   5e-157 59.36  WP_065049782.1   
arginase family protein [Mycobacterium gallinarum]                457    457   96%   5e-157 58.25  WP_163735909.1   
agmatinase [Mycobacterium sp.]                                    457    457   95%   6e-157 59.36  RUP04097.1       
arginase family protein [Mycolicibacterium vanbaalenii]           456    456   94%   6e-157 60.00  WP_159230147.1   
agmatinase family protein [Mycolicibacterium sp. CR10]            456    456   94%   7e-157 59.73  WP_137145802.1   
agmatinase family protein [Mycobacterium paragordonae]            456    456   95%   7e-157 59.09  WP_133448927.1   
MULTISPECIES: agmatinase family protein [Mycobacteriaceae]        456    456   94%   9e-157 59.73  WP_152515360.1   
agmatinase [Mesorhizobium sp.]                                    455    455   82%   1e-156 65.33  TIR29030.1       
agmatinase family protein [Mycobacterium szulgai]                 456    456   95%   1e-156 59.09  WP_085669203.1   
arginase family protein [Algisphaera agarilytica]                 456    456   94%   1e-156 58.29  WP_184675231.1   
agmatinase [Frankineae bacterium MT45]                            456    456   89%   1e-156 61.43  SDI96633.1       
agmatinase family protein [Mycobacterium angelicum]               456    456   95%   1e-156 58.82  WP_083111385.1   
agmatinase family protein [Mycobacterium kyogaense]               456    456   93%   2e-156 59.03  WP_111510016.1   
arginase family protein [Nonomuraea endophytica]                  455    455   93%   2e-156 60.11  WP_184961214.1   
arginase family protein [Mycolicibacterium sphagni]               456    456   94%   2e-156 58.11  WP_174396394.1   
agmatinase family protein [Mycolicibacterium aurum]               455    455   95%   2e-156 58.51  WP_048632314.1   
MULTISPECIES: agmatinase family protein [unclassified...          455    455   95%   3e-156 59.09  WP_067882864.1   
agmatinase family protein [Mycobacterium heidelbergense]          455    455   95%   3e-156 59.63  WP_083075911.1   
agmatinase family protein [Mycobacterium attenuatum]              455    455   95%   3e-156 58.82  WP_122442934.1   
agmatinase family protein [Mycobacterium kansasii]                455    455   95%   3e-156 58.82  WP_023364094.1   
arginase family protein [Nonomuraea typhae]                       454    454   94%   3e-156 59.19  WP_157248543.1   
agmatinase [Mycobacterium kansasii]                               455    455   95%   4e-156 58.82  KEP41711.1       
agmatinase family protein [Mycolicibacterium tusciae]             454    454   93%   4e-156 59.30  WP_006244260.1   
agmatinase family protein [Mycobacterium attenuatum]              454    454   95%   4e-156 58.56  WP_122496561.1   
agmatinase [Mycobacterium gallinarum]                             456    456   93%   4e-156 60.71  BBY96017.1       
agmatinase family protein [Mycolicibacterium iranicum]            454    454   96%   5e-156 58.90  WP_064284331.1   
agmatinase [Mycolicibacterium rufum]                              454    454   92%   5e-156 59.40  KGI66678.1       
arginase family protein [Mycobacterium palauense]                 454    454   94%   5e-156 58.98  WP_176562306.1   
agmatinase family protein [Asanoa hainanensis]                    454    454   94%   6e-156 58.27  WP_089253325.1   
MULTISPECIES: agmatinase family protein [Mycobacteriaceae]        454    454   96%   7e-156 58.81  WP_048470530.1   
agmatinase family protein [Mycolicibacterium chubuense]           454    454   96%   1e-155 58.81  WP_048418754.1   
agmatinase family protein [Mycobacterium bohemicum]               454    454   95%   1e-155 59.09  WP_085182403.1   
agmatinase family protein [Mycobacterium palustre]                453    453   95%   1e-155 58.56  WP_085077102.1   
agmatinase family protein [Mycolicibacterium rhodesiae]           453    453   94%   1e-155 60.81  WP_014209598.1   
agmatinase family protein [Mycobacterium interjectum]             453    453   95%   2e-155 59.09  WP_066912571.1   
arginase family protein [Mycobacterium kansasii]                  455    455   95%   2e-155 58.82  OOK73575.1       
agmatinase family protein [Mycobacterium mantenii]                453    453   95%   2e-155 58.82  WP_083096556.1   
agmatinase family protein [Mycobacterium ahvazicum]               453    453   95%   2e-155 59.09  WP_096287796.1   
TPA: agmatinase [Actinobacteria bacterium]                        452    452   95%   3e-155 58.56  HFX43013.1       
agmatinase [Myxococcales bacterium 68-20]                         452    452   93%   3e-155 58.58  OJY28820.1       
agmatinase family protein [Mycobacterium sp. ITM-2016-00318]      452    452   94%   3e-155 58.40  WP_105346439.1   


Alignments:
>MULTISPECIES: agmatinase [unclassified Synechocystis]
Sequence ID: WP_010871927.1 Length: 390 
>RecName: Full=Probable agmatinase 2; AltName: Full=Agmatine ureohydrolase 2; Short=AUH 2 [Synechocystis sp. PCC 6803 substr. Kazusa]
Sequence ID: P73270.1 Length: 390 >agmatine ureohydrolase [Synechocystis sp. PCC 6803] [Bacillus subtilis BEST7613]
Sequence ID: BAM51020.1 Length: 390 >agmatine ureohydrolase [Synechocystis sp. PCC 6803]
Sequence ID: AGF50987.1 Length: 390 >agmatinase [Synechocystis sp. PCC 6803]
Sequence ID: ALJ67029.1 Length: 390 >agmatinase [Synechocystis sp. IPPAS B-1465]
Sequence ID: AVP88873.1 Length: 390 >agmatinase [Synechocystis sp. FACHB-898]
Sequence ID: MBD2617391.1 Length: 390  
Range 1: 1 to 390

Score:809 bits(2090), Expect:0.0, 
Method:Compositional matrix adjust., 
Identities:390/390(100%), Positives:390/390(100%), Gaps:0/390(0%)

Query  1    MSDATPFRPPSEAEEALIKETRLPLTGWQQEVDQGLTYGLEAAASIKDRSIPTFSRGELP  60
            MSDATPFRPPSEAEEALIKETRLPLTGWQQEVDQGLTYGLEAAASIKDRSIPTFSRGELP
Sbjct  1    MSDATPFRPPSEAEEALIKETRLPLTGWQQEVDQGLTYGLEAAASIKDRSIPTFSRGELP  60

Query  61   HYAGINTFMKAPYLEDVREVGKYDVAIVGVPHDSGTTYRPGTRFGPQGIRRISALYTPYN  120
            HYAGINTFMKAPYLEDVREVGKYDVAIVGVPHDSGTTYRPGTRFGPQGIRRISALYTPYN
Sbjct  61   HYAGINTFMKAPYLEDVREVGKYDVAIVGVPHDSGTTYRPGTRFGPQGIRRISALYTPYN  120

Query  121  FEMGVDLREQISLCDVGDIFTIPANNEKSFDQISKGIAHIFSSGAFPIILGGDHSIGFPT  180
            FEMGVDLREQISLCDVGDIFTIPANNEKSFDQISKGIAHIFSSGAFPIILGGDHSIGFPT
Sbjct  121  FEMGVDLREQISLCDVGDIFTIPANNEKSFDQISKGIAHIFSSGAFPIILGGDHSIGFPT  180

Query  181  VRGICRHLGDKKVGIIHFDRHVDTQETDLDERMHTCPWFHATNMANAPAKNLVQLGIGGW  240
            VRGICRHLGDKKVGIIHFDRHVDTQETDLDERMHTCPWFHATNMANAPAKNLVQLGIGGW
Sbjct  181  VRGICRHLGDKKVGIIHFDRHVDTQETDLDERMHTCPWFHATNMANAPAKNLVQLGIGGW  240

Query  241  QVPRQGVKVCRERATNILTVTDITEMSLDAAADFAIARATDGTDCVWISFDIDCIDAGFV  300
            QVPRQGVKVCRERATNILTVTDITEMSLDAAADFAIARATDGTDCVWISFDIDCIDAGFV
Sbjct  241  QVPRQGVKVCRERATNILTVTDITEMSLDAAADFAIARATDGTDCVWISFDIDCIDAGFV  300

Query  301  PGTGWPEPGGLLPREALYLLKRIIRETNVCGMEVVEVSPPYDISDMTSLMATRVICDTMA  360
            PGTGWPEPGGLLPREALYLLKRIIRETNVCGMEVVEVSPPYDISDMTSLMATRVICDTMA
Sbjct  301  PGTGWPEPGGLLPREALYLLKRIIRETNVCGMEVVEVSPPYDISDMTSLMATRVICDTMA  360

Query  361  HLVVSGQLPRTEKPAYIHAEANMAVDEPWQ  390
            HLVVSGQLPRTEKPAYIHAEANMAVDEPWQ
Sbjct  361  HLVVSGQLPRTEKPAYIHAEANMAVDEPWQ  390


>arginase family protein [Synechocystis sp. CACIAM 05]
Sequence ID: WP_162327625.1 Length: 390 
>agmatinase [Synechocystis sp. CACIAM 05]
Sequence ID: QHU99334.1 Length: 390  
Range 1: 1 to 390

Score:796 bits(2056), Expect:0.0, 
Method:Compositional matrix adjust., 
Identities:384/390(98%), Positives:385/390(98%), Gaps:0/390(0%)

Query  1    MSDATPFRPPSEAEEALIKETRLPLTGWQQEVDQGLTYGLEAAASIKDRSIPTFSRGELP  60
            MSDATPFRPPSE EEALIKET+LPLTGWQQEVDQGLTYGLEAAASIKDRSIPTFSRGELP
Sbjct  1    MSDATPFRPPSEGEEALIKETQLPLTGWQQEVDQGLTYGLEAAASIKDRSIPTFSRGELP  60

Query  61   HYAGINTFMKAPYLEDVREVGKYDVAIVGVPHDSGTTYRPGTRFGPQGIRRISALYTPYN  120
            HYAGINTFMKAPYLEDVR VG YDVAIVGVPHDSGTTYRPGTRFGPQGIRRISALYTPYN
Sbjct  61   HYAGINTFMKAPYLEDVRNVGNYDVAIVGVPHDSGTTYRPGTRFGPQGIRRISALYTPYN  120

Query  121  FEMGVDLREQISLCDVGDIFTIPANNEKSFDQISKGIAHIFSSGAFPIILGGDHSIGFPT  180
            FEMGVDLREQISLCDVGDIFTIPANNEKSFDQISKGIAHIFSSGAFPIILGGDHSIGFPT
Sbjct  121  FEMGVDLREQISLCDVGDIFTIPANNEKSFDQISKGIAHIFSSGAFPIILGGDHSIGFPT  180

Query  181  VRGICRHLGDKKVGIIHFDRHVDTQETDLDERMHTCPWFHATNMANAPAKNLVQLGIGGW  240
            VRGICRHLGDKKVGIIHFDRHVDTQETDLDERMHTCPWFHATNMANAPAKNLVQLGIGGW
Sbjct  181  VRGICRHLGDKKVGIIHFDRHVDTQETDLDERMHTCPWFHATNMANAPAKNLVQLGIGGW  240

Query  241  QVPRQGVKVCRERATNILTVTDITEMSLDAAADFAIARATDGTDCVWISFDIDCIDAGFV  300
            QVPRQGVKVCRERATNILTVTDITEM LDAAADFAIARATDGTDCVWISFDIDCIDAGFV
Sbjct  241  QVPRQGVKVCRERATNILTVTDITEMGLDAAADFAIARATDGTDCVWISFDIDCIDAGFV  300

Query  301  PGTGWPEPGGLLPREALYLLKRIIRETNVCGMEVVEVSPPYDISDMTSLMATRVICDTMA  360
            PGTGWPEPGGLLPREALYLLKRIIRET VCGMEVVEVSPPYDISDMTSLMATRVICDTMA
Sbjct  301  PGTGWPEPGGLLPREALYLLKRIIRETPVCGMEVVEVSPPYDISDMTSLMATRVICDTMA  360

Query  361  HLVVSGQLPRTEKPAYIHAEANMAVDEPWQ  390
            HLVVSGQLPRTEKPAYIHAEANMAVDEPWQ
Sbjct  361  HLVVSGQLPRTEKPAYIHAEANMAVDEPWQ  390


>agmatinase [Synechocystis salina]
Sequence ID: WP_194017760.1 Length: 390 
Range 1: 1 to 390

Score:794 bits(2051), Expect:0.0, 
Method:Compositional matrix adjust., 
Identities:381/390(98%), Positives:385/390(98%), Gaps:0/390(0%)

Query  1    MSDATPFRPPSEAEEALIKETRLPLTGWQQEVDQGLTYGLEAAASIKDRSIPTFSRGELP  60
            MSDATPFRPPSEAEEAL+KETRLPLTGWQQEVDQGLTYGLEAAASIKDRSIPTFSRGELP
Sbjct  1    MSDATPFRPPSEAEEALLKETRLPLTGWQQEVDQGLTYGLEAAASIKDRSIPTFSRGELP  60

Query  61   HYAGINTFMKAPYLEDVREVGKYDVAIVGVPHDSGTTYRPGTRFGPQGIRRISALYTPYN  120
            HYAGINTFMKAPY+EDVR VG YDVAIVGVPHDSGTTYRPGTRFGPQGIRRISALYTPYN
Sbjct  61   HYAGINTFMKAPYVEDVRNVGNYDVAIVGVPHDSGTTYRPGTRFGPQGIRRISALYTPYN  120

Query  121  FEMGVDLREQISLCDVGDIFTIPANNEKSFDQISKGIAHIFSSGAFPIILGGDHSIGFPT  180
            FEMGVDLREQI+LCDVGDIFTIPANNEKSFDQISKGIAHIFSSGAFPIILGGDHSIGFPT
Sbjct  121  FEMGVDLREQITLCDVGDIFTIPANNEKSFDQISKGIAHIFSSGAFPIILGGDHSIGFPT  180

Query  181  VRGICRHLGDKKVGIIHFDRHVDTQETDLDERMHTCPWFHATNMANAPAKNLVQLGIGGW  240
            VRGICRHLGDKKVGIIHFDRHVDTQETDLDERMHTCPWFHATNMANAPAKNLVQLGIGGW
Sbjct  181  VRGICRHLGDKKVGIIHFDRHVDTQETDLDERMHTCPWFHATNMANAPAKNLVQLGIGGW  240

Query  241  QVPRQGVKVCRERATNILTVTDITEMSLDAAADFAIARATDGTDCVWISFDIDCIDAGFV  300
            QVPRQGVKVCRERATNILTVTDITEM LDAAADFAIARATDGTDCVWISFDIDCIDAGFV
Sbjct  241  QVPRQGVKVCRERATNILTVTDITEMGLDAAADFAIARATDGTDCVWISFDIDCIDAGFV  300

Query  301  PGTGWPEPGGLLPREALYLLKRIIRETNVCGMEVVEVSPPYDISDMTSLMATRVICDTMA  360
            PGTGWPEPGGLLPREALYLLKRIIRETNVCGMEVVEVSPPYDISDMTSLMATRVICDTMA
Sbjct  301  PGTGWPEPGGLLPREALYLLKRIIRETNVCGMEVVEVSPPYDISDMTSLMATRVICDTMA  360

Query  361  HLVVSGQLPRTEKPAYIHAEANMAVDEPWQ  390
            HLVVS QLPR EKPAYIHAEANMAVD+PWQ
Sbjct  361  HLVVSEQLPRKEKPAYIHAEANMAVDQPWQ  390


>unnamed protein product
Sequence ID: WP_190599781.1 Length: 390 
>agmatinase [Synechocystis sp. FACHB-383]
Sequence ID: MBD2655355.1 Length: 390  
Range 1: 1 to 390

Score:793 bits(2048), Expect:0.0, 
Method:Compositional matrix adjust., 
Identities:381/390(98%), Positives:384/390(98%), Gaps:0/390(0%)

Query  1    MSDATPFRPPSEAEEALIKETRLPLTGWQQEVDQGLTYGLEAAASIKDRSIPTFSRGELP  60
            MSDATPFRPPSEAEEAL+KETRLPLTGWQQEVDQGLTYGLEAAASIKDRSIPTFSRGELP
Sbjct  1    MSDATPFRPPSEAEEALVKETRLPLTGWQQEVDQGLTYGLEAAASIKDRSIPTFSRGELP  60

Query  61   HYAGINTFMKAPYLEDVREVGKYDVAIVGVPHDSGTTYRPGTRFGPQGIRRISALYTPYN  120
            HYAGINTFMKAPYLEDVR VG YDVAIVGVPHDSGTTYRPGTRFGPQGIRRISALYTPYN
Sbjct  61   HYAGINTFMKAPYLEDVRNVGNYDVAIVGVPHDSGTTYRPGTRFGPQGIRRISALYTPYN  120

Query  121  FEMGVDLREQISLCDVGDIFTIPANNEKSFDQISKGIAHIFSSGAFPIILGGDHSIGFPT  180
            FEMGVDLREQISLCDVGDIFTIPANNEKSFDQISKGIAHIFSSGAFPIILGGDHSIGFPT
Sbjct  121  FEMGVDLREQISLCDVGDIFTIPANNEKSFDQISKGIAHIFSSGAFPIILGGDHSIGFPT  180

Query  181  VRGICRHLGDKKVGIIHFDRHVDTQETDLDERMHTCPWFHATNMANAPAKNLVQLGIGGW  240
            VRGICRHLGDKKVGIIHFDRHVDTQETDLDERMHTCPWFHATNMANAPAKNLVQLGIGGW
Sbjct  181  VRGICRHLGDKKVGIIHFDRHVDTQETDLDERMHTCPWFHATNMANAPAKNLVQLGIGGW  240

Query  241  QVPRQGVKVCRERATNILTVTDITEMSLDAAADFAIARATDGTDCVWISFDIDCIDAGFV  300
            QVPRQGVKVCRERATNILTVTDITEM LDAAADFAIARATDGTDCVWISFDIDCIDAGFV
Sbjct  241  QVPRQGVKVCRERATNILTVTDITEMGLDAAADFAIARATDGTDCVWISFDIDCIDAGFV  300

Query  301  PGTGWPEPGGLLPREALYLLKRIIRETNVCGMEVVEVSPPYDISDMTSLMATRVICDTMA  360
            PGTGWPEPGGLLPREALYLLKRIIRETNVCGMEVVEVSPPYDISDMTSLMATRVICDTMA
Sbjct  301  PGTGWPEPGGLLPREALYLLKRIIRETNVCGMEVVEVSPPYDISDMTSLMATRVICDTMA  360

Query  361  HLVVSGQLPRTEKPAYIHAEANMAVDEPWQ  390
            HLVVS QLPR EKP+YI+AEANM VDEPWQ
Sbjct  361  HLVVSEQLPRKEKPSYINAEANMEVDEPWQ  390


>agmatinase [Synechocystis sp. LEGE 06083]
Sequence ID: WP_194071559.1 Length: 390 
Range 1: 1 to 390

Score:791 bits(2042), Expect:0.0, 
Method:Compositional matrix adjust., 
Identities:380/390(97%), Positives:384/390(98%), Gaps:0/390(0%)

Query  1    MSDATPFRPPSEAEEALIKETRLPLTGWQQEVDQGLTYGLEAAASIKDRSIPTFSRGELP  60
            MSDATPFRPPSEAEEAL+KETRLPLTGWQQEVDQGLTYGLEAAASIKDRSIPTFSRGELP
Sbjct  1    MSDATPFRPPSEAEEALVKETRLPLTGWQQEVDQGLTYGLEAAASIKDRSIPTFSRGELP  60

Query  61   HYAGINTFMKAPYLEDVREVGKYDVAIVGVPHDSGTTYRPGTRFGPQGIRRISALYTPYN  120
            HYAGINTFMKAPYLEDVR+VG YDVAIVGVPHDSGTTYRPGTRFGPQGIRRISALYTPYN
Sbjct  61   HYAGINTFMKAPYLEDVRDVGNYDVAIVGVPHDSGTTYRPGTRFGPQGIRRISALYTPYN  120

Query  121  FEMGVDLREQISLCDVGDIFTIPANNEKSFDQISKGIAHIFSSGAFPIILGGDHSIGFPT  180
            FEMGVDLREQISLCDVGDIFTIPANNEKSFDQISKGIAHIFSSGAFPIILGGDHSIGFPT
Sbjct  121  FEMGVDLREQISLCDVGDIFTIPANNEKSFDQISKGIAHIFSSGAFPIILGGDHSIGFPT  180

Query  181  VRGICRHLGDKKVGIIHFDRHVDTQETDLDERMHTCPWFHATNMANAPAKNLVQLGIGGW  240
            VRGICRHLGDKKVGIIHFDRHVDTQETDLDERMHTCPWFHATNMANAPAKNLVQLGIGGW
Sbjct  181  VRGICRHLGDKKVGIIHFDRHVDTQETDLDERMHTCPWFHATNMANAPAKNLVQLGIGGW  240

Query  241  QVPRQGVKVCRERATNILTVTDITEMSLDAAADFAIARATDGTDCVWISFDIDCIDAGFV  300
            QVPRQGVKVCRERATNILTVTDI EM LDAAADFAIARATDGTDCVWISFDIDCIDAGFV
Sbjct  241  QVPRQGVKVCRERATNILTVTDIIEMGLDAAADFAIARATDGTDCVWISFDIDCIDAGFV  300

Query  301  PGTGWPEPGGLLPREALYLLKRIIRETNVCGMEVVEVSPPYDISDMTSLMATRVICDTMA  360
            PGTGWPEPGGLLPREALYLLKRIIRETNVCGMEVVEVSPPYDISDMTSLMATRVICDTMA
Sbjct  301  PGTGWPEPGGLLPREALYLLKRIIRETNVCGMEVVEVSPPYDISDMTSLMATRVICDTMA  360

Query  361  HLVVSGQLPRTEKPAYIHAEANMAVDEPWQ  390
            HLVVS QLPR EKP+YI+AEANM VDEPWQ
Sbjct  361  HLVVSEQLPRKEKPSYINAEANMEVDEPWQ  390


>agmatinase [Synechocystis sp. PCC 6714]
Sequence ID: WP_028948425.1 Length: 390 
>Agmatinase [Synechocystis sp. PCC 6714]
Sequence ID: AIE75743.1 Length: 390  
Range 1: 1 to 390

Score:790 bits(2040), Expect:0.0, 
Method:Compositional matrix adjust., 
Identities:379/390(97%), Positives:383/390(98%), Gaps:0/390(0%)

Query  1    MSDATPFRPPSEAEEALIKETRLPLTGWQQEVDQGLTYGLEAAASIKDRSIPTFSRGELP  60
            MS++  FRPPSEAEEALIKETRLPLTGWQQEVDQGLTYGLEAAASIKDRSIPTFSRGELP
Sbjct  1    MSNSADFRPPSEAEEALIKETRLPLTGWQQEVDQGLTYGLEAAASIKDRSIPTFSRGELP  60

Query  61   HYAGINTFMKAPYLEDVREVGKYDVAIVGVPHDSGTTYRPGTRFGPQGIRRISALYTPYN  120
            HYAGINTFMKAPYLEDVR VG YDVAIVGVPHDSGTTYRPGTRFGPQGIRRISALYTPYN
Sbjct  61   HYAGINTFMKAPYLEDVRNVGNYDVAIVGVPHDSGTTYRPGTRFGPQGIRRISALYTPYN  120

Query  121  FEMGVDLREQISLCDVGDIFTIPANNEKSFDQISKGIAHIFSSGAFPIILGGDHSIGFPT  180
            FEMGVDLREQI+LCDVGDIFTIPANNEKSFDQISKGIAHIFSSGAFPIILGGDHSIGFPT
Sbjct  121  FEMGVDLREQITLCDVGDIFTIPANNEKSFDQISKGIAHIFSSGAFPIILGGDHSIGFPT  180

Query  181  VRGICRHLGDKKVGIIHFDRHVDTQETDLDERMHTCPWFHATNMANAPAKNLVQLGIGGW  240
            VRGICRHLGDKKVGIIHFDRHVDTQETDLDERMHTCPWFHATNMANAPAKNLVQLGIGGW
Sbjct  181  VRGICRHLGDKKVGIIHFDRHVDTQETDLDERMHTCPWFHATNMANAPAKNLVQLGIGGW  240

Query  241  QVPRQGVKVCRERATNILTVTDITEMSLDAAADFAIARATDGTDCVWISFDIDCIDAGFV  300
            QVPRQGVKVCRERATNILTVTDITEM LDAAADFAIARATDGTDCVWISFDIDCIDAGFV
Sbjct  241  QVPRQGVKVCRERATNILTVTDITEMGLDAAADFAIARATDGTDCVWISFDIDCIDAGFV  300

Query  301  PGTGWPEPGGLLPREALYLLKRIIRETNVCGMEVVEVSPPYDISDMTSLMATRVICDTMA  360
            PGTGWPEPGGLLPREALYLLKRIIRETNVCGMEVVEVSPPYDISDMTSLMATRVICDTMA
Sbjct  301  PGTGWPEPGGLLPREALYLLKRIIRETNVCGMEVVEVSPPYDISDMTSLMATRVICDTMA  360

Query  361  HLVVSGQLPRTEKPAYIHAEANMAVDEPWQ  390
            HLVVSGQLPR EKPAYIH EANMAVD+PWQ
Sbjct  361  HLVVSGQLPRNEKPAYIHPEANMAVDQPWQ  390


>agmatinase [Leptolyngbya sp. SIOISBB]
Sequence ID: NEQ44497.1 Length: 390 
Range 1: 1 to 390

Score:746 bits(1925), Expect:0.0, 
Method:Compositional matrix adjust., 
Identities:350/390(90%), Positives:371/390(95%), Gaps:0/390(0%)

Query  1    MSDATPFRPPSEAEEALIKETRLPLTGWQQEVDQGLTYGLEAAASIKDRSIPTFSRGELP  60
            M+D   FR PSEA EAL KETRLP+TGWQQEVDQGL YGLEAA SI+DR+IPTFSRGELP
Sbjct  1    MTDEPTFRRPSEANEALEKETRLPMTGWQQEVDQGLEYGLEAAESIRDRTIPTFSRGELP  60

Query  61   HYAGINTFMKAPYLEDVREVGKYDVAIVGVPHDSGTTYRPGTRFGPQGIRRISALYTPYN  120
            HYAGINTF+KAPY+EDVR VG YDVAIVGVPHDSGTTYRPGTRFGPQGIR+ISALYTPYN
Sbjct  61   HYAGINTFLKAPYIEDVRNVGNYDVAIVGVPHDSGTTYRPGTRFGPQGIRKISALYTPYN  120

Query  121  FEMGVDLREQISLCDVGDIFTIPANNEKSFDQISKGIAHIFSSGAFPIILGGDHSIGFPT  180
            FE GVDLREQI+LCDVGD+FTIPANNEKSFDQISKGIAHIFSSGAFPIILGGDHSIGFPT
Sbjct  121  FEFGVDLREQITLCDVGDVFTIPANNEKSFDQISKGIAHIFSSGAFPIILGGDHSIGFPT  180

Query  181  VRGICRHLGDKKVGIIHFDRHVDTQETDLDERMHTCPWFHATNMANAPAKNLVQLGIGGW  240
            VRG+CRHLGDKKVGIIHFDRHVDTQETDLDERMHTCPWFHATNM NAPAKNLVQLGIGGW
Sbjct  181  VRGVCRHLGDKKVGIIHFDRHVDTQETDLDERMHTCPWFHATNMENAPAKNLVQLGIGGW  240

Query  241  QVPRQGVKVCRERATNILTVTDITEMSLDAAADFAIARATDGTDCVWISFDIDCIDAGFV  300
            QVPRQGVKVCRER TNILTVTDITEM LDAAADFAI +ATDGTDCVWISFDIDCIDAGFV
Sbjct  241  QVPRQGVKVCRERGTNILTVTDITEMGLDAAADFAIEKATDGTDCVWISFDIDCIDAGFV  300

Query  301  PGTGWPEPGGLLPREALYLLKRIIRETNVCGMEVVEVSPPYDISDMTSLMATRVICDTMA  360
            PGTGWPEPGGL+PREALYLLKRI++ET VCG+EVVEVSPPYD+SDMT+LMATRVICDTMA
Sbjct  301  PGTGWPEPGGLMPREALYLLKRIVQETTVCGIEVVEVSPPYDVSDMTALMATRVICDTMA  360

Query  361  HLVVSGQLPRTEKPAYIHAEANMAVDEPWQ  390
            HLV+SGQLPR EKP+YIHAEANM VD+ W+
Sbjct  361  HLVLSGQLPRQEKPSYIHAEANMNVDQAWE  390


>MULTISPECIES: agmatinase [Cyanobacteria]
Sequence ID: WP_039727397.1 Length: 390 
>agmatinase [Lyngbya confervoides BDU141951]
Sequence ID: NEV68510.1 Length: 390 >agmatinase [Halomicronema excentricum str. Lakshadweep]
Sequence ID: RZM79729.1 Length: 390  
Range 1: 1 to 390

Score:742 bits(1915), Expect:0.0, 
Method:Compositional matrix adjust., 
Identities:350/390(90%), Positives:370/390(94%), Gaps:0/390(0%)

Query  1    MSDATPFRPPSEAEEALIKETRLPLTGWQQEVDQGLTYGLEAAASIKDRSIPTFSRGELP  60
            M+D   FR PSEA EAL KE RLP+TGWQQEVDQGLTYGLEAA SI+DR+IPTFSRGELP
Sbjct  1    MTDEPTFRRPSEASEALQKEARLPMTGWQQEVDQGLTYGLEAAESIRDRTIPTFSRGELP  60

Query  61   HYAGINTFMKAPYLEDVREVGKYDVAIVGVPHDSGTTYRPGTRFGPQGIRRISALYTPYN  120
            HYAGINTF+KAPYLEDVR+VG YDVAIVGVPHDSGTTYRPGTRFGPQGIR+ISALYTPYN
Sbjct  61   HYAGINTFLKAPYLEDVRKVGNYDVAIVGVPHDSGTTYRPGTRFGPQGIRKISALYTPYN  120

Query  121  FEMGVDLREQISLCDVGDIFTIPANNEKSFDQISKGIAHIFSSGAFPIILGGDHSIGFPT  180
            FE+GVDLREQI+LCDVGD+FTIPANNEKSFDQISKGIAHIFSSGAFPIILGGDHSIGFPT
Sbjct  121  FELGVDLREQITLCDVGDVFTIPANNEKSFDQISKGIAHIFSSGAFPIILGGDHSIGFPT  180

Query  181  VRGICRHLGDKKVGIIHFDRHVDTQETDLDERMHTCPWFHATNMANAPAKNLVQLGIGGW  240
            VRG+CRHLGDKKVGIIHFDRHVDTQETDLDERMHTCPWFHATNMANAPA+NLVQLGIGGW
Sbjct  181  VRGVCRHLGDKKVGIIHFDRHVDTQETDLDERMHTCPWFHATNMANAPAENLVQLGIGGW  240

Query  241  QVPRQGVKVCRERATNILTVTDITEMSLDAAADFAIARATDGTDCVWISFDIDCIDAGFV  300
            QVPRQGVKVCRER TNILTVTDI EM LDAAADFAI +ATDGTDCVWISFDIDCIDAGFV
Sbjct  241  QVPRQGVKVCRERGTNILTVTDIMEMGLDAAADFAIEKATDGTDCVWISFDIDCIDAGFV  300

Query  301  PGTGWPEPGGLLPREALYLLKRIIRETNVCGMEVVEVSPPYDISDMTSLMATRVICDTMA  360
            PGTGWPEPGGL+PREALYLLKRII+ET VCG+EVVEVSPPYD+SDMT+LMATRVICDTMA
Sbjct  301  PGTGWPEPGGLMPREALYLLKRIIQETTVCGIEVVEVSPPYDVSDMTALMATRVICDTMA  360

Query  361  HLVVSGQLPRTEKPAYIHAEANMAVDEPWQ  390
            HLVVSGQLPR  KP YIH EANM VD+ W+
Sbjct  361  HLVVSGQLPRQGKPDYIHDEANMNVDQAWE  390


>arginase family protein [Nodosilinea sp. P-1105]
Sequence ID: WP_169611983.1 Length: 395 
>agmatinase [Nodosilinea sp. P-1105]
Sequence ID: NMF82393.1 Length: 395  
Range 1: 1 to 395

Score:740 bits(1911), Expect:0.0, 
Method:Compositional matrix adjust., 
Identities:354/395(90%), Positives:375/395(94%), Gaps:5/395(1%)

Query  1    MSDATPFRPPS-----EAEEALIKETRLPLTGWQQEVDQGLTYGLEAAASIKDRSIPTFS  55
            M+D   F+ PS     EAE+AL +E++LPLTGWQQEVDQGLTYGL+AA SI+DR+IPTFS
Sbjct  1    MTDNPIFQSPSGDSRSEAEQALERESQLPLTGWQQEVDQGLTYGLDAADSIRDRTIPTFS  60

Query  56   RGELPHYAGINTFMKAPYLEDVREVGKYDVAIVGVPHDSGTTYRPGTRFGPQGIRRISAL  115
            RGELPHYAGINTF+KAPYLEDVR+VG YDVAIVG+PHDSGTTYRPGTRFGPQGIRRISAL
Sbjct  61   RGELPHYAGINTFLKAPYLEDVRQVGNYDVAIVGIPHDSGTTYRPGTRFGPQGIRRISAL  120

Query  116  YTPYNFEMGVDLREQISLCDVGDIFTIPANNEKSFDQISKGIAHIFSSGAFPIILGGDHS  175
            YTPYNFE+GVDLRE I+LCDVGDIFTIPANNEKSFDQISKG+AH+F+SGAFPI+LGGDHS
Sbjct  121  YTPYNFELGVDLRESITLCDVGDIFTIPANNEKSFDQISKGVAHVFASGAFPILLGGDHS  180

Query  176  IGFPTVRGICRHLGDKKVGIIHFDRHVDTQETDLDERMHTCPWFHATNMANAPAKNLVQL  235
            IGFPTVRGICRHLGDKKVGIIHFDRHVDTQETDLDERMHTCPWFHATNMANAPAKNLVQL
Sbjct  181  IGFPTVRGICRHLGDKKVGIIHFDRHVDTQETDLDERMHTCPWFHATNMANAPAKNLVQL  240

Query  236  GIGGWQVPRQGVKVCRERATNILTVTDITEMSLDAAADFAIARATDGTDCVWISFDIDCI  295
            GIGGWQVPRQGVKVCRERATNILTVTDITEM LD AADFAI RATDGTDCVWISFDIDCI
Sbjct  241  GIGGWQVPRQGVKVCRERATNILTVTDITEMGLDDAADFAIQRATDGTDCVWISFDIDCI  300

Query  296  DAGFVPGTGWPEPGGLLPREALYLLKRIIRETNVCGMEVVEVSPPYDISDMTSLMATRVI  355
            DAGFVPGTGWPEPGGLLPREALYLLKRII+ET VCG+EVVEVSPPYDISDMTSLMATRVI
Sbjct  301  DAGFVPGTGWPEPGGLLPREALYLLKRIIQETPVCGIEVVEVSPPYDISDMTSLMATRVI  360

Query  356  CDTMAHLVVSGQLPRTEKPAYIHAEANMAVDEPWQ  390
            CDTMAHLVVSGQLPR EKPAYIHAEANM VDE W+
Sbjct  361  CDTMAHLVVSGQLPRREKPAYIHAEANMNVDEVWR  395


>agmatinase family protein [Synechococcus sp. PCC 73109]
Sequence ID: WP_062434628.1 Length: 390 
>agmatinase [Synechococcus sp. PCC 73109]
Sequence ID: AMA09438.1 Length: 390  
Range 1: 1 to 389

Score:739 bits(1908), Expect:0.0, 
Method:Compositional matrix adjust., 
Identities:347/389(89%), Positives:372/389(95%), Gaps:0/389(0%)

Query  1    MSDATPFRPPSEAEEALIKETRLPLTGWQQEVDQGLTYGLEAAASIKDRSIPTFSRGELP  60
            MS+   FRPPSEA+EAL KE+ LPLTGWQQEVD+GL YGLEAAASIKDRSIPTFSRGELP
Sbjct  1    MSEQPNFRPPSEAQEALEKESHLPLTGWQQEVDRGLEYGLEAAASIKDRSIPTFSRGELP  60

Query  61   HYAGINTFMKAPYLEDVREVGKYDVAIVGVPHDSGTTYRPGTRFGPQGIRRISALYTPYN  120
            HYAGINTF+KAPYLEDVR+VG+YDVAI+GVPHDSGTTYRPGTRFGPQGIRRISALYTPYN
Sbjct  61   HYAGINTFLKAPYLEDVRKVGEYDVAILGVPHDSGTTYRPGTRFGPQGIRRISALYTPYN  120

Query  121  FEMGVDLREQISLCDVGDIFTIPANNEKSFDQISKGIAHIFSSGAFPIILGGDHSIGFPT  180
            FEMG+DLREQI+LCDVGD+FTIPANNEKSFDQISKG+AH+FSSGAFPIILGGDHSIGFPT
Sbjct  121  FEMGIDLREQITLCDVGDVFTIPANNEKSFDQISKGVAHVFSSGAFPIILGGDHSIGFPT  180

Query  181  VRGICRHLGDKKVGIIHFDRHVDTQETDLDERMHTCPWFHATNMANAPAKNLVQLGIGGW  240
            VRG+CRHLGDKKVGIIHFDRHVDTQETDLDERMHTCPWFHATNMANAPAKNLVQLGIGGW
Sbjct  181  VRGVCRHLGDKKVGIIHFDRHVDTQETDLDERMHTCPWFHATNMANAPAKNLVQLGIGGW  240

Query  241  QVPRQGVKVCRERATNILTVTDITEMSLDAAADFAIARATDGTDCVWISFDIDCIDAGFV  300
            QVPRQGVKVCRERATNILTVTDITEM +DAAA+FA+ RA DGTDCV+ISFDIDCIDAGFV
Sbjct  241  QVPRQGVKVCRERATNILTVTDITEMGIDAAAEFALERALDGTDCVYISFDIDCIDAGFV  300

Query  301  PGTGWPEPGGLLPREALYLLKRIIRETNVCGMEVVEVSPPYDISDMTSLMATRVICDTMA  360
            PGTGWPEPGGLLPREAL LL +I+R   VCG+E+VEVSPPYDISD+TSLMATRVICDTMA
Sbjct  301  PGTGWPEPGGLLPREALALLGKIVRNAPVCGLEIVEVSPPYDISDITSLMATRVICDTMA  360

Query  361  HLVVSGQLPRTEKPAYIHAEANMAVDEPW  389
            HLV+SGQLPR EKPAYIH EANMAVD+ W
Sbjct  361  HLVLSGQLPRKEKPAYIHPEANMAVDQAW  389


>agmatinase [Leptolyngbya sp. LCM1.Bin17]
Sequence ID: TVP69331.1 Length: 395 
Range 1: 1 to 395

Score:739 bits(1908), Expect:0.0, 
Method:Compositional matrix adjust., 
Identities:351/395(89%), Positives:373/395(94%), Gaps:5/395(1%)

Query  1    MSDATPFRPPS-----EAEEALIKETRLPLTGWQQEVDQGLTYGLEAAASIKDRSIPTFS  55
            M+D   F+ PS     EAE+AL +E++LPLTGWQQEVDQGLTYGLEAA SI DR+IPTFS
Sbjct  1    MTDNAIFQSPSDDSRSEAEQALERESQLPLTGWQQEVDQGLTYGLEAADSIVDRTIPTFS  60

Query  56   RGELPHYAGINTFMKAPYLEDVREVGKYDVAIVGVPHDSGTTYRPGTRFGPQGIRRISAL  115
            RGELPHYAGINTF+KAPYLEDVR+VG YDVAIVGVPHDSGTTYRPGTRFGPQGIRRISAL
Sbjct  61   RGELPHYAGINTFLKAPYLEDVRQVGNYDVAIVGVPHDSGTTYRPGTRFGPQGIRRISAL  120

Query  116  YTPYNFEMGVDLREQISLCDVGDIFTIPANNEKSFDQISKGIAHIFSSGAFPIILGGDHS  175
            YTPYNFE+GVDLRE I+LCDVGDIFTIPANNEKSFDQISKG+AH+F+SGAFPI+LGGDHS
Sbjct  121  YTPYNFELGVDLRESITLCDVGDIFTIPANNEKSFDQISKGVAHVFASGAFPILLGGDHS  180

Query  176  IGFPTVRGICRHLGDKKVGIIHFDRHVDTQETDLDERMHTCPWFHATNMANAPAKNLVQL  235
            IGFPTVRGICRHLGDKKVGIIHFDRHVDTQETDLDERMHTCPWFHATNMANAPAKNLVQL
Sbjct  181  IGFPTVRGICRHLGDKKVGIIHFDRHVDTQETDLDERMHTCPWFHATNMANAPAKNLVQL  240

Query  236  GIGGWQVPRQGVKVCRERATNILTVTDITEMSLDAAADFAIARATDGTDCVWISFDIDCI  295
            GIGGWQVPRQGVKVCRERATNILTVTDITEM LDAAADFAI RATDGTDCVWISFDIDCI
Sbjct  241  GIGGWQVPRQGVKVCRERATNILTVTDITEMGLDAAADFAIQRATDGTDCVWISFDIDCI  300

Query  296  DAGFVPGTGWPEPGGLLPREALYLLKRIIRETNVCGMEVVEVSPPYDISDMTSLMATRVI  355
            DAGFVPGTGWPEPGGLLPREALYLLKRI++ET VCG+EVVEVSPPYD+SDMTSLMATRVI
Sbjct  301  DAGFVPGTGWPEPGGLLPREALYLLKRIVQETTVCGIEVVEVSPPYDVSDMTSLMATRVI  360

Query  356  CDTMAHLVVSGQLPRTEKPAYIHAEANMAVDEPWQ  390
            CDTMAHLVVSGQLPR   P+YIHAEANM VD+ W+
Sbjct  361  CDTMAHLVVSGQLPRQATPSYIHAEANMNVDQRWR  395


>agmatinase [Leptolyngbya sp. SIO1E4]
Sequence ID: NER74515.1 Length: 390 
Range 1: 1 to 390

Score:739 bits(1907), Expect:0.0, 
Method:Compositional matrix adjust., 
Identities:346/390(89%), Positives:372/390(95%), Gaps:0/390(0%)

Query  1    MSDATPFRPPSEAEEALIKETRLPLTGWQQEVDQGLTYGLEAAASIKDRSIPTFSRGELP  60
            MSD   F+ P+EA +AL KETRLP+TGWQQEV+QGL YGLEAA SI+DR+IPTFSRGELP
Sbjct  1    MSDEPLFQSPTEANQALEKETRLPMTGWQQEVNQGLEYGLEAAESIRDRTIPTFSRGELP  60

Query  61   HYAGINTFMKAPYLEDVREVGKYDVAIVGVPHDSGTTYRPGTRFGPQGIRRISALYTPYN  120
            H+AGINTF+KAPYLEDV++VGKYDVAIVGVPHDSGTTYRPGTRFGPQGIRRISALYTPYN
Sbjct  61   HFAGINTFLKAPYLEDVKQVGKYDVAIVGVPHDSGTTYRPGTRFGPQGIRRISALYTPYN  120

Query  121  FEMGVDLREQISLCDVGDIFTIPANNEKSFDQISKGIAHIFSSGAFPIILGGDHSIGFPT  180
            FE GVDLREQI+LCDVGDIFTIPANNEKSFDQISKGIAHIFSSGAFPIILGGDHSIGFPT
Sbjct  121  FEFGVDLREQITLCDVGDIFTIPANNEKSFDQISKGIAHIFSSGAFPIILGGDHSIGFPT  180

Query  181  VRGICRHLGDKKVGIIHFDRHVDTQETDLDERMHTCPWFHATNMANAPAKNLVQLGIGGW  240
            VRG+CRHLGDKKVGIIHFDRHVDTQETDLDERMHTCPWFHATNMANAPAKNLVQLGIGGW
Sbjct  181  VRGVCRHLGDKKVGIIHFDRHVDTQETDLDERMHTCPWFHATNMANAPAKNLVQLGIGGW  240

Query  241  QVPRQGVKVCRERATNILTVTDITEMSLDAAADFAIARATDGTDCVWISFDIDCIDAGFV  300
            QVPRQGVKVCRER TNILTVTDITEM LDAAADFA+ +A DGTDCV+ISFDIDCIDAGFV
Sbjct  241  QVPRQGVKVCRERGTNILTVTDITEMGLDAAADFALEKALDGTDCVYISFDIDCIDAGFV  300

Query  301  PGTGWPEPGGLLPREALYLLKRIIRETNVCGMEVVEVSPPYDISDMTSLMATRVICDTMA  360
            PGTGWPEPGGLLPREALYLLKRI++E  VCG+EVVEVSPPYD+SDMT+LMATRVICD+MA
Sbjct  301  PGTGWPEPGGLLPREALYLLKRIVQEAPVCGLEVVEVSPPYDVSDMTALMATRVICDSMA  360

Query  361  HLVVSGQLPRTEKPAYIHAEANMAVDEPWQ  390
            HLV+SGQLPR EKP+YIHAEANM VD+ W+
Sbjct  361  HLVLSGQLPRQEKPSYIHAEANMTVDQAWE  390


>agmatinase family protein [Pleurocapsa sp. SU_5_0]
Sequence ID: NJK55880.1 Length: 397 
>agmatinase family protein [Hyellaceae cyanobacterium CSU_1_1]
Sequence ID: NJR45835.1 Length: 397  
Range 1: 1 to 397

Score:738 bits(1906), Expect:0.0, 
Method:Compositional matrix adjust., 
Identities:351/398(88%), Positives:375/398(94%), Gaps:9/398(2%)

Query  1    MSDATPFRPPS--------EAEEALIKETRLPLTGWQQEVDQGLTYGLEAAASIKDRSIP  52
            MS+ +PF+PPS        EAE+AL KE +LPLTGWQQEVD+GL YGLEAA+SIKDR+IP
Sbjct  1    MSEQSPFQPPSSDENGYSSEAEKALAKERQLPLTGWQQEVDKGLDYGLEAASSIKDRTIP  60

Query  53   TFSRGELPHYAGINTFMKAPYLEDVREVGKYDVAIVGVPHDSGTTYRPGTRFGPQGIRRI  112
            TFSRGELPHYAGINTF+KAPYLEDV++VG YDVAI+GVPHDSGTTYRPGTRFGPQGIR+I
Sbjct  61   TFSRGELPHYAGINTFLKAPYLEDVKQVGNYDVAIIGVPHDSGTTYRPGTRFGPQGIRKI  120

Query  113  SALYTPYNFEMGVDLREQISLCDVGDIFTIPANNEKSFDQISKGIAHIFSSGAFPIILGG  172
            SALYTPYNFE+GVDLREQI+LCDVGDIFTIPANNEKSFDQISKGIAH+FSSGAFPIILGG
Sbjct  121  SALYTPYNFELGVDLREQITLCDVGDIFTIPANNEKSFDQISKGIAHVFSSGAFPIILGG  180

Query  173  DHSIGFPTVRGICRHLGDKKVGIIHFDRHVDTQETDLDERMHTCPWFHATNMANAPAKNL  232
            DHSIGFPTVRGICRHLGDKKVGIIHFDRHVDTQETDLDERMHTCPWFHATNM NAPAKNL
Sbjct  181  DHSIGFPTVRGICRHLGDKKVGIIHFDRHVDTQETDLDERMHTCPWFHATNMVNAPAKNL  240

Query  233  VQLGIGGWQVPRQGVKVCRERATNILTVTDITEMSLDAAADFAIARATDGTDCVWISFDI  292
            VQLGIGGWQVPR GVKVCRERATNILTVTDITEM LDAAA+FAI RATDGTDCVWISFDI
Sbjct  241  VQLGIGGWQVPRPGVKVCRERATNILTVTDITEMGLDAAANFAIERATDGTDCVWISFDI  300

Query  293  DCIDAGFVPGTGWPEPGGLLPREALYLLKRIIRETNVCGMEVVEVSPPYDISDMTSLMAT  352
            DCIDAGFVPGTGWPEPGGLLPREAL+LLK+I++ T VCG+EVVEVSPPYD+SDMT+LMAT
Sbjct  301  DCIDAGFVPGTGWPEPGGLLPREALHLLKKIVQNTTVCGIEVVEVSPPYDVSDMTALMAT  360

Query  353  RVICDTMAHLVVSGQLPRTEKPAYIHAEANMAVDEPWQ  390
            RVICDTMAHLVVSGQLPRTE PAYIHAEA   VDEPWQ
Sbjct  361  RVICDTMAHLVVSGQLPRTETPAYIHAEAQQ-VDEPWQ  397


>MULTISPECIES: agmatinase family protein [unclassified Synechococcus]
Sequence ID: WP_012307363.1 Length: 390 
>arginase/agmatinase family protein [Synechococcus sp. PCC 7002]
Sequence ID: ACA99740.1 Length: 390 >agmatinase [Synechococcus sp. OG1]
Sequence ID: SMH56358.1 Length: 390 >agmatinase [Synechococcus sp. 7002]
Sequence ID: SMQ83408.1 Length: 390  
Range 1: 1 to 389

Score:737 bits(1903), Expect:0.0, 
Method:Compositional matrix adjust., 
Identities:346/389(89%), Positives:372/389(95%), Gaps:0/389(0%)

Query  1    MSDATPFRPPSEAEEALIKETRLPLTGWQQEVDQGLTYGLEAAASIKDRSIPTFSRGELP  60
            MS+   FRPPSEA+ AL KE+ LPLTGWQQEVD+GL YGLEAAASIKDRSIPTFSRGELP
Sbjct  1    MSEQPNFRPPSEAQAALEKESHLPLTGWQQEVDRGLEYGLEAAASIKDRSIPTFSRGELP  60

Query  61   HYAGINTFMKAPYLEDVREVGKYDVAIVGVPHDSGTTYRPGTRFGPQGIRRISALYTPYN  120
            HYAGINTF+KAPYLEDVR+VG+YDVAI+GVPHDSGTTYRPGTRFGPQGIRRISALYTPYN
Sbjct  61   HYAGINTFLKAPYLEDVRKVGEYDVAILGVPHDSGTTYRPGTRFGPQGIRRISALYTPYN  120

Query  121  FEMGVDLREQISLCDVGDIFTIPANNEKSFDQISKGIAHIFSSGAFPIILGGDHSIGFPT  180
            FEMG+DLREQI+LCDVGD+FTIPANNEKSFDQISKG+AH+FSSGAFPIILGGDHSIGFPT
Sbjct  121  FEMGIDLREQITLCDVGDVFTIPANNEKSFDQISKGVAHVFSSGAFPIILGGDHSIGFPT  180

Query  181  VRGICRHLGDKKVGIIHFDRHVDTQETDLDERMHTCPWFHATNMANAPAKNLVQLGIGGW  240
            VRG+CRHLGDKKVGIIHFDRHVDTQETDLDERMHTCPWFHATNMANAPAKNLVQLGIGGW
Sbjct  181  VRGVCRHLGDKKVGIIHFDRHVDTQETDLDERMHTCPWFHATNMANAPAKNLVQLGIGGW  240

Query  241  QVPRQGVKVCRERATNILTVTDITEMSLDAAADFAIARATDGTDCVWISFDIDCIDAGFV  300
            QVPRQGVKVCRERATNILTVTDITEM +DAAA+FA+ RA DGTDCV+ISFDIDCIDAGFV
Sbjct  241  QVPRQGVKVCRERATNILTVTDITEMGIDAAAEFALERALDGTDCVYISFDIDCIDAGFV  300

Query  301  PGTGWPEPGGLLPREALYLLKRIIRETNVCGMEVVEVSPPYDISDMTSLMATRVICDTMA  360
            PGTGWPEPGGLLPREAL LL +I+R+  VCG+E+VEVSPPYDISD+TSLMATRVICDTMA
Sbjct  301  PGTGWPEPGGLLPREALALLGKIVRKAPVCGLEIVEVSPPYDISDITSLMATRVICDTMA  360

Query  361  HLVVSGQLPRTEKPAYIHAEANMAVDEPW  389
            HLV+SGQLPR EKPAYIH EANMAVD+ W
Sbjct  361  HLVLSGQLPRKEKPAYIHPEANMAVDQAW  389


>MULTISPECIES: agmatinase family protein [unclassified Synechococcus]
Sequence ID: WP_065714373.1 Length: 390 
>agmatinase [Synechococcus sp. PCC 7003]
Sequence ID: ANV84639.1 Length: 390 >agmatinase [Synechococcus sp. PCC 11901]
Sequence ID: QCS50285.1 Length: 390  
Range 1: 1 to 389

Score:737 bits(1902), Expect:0.0, 
Method:Compositional matrix adjust., 
Identities:346/389(89%), Positives:371/389(95%), Gaps:0/389(0%)

Query  1    MSDATPFRPPSEAEEALIKETRLPLTGWQQEVDQGLTYGLEAAASIKDRSIPTFSRGELP  60
            MS+   FRPPSEA+ AL KE+ LPLTGWQQEVD+GL YGLEAAASIKDRSIPTFSRGELP
Sbjct  1    MSEQPNFRPPSEAQAALEKESHLPLTGWQQEVDRGLEYGLEAAASIKDRSIPTFSRGELP  60

Query  61   HYAGINTFMKAPYLEDVREVGKYDVAIVGVPHDSGTTYRPGTRFGPQGIRRISALYTPYN  120
            HYAGINTF+KAPYLEDVR+VG+YDVAI+GVPHDSGTTYRPGTRFGPQGIRRISALYTPYN
Sbjct  61   HYAGINTFLKAPYLEDVRKVGEYDVAILGVPHDSGTTYRPGTRFGPQGIRRISALYTPYN  120

Query  121  FEMGVDLREQISLCDVGDIFTIPANNEKSFDQISKGIAHIFSSGAFPIILGGDHSIGFPT  180
            FEMG+DLREQI+LCDVGD+FTIPANNEKSFDQISKG+AH+FSSGAFPIILGGDHSIGFPT
Sbjct  121  FEMGIDLREQITLCDVGDVFTIPANNEKSFDQISKGVAHVFSSGAFPIILGGDHSIGFPT  180

Query  181  VRGICRHLGDKKVGIIHFDRHVDTQETDLDERMHTCPWFHATNMANAPAKNLVQLGIGGW  240
            VRG+CRHLGDKKVGIIHFDRHVDTQETDLDERMHTCPWFHATNMANAPAKNLVQLGIGGW
Sbjct  181  VRGVCRHLGDKKVGIIHFDRHVDTQETDLDERMHTCPWFHATNMANAPAKNLVQLGIGGW  240

Query  241  QVPRQGVKVCRERATNILTVTDITEMSLDAAADFAIARATDGTDCVWISFDIDCIDAGFV  300
            QVPRQGVKVCRERATNILTVTDITEM +DAAA+FA+ RA DGTDCV+ISFDIDCIDAGFV
Sbjct  241  QVPRQGVKVCRERATNILTVTDITEMGIDAAAEFALERALDGTDCVYISFDIDCIDAGFV  300

Query  301  PGTGWPEPGGLLPREALYLLKRIIRETNVCGMEVVEVSPPYDISDMTSLMATRVICDTMA  360
            PGTGWPEPGGLLPREAL LL +I+R   VCG+E+VEVSPPYDISD+TSLMATRVICDTMA
Sbjct  301  PGTGWPEPGGLLPREALALLGKIVRNAPVCGLEIVEVSPPYDISDITSLMATRVICDTMA  360

Query  361  HLVVSGQLPRTEKPAYIHAEANMAVDEPW  389
            HLV+SGQLPR EKPAYIH EANMAVD+ W
Sbjct  361  HLVLSGQLPRKEKPAYIHPEANMAVDQAW  389


>agmatinase family protein [Pleurocapsa sp. CCALA 161]
Sequence ID: WP_106238927.1 Length: 397 
>agmatinase [Pleurocapsa sp. CCALA 161]
Sequence ID: PSB08585.1 Length: 397  
Range 1: 1 to 397

Score:737 bits(1902), Expect:0.0, 
Method:Compositional matrix adjust., 
Identities:350/398(88%), Positives:374/398(93%), Gaps:9/398(2%)

Query  1    MSDATPFRPPS--------EAEEALIKETRLPLTGWQQEVDQGLTYGLEAAASIKDRSIP  52
            MS+ +PF+PPS        EAE+AL KE +LPLTGWQQEVD+GL YGLEAA+SIKDR+IP
Sbjct  1    MSEQSPFQPPSSDENGYSSEAEKALAKERQLPLTGWQQEVDKGLDYGLEAASSIKDRTIP  60

Query  53   TFSRGELPHYAGINTFMKAPYLEDVREVGKYDVAIVGVPHDSGTTYRPGTRFGPQGIRRI  112
            TFSRGELPHYAGINTF+KAPYLEDV++VG YDVAI+GVPHDSGTTYRPGTRFGPQGIR+I
Sbjct  61   TFSRGELPHYAGINTFLKAPYLEDVKQVGNYDVAIIGVPHDSGTTYRPGTRFGPQGIRKI  120

Query  113  SALYTPYNFEMGVDLREQISLCDVGDIFTIPANNEKSFDQISKGIAHIFSSGAFPIILGG  172
            SALYTPYNFE+GVDLREQI+LCDVGDIFTIPANNEKSFDQISKGIAH+FSSGAFPIILGG
Sbjct  121  SALYTPYNFELGVDLREQITLCDVGDIFTIPANNEKSFDQISKGIAHVFSSGAFPIILGG  180

Query  173  DHSIGFPTVRGICRHLGDKKVGIIHFDRHVDTQETDLDERMHTCPWFHATNMANAPAKNL  232
            DHSIGFPTVRGICRHLGDKKVGIIHFDRHVDTQETDLDERMHTCPWFHATNM NAPAKNL
Sbjct  181  DHSIGFPTVRGICRHLGDKKVGIIHFDRHVDTQETDLDERMHTCPWFHATNMVNAPAKNL  240

Query  233  VQLGIGGWQVPRQGVKVCRERATNILTVTDITEMSLDAAADFAIARATDGTDCVWISFDI  292
            VQLGIGGWQVPR GVKVCRERATNILTVTDITEM LDAAADFAI +ATDGTDCVWISFDI
Sbjct  241  VQLGIGGWQVPRPGVKVCRERATNILTVTDITEMGLDAAADFAIEKATDGTDCVWISFDI  300

Query  293  DCIDAGFVPGTGWPEPGGLLPREALYLLKRIIRETNVCGMEVVEVSPPYDISDMTSLMAT  352
            DCIDAGFVPGTGWPEPGGLLPREAL+LLK+I++ T VCG+EVVEVSPPYD+SDMT+LMAT
Sbjct  301  DCIDAGFVPGTGWPEPGGLLPREALHLLKKIVQNTTVCGIEVVEVSPPYDVSDMTALMAT  360

Query  353  RVICDTMAHLVVSGQLPRTEKPAYIHAEANMAVDEPWQ  390
            RVICDTMAHLVVSGQLPRTE P YIHAEA   VDEPWQ
Sbjct  361  RVICDTMAHLVVSGQLPRTETPTYIHAEAQQ-VDEPWQ  397


>agmatinase family protein [Synechococcus sp. PCC 7117]
Sequence ID: WP_065710884.1 Length: 390 
>agmatinase [Synechococcus sp. PCC 7117]
Sequence ID: ANV87597.1 Length: 390  
Range 1: 1 to 389

Score:737 bits(1902), Expect:0.0, 
Method:Compositional matrix adjust., 
Identities:346/389(89%), Positives:371/389(95%), Gaps:0/389(0%)

Query  1    MSDATPFRPPSEAEEALIKETRLPLTGWQQEVDQGLTYGLEAAASIKDRSIPTFSRGELP  60
            MS+   FRPPSEA+ AL KE+ LPLTGWQQEVD+GL YGLEAAASIKDRSIPTFSRGELP
Sbjct  1    MSEQPNFRPPSEAQAALEKESHLPLTGWQQEVDRGLEYGLEAAASIKDRSIPTFSRGELP  60

Query  61   HYAGINTFMKAPYLEDVREVGKYDVAIVGVPHDSGTTYRPGTRFGPQGIRRISALYTPYN  120
            HYAGINTF+KAPYLEDVR+VG+YDVAI+GVPHDSGTTYRPGTRFGPQGIRRISALYTPYN
Sbjct  61   HYAGINTFLKAPYLEDVRKVGEYDVAILGVPHDSGTTYRPGTRFGPQGIRRISALYTPYN  120

Query  121  FEMGVDLREQISLCDVGDIFTIPANNEKSFDQISKGIAHIFSSGAFPIILGGDHSIGFPT  180
            FEMG+DLREQI+LCDVGD+FTIPANNEKSFDQISKG+AH+FSSGAFPIILGGDHSIGFPT
Sbjct  121  FEMGIDLREQITLCDVGDVFTIPANNEKSFDQISKGVAHVFSSGAFPIILGGDHSIGFPT  180

Query  181  VRGICRHLGDKKVGIIHFDRHVDTQETDLDERMHTCPWFHATNMANAPAKNLVQLGIGGW  240
            VRG+CRHLGDKKVGIIHFDRHVDTQETDLDERMHTCPWFHATNMANAPAKNLVQLGIGGW
Sbjct  181  VRGVCRHLGDKKVGIIHFDRHVDTQETDLDERMHTCPWFHATNMANAPAKNLVQLGIGGW  240

Query  241  QVPRQGVKVCRERATNILTVTDITEMSLDAAADFAIARATDGTDCVWISFDIDCIDAGFV  300
            QVPRQGVKVCRERATNILTVTDITEM +DAAA+FA+ RA DGTDCV+ISFDIDCIDAGFV
Sbjct  241  QVPRQGVKVCRERATNILTVTDITEMGIDAAAEFALERALDGTDCVYISFDIDCIDAGFV  300

Query  301  PGTGWPEPGGLLPREALYLLKRIIRETNVCGMEVVEVSPPYDISDMTSLMATRVICDTMA  360
            PGTGWPEPGGLLPREAL LL +I+R   VCG+E+VEVSPPYDISD+TSLMATRVICDTMA
Sbjct  301  PGTGWPEPGGLLPREALALLGKIVRNAPVCGLEIVEVSPPYDISDITSLMATRVICDTMA  360

Query  361  HLVVSGQLPRTEKPAYIHAEANMAVDEPW  389
            HLV+SGQLPR EKPAYIH EANMAVD+ W
Sbjct  361  HLVLSGQLPRKEKPAYIHPEANMAVDQAW  389


>agmatinase family protein [Synechococcus sp. PCC 8807]
Sequence ID: WP_065716607.1 Length: 390 
>agmatinase [Synechococcus sp. PCC 8807]
Sequence ID: ANV90752.1 Length: 390  
Range 1: 1 to 389

Score:736 bits(1900), Expect:0.0, 
Method:Compositional matrix adjust., 
Identities:346/389(89%), Positives:371/389(95%), Gaps:0/389(0%)

Query  1    MSDATPFRPPSEAEEALIKETRLPLTGWQQEVDQGLTYGLEAAASIKDRSIPTFSRGELP  60
            MS+   FRPPSEA+EAL KE+ LPLTGWQQEV +GL YGLEAAASIKDRSIPTFSRGELP
Sbjct  1    MSEQPNFRPPSEAQEALEKESHLPLTGWQQEVARGLEYGLEAAASIKDRSIPTFSRGELP  60

Query  61   HYAGINTFMKAPYLEDVREVGKYDVAIVGVPHDSGTTYRPGTRFGPQGIRRISALYTPYN  120
            HYAGINTF+KAPYLEDVR+VG+YDVAI+GVPHDSGTTYRPGTRFGPQGIRRISALYTPYN
Sbjct  61   HYAGINTFLKAPYLEDVRKVGEYDVAILGVPHDSGTTYRPGTRFGPQGIRRISALYTPYN  120

Query  121  FEMGVDLREQISLCDVGDIFTIPANNEKSFDQISKGIAHIFSSGAFPIILGGDHSIGFPT  180
            FEMG+DLREQI+LCDVGD+FTIPANNEKSFDQISKG+AH+FSSGAFPIILGGDHSIGFPT
Sbjct  121  FEMGIDLREQITLCDVGDVFTIPANNEKSFDQISKGVAHVFSSGAFPIILGGDHSIGFPT  180

Query  181  VRGICRHLGDKKVGIIHFDRHVDTQETDLDERMHTCPWFHATNMANAPAKNLVQLGIGGW  240
            VRG+CRHLGDKKVGIIHFDRHVDTQETDLDERMHTCPWFHATNMANAPAKNLVQLGIGGW
Sbjct  181  VRGVCRHLGDKKVGIIHFDRHVDTQETDLDERMHTCPWFHATNMANAPAKNLVQLGIGGW  240

Query  241  QVPRQGVKVCRERATNILTVTDITEMSLDAAADFAIARATDGTDCVWISFDIDCIDAGFV  300
            QVPRQGVKVCRERATNILTVTDITEM +DAAA+FA+ RA DGTDCV+ISFDIDCIDAGFV
Sbjct  241  QVPRQGVKVCRERATNILTVTDITEMGIDAAAEFALERALDGTDCVYISFDIDCIDAGFV  300

Query  301  PGTGWPEPGGLLPREALYLLKRIIRETNVCGMEVVEVSPPYDISDMTSLMATRVICDTMA  360
            PGTGWPEPGGLLPREAL LL +I+R   VCG+E+VEVSPPYDISD+TSLMATRVICDTMA
Sbjct  301  PGTGWPEPGGLLPREALALLGKIVRNAPVCGLEIVEVSPPYDISDITSLMATRVICDTMA  360

Query  361  HLVVSGQLPRTEKPAYIHAEANMAVDEPW  389
            HLV+SGQLPR EKPAYIH EANMAVD+ W
Sbjct  361  HLVLSGQLPRKEKPAYIHPEANMAVDQAW  389


>agmatinase [Leptolyngbya sp. KIOST-1]
Sequence ID: WP_035987179.1 Length: 397 
Range 1: 12 to 397

Score:736 bits(1899), Expect:0.0, 
Method:Compositional matrix adjust., 
Identities:346/386(90%), Positives:368/386(95%), Gaps:0/386(0%)

Query  5    TPFRPPSEAEEALIKETRLPLTGWQQEVDQGLTYGLEAAASIKDRSIPTFSRGELPHYAG  64
            +P    SEA+ AL  E RLPLTGWQQEV QGL YGLEAAASI+DR+IPTFSRGELPHYAG
Sbjct  12   SPNGSSSEAQRALEMEARLPLTGWQQEVSQGLEYGLEAAASIRDRTIPTFSRGELPHYAG  71

Query  65   INTFMKAPYLEDVREVGKYDVAIVGVPHDSGTTYRPGTRFGPQGIRRISALYTPYNFEMG  124
            INTF+KAPYLEDVR VG++DVAIVG+PHDSGTTYRPGTRFGPQGIRRISALYTPYNFE+G
Sbjct  72   INTFLKAPYLEDVRRVGEFDVAIVGIPHDSGTTYRPGTRFGPQGIRRISALYTPYNFELG  131

Query  125  VDLREQISLCDVGDIFTIPANNEKSFDQISKGIAHIFSSGAFPIILGGDHSIGFPTVRGI  184
            VDLRE I+LCDVGD+FTIPANNEKSFDQISKG+AH+F+SGAFPI+LGGDHSIGFPTVRGI
Sbjct  132  VDLRENITLCDVGDVFTIPANNEKSFDQISKGVAHVFASGAFPILLGGDHSIGFPTVRGI  191

Query  185  CRHLGDKKVGIIHFDRHVDTQETDLDERMHTCPWFHATNMANAPAKNLVQLGIGGWQVPR  244
            CRHLGDKKVGIIHFDRHVDTQETDLDERMHTCPWFHATNMANAPAKNLVQLGIGGWQVPR
Sbjct  192  CRHLGDKKVGIIHFDRHVDTQETDLDERMHTCPWFHATNMANAPAKNLVQLGIGGWQVPR  251

Query  245  QGVKVCRERATNILTVTDITEMSLDAAADFAIARATDGTDCVWISFDIDCIDAGFVPGTG  304
            QGVKVCRERATNILTVTDITEM LDAAADFAI RATDGTDCVWISFDIDCIDAGFVPGTG
Sbjct  252  QGVKVCRERATNILTVTDITEMGLDAAADFAIQRATDGTDCVWISFDIDCIDAGFVPGTG  311

Query  305  WPEPGGLLPREALYLLKRIIRETNVCGMEVVEVSPPYDISDMTSLMATRVICDTMAHLVV  364
            WPEPGGLLPREALYLLKRI++ET VCG+EVVEVSPPYDISDMT+LMATRVICDTMAHLVV
Sbjct  312  WPEPGGLLPREALYLLKRIVQETTVCGIEVVEVSPPYDISDMTALMATRVICDTMAHLVV  371

Query  365  SGQLPRTEKPAYIHAEANMAVDEPWQ  390
            SGQLPR EKP+YIH EANM VD+PW+
Sbjct  372  SGQLPRREKPSYIHEEANMNVDQPWE  397


>agmatinase [Chroococcidiopsis sp. PCC 6712]
Sequence ID: WP_169244073.1 Length: 392 
>agmatinase [Chroococcidiopsis sp. PCC 6712]
Sequence ID: NMN46574.1 Length: 392  
Range 1: 5 to 392

Score:735 bits(1898), Expect:0.0, 
Method:Compositional matrix adjust., 
Identities:347/389(89%), Positives:370/389(95%), Gaps:5/389(1%)

Query  6    PFRPP----SEAEEALIKETRLPLTGWQQEVDQGLTYGLEAAASIKDRSIPTFSRGELPH  61
            PF+PP    SEA++AL KETRLPLTGWQQEV QGL YGLEAA SIKDR+IPTFSRGELPH
Sbjct  5    PFQPPQENSSEAQQALEKETRLPLTGWQQEVSQGLEYGLEAAESIKDRTIPTFSRGELPH  64

Query  62   YAGINTFMKAPYLEDVREVGKYDVAIVGVPHDSGTTYRPGTRFGPQGIRRISALYTPYNF  121
            YAGINTF+KAPYLEDV++VG YDVAI+GVPHDSGTTYRPGTRFGPQGIRRISALYTPYNF
Sbjct  65   YAGINTFLKAPYLEDVKKVGNYDVAIMGVPHDSGTTYRPGTRFGPQGIRRISALYTPYNF  124

Query  122  EMGVDLREQISLCDVGDIFTIPANNEKSFDQISKGIAHIFSSGAFPIILGGDHSIGFPTV  181
            E+GVDLREQI+LCDVGD+FTIPANNEKSFDQISKG+AH+FSSGAFPIILGGDHSIGFPTV
Sbjct  125  ELGVDLREQITLCDVGDVFTIPANNEKSFDQISKGVAHVFSSGAFPIILGGDHSIGFPTV  184

Query  182  RGICRHLGDKKVGIIHFDRHVDTQETDLDERMHTCPWFHATNMANAPAKNLVQLGIGGWQ  241
            RG+CRHLGDKKVGIIHFDRHVDTQETDLDERMHTCPWFHATNMANAPAKNLVQLGIGGWQ
Sbjct  185  RGVCRHLGDKKVGIIHFDRHVDTQETDLDERMHTCPWFHATNMANAPAKNLVQLGIGGWQ  244

Query  242  VPRQGVKVCRERATNILTVTDITEMSLDAAADFAIARATDGTDCVWISFDIDCIDAGFVP  301
            VPRQGVKVCRERATNILTVTDITEM LDAAADFAI +ATDGTDCV+ISFDIDCIDAGFVP
Sbjct  245  VPRQGVKVCRERATNILTVTDITEMGLDAAADFAIEKATDGTDCVYISFDIDCIDAGFVP  304

Query  302  GTGWPEPGGLLPREALYLLKRIIRETNVCGMEVVEVSPPYDISDMTSLMATRVICDTMAH  361
            GTGWPEPGGLLPREALYLLK+I++ T VCG+EVVEVSPPYD+SDMT+LMATRVICDTMAH
Sbjct  305  GTGWPEPGGLLPREALYLLKKIVQNTTVCGLEVVEVSPPYDVSDMTALMATRVICDTMAH  364

Query  362  LVVSGQLPRTEKPAYIHAEANMAVDEPWQ  390
            LV+SGQLPR EKP YIH EA   VDEPWQ
Sbjct  365  LVISGQLPRKEKPIYIHEEAQ-KVDEPWQ  392


>agmatinase family protein [Nodosilinea sp. LEGE 06152]
Sequence ID: WP_194059861.1 Length: 398 
Range 1: 13 to 398

Score:735 bits(1897), Expect:0.0, 
Method:Compositional matrix adjust., 
Identities:344/386(89%), Positives:367/386(95%), Gaps:0/386(0%)

Query  5    TPFRPPSEAEEALIKETRLPLTGWQQEVDQGLTYGLEAAASIKDRSIPTFSRGELPHYAG  64
            +P    SEA+ AL  E RLPLTGWQQEV QGL YGLEAAASI+DR+IPTFSRGELPHYAG
Sbjct  13   SPNGQSSEAQRALEMEARLPLTGWQQEVSQGLEYGLEAAASIRDRTIPTFSRGELPHYAG  72

Query  65   INTFMKAPYLEDVREVGKYDVAIVGVPHDSGTTYRPGTRFGPQGIRRISALYTPYNFEMG  124
            INTF+KAPY+EDVR VG++DVAIVG+PHDSGTTYRPGTRFGPQGIRRISALYTPYNFEMG
Sbjct  73   INTFLKAPYVEDVRRVGEFDVAIVGIPHDSGTTYRPGTRFGPQGIRRISALYTPYNFEMG  132

Query  125  VDLREQISLCDVGDIFTIPANNEKSFDQISKGIAHIFSSGAFPIILGGDHSIGFPTVRGI  184
            +DLRE I+LCD+GD+FTIPANNEKSFDQISKG+AH+F+SGAFPI+LGGDHSIGFPTVRGI
Sbjct  133  IDLRESITLCDIGDVFTIPANNEKSFDQISKGVAHVFASGAFPILLGGDHSIGFPTVRGI  192

Query  185  CRHLGDKKVGIIHFDRHVDTQETDLDERMHTCPWFHATNMANAPAKNLVQLGIGGWQVPR  244
            CRHLGDKKVGIIHFDRHVDTQETDLDERMHTCPWFHATNMANAPAKNLVQLGIGGWQVPR
Sbjct  193  CRHLGDKKVGIIHFDRHVDTQETDLDERMHTCPWFHATNMANAPAKNLVQLGIGGWQVPR  252

Query  245  QGVKVCRERATNILTVTDITEMSLDAAADFAIARATDGTDCVWISFDIDCIDAGFVPGTG  304
            QGVKVCRERATNILTVTDITEM LDAAADFAI RATDGTDCVWISFDIDCIDAGFVPGTG
Sbjct  253  QGVKVCRERATNILTVTDITEMGLDAAADFAIQRATDGTDCVWISFDIDCIDAGFVPGTG  312

Query  305  WPEPGGLLPREALYLLKRIIRETNVCGMEVVEVSPPYDISDMTSLMATRVICDTMAHLVV  364
            WPEPGGLLPREALYLLKRI++ET VCG+EVVEVSPPYD+SDMT+LMATRVICDTMAHLV 
Sbjct  313  WPEPGGLLPREALYLLKRIVQETTVCGIEVVEVSPPYDVSDMTALMATRVICDTMAHLVK  372

Query  365  SGQLPRTEKPAYIHAEANMAVDEPWQ  390
            SGQLPR EKP+YIH EANM VDEPWQ
Sbjct  373  SGQLPRREKPSYIHEEANMNVDEPWQ  398


>agmatinase family protein [Hyella patelloides]
Sequence ID: WP_144869501.1 Length: 392 
>putative agmatinase 2 [Hyella patelloides LEGE 07179]
Sequence ID: VEP11770.1 Length: 392  
Range 1: 5 to 392

Score:734 bits(1894), Expect:0.0, 
Method:Compositional matrix adjust., 
Identities:347/389(89%), Positives:370/389(95%), Gaps:5/389(1%)

Query  6    PFRPP----SEAEEALIKETRLPLTGWQQEVDQGLTYGLEAAASIKDRSIPTFSRGELPH  61
            PF+PP    SEA+ AL KE RLPLTGWQQEVD+GL +GL+AA SIKDRSIPTFSRGELPH
Sbjct  5    PFQPPNENSSEAQRALDKENRLPLTGWQQEVDRGLEFGLDAAESIKDRSIPTFSRGELPH  64

Query  62   YAGINTFMKAPYLEDVREVGKYDVAIVGVPHDSGTTYRPGTRFGPQGIRRISALYTPYNF  121
            YAGINTF+KAPYLE+VR+VG YDVAI+GVPHDSGTTYRPGTRFGPQGIRRISALYTPYNF
Sbjct  65   YAGINTFLKAPYLENVRQVGNYDVAIMGVPHDSGTTYRPGTRFGPQGIRRISALYTPYNF  124

Query  122  EMGVDLREQISLCDVGDIFTIPANNEKSFDQISKGIAHIFSSGAFPIILGGDHSIGFPTV  181
            E+GVDLREQI+LCDVGD+FTIPANNEKSFDQISKG+AH+FSSGAFPIILGGDHSIGFPTV
Sbjct  125  ELGVDLREQITLCDVGDVFTIPANNEKSFDQISKGVAHVFSSGAFPIILGGDHSIGFPTV  184

Query  182  RGICRHLGDKKVGIIHFDRHVDTQETDLDERMHTCPWFHATNMANAPAKNLVQLGIGGWQ  241
            RGICRHLGDKKVGIIHFDRHVDTQETDLDERMHTCPWFHATNMANAPA+NLVQLGIGGWQ
Sbjct  185  RGICRHLGDKKVGIIHFDRHVDTQETDLDERMHTCPWFHATNMANAPAQNLVQLGIGGWQ  244

Query  242  VPRQGVKVCRERATNILTVTDITEMSLDAAADFAIARATDGTDCVWISFDIDCIDAGFVP  301
            VPRQGVKVCRERATNILTVTDITEM LDAAADFAI +ATDGTDCVWISFDIDCIDAGFVP
Sbjct  245  VPRQGVKVCRERATNILTVTDITEMGLDAAADFAIEKATDGTDCVWISFDIDCIDAGFVP  304

Query  302  GTGWPEPGGLLPREALYLLKRIIRETNVCGMEVVEVSPPYDISDMTSLMATRVICDTMAH  361
            GTGWPEPGGLLPREALYLLK+I++ T VCG+EVVEVSPPYD+SDMTSLMATRVICDTMAH
Sbjct  305  GTGWPEPGGLLPREALYLLKKIVQNTTVCGIEVVEVSPPYDVSDMTSLMATRVICDTMAH  364

Query  362  LVVSGQLPRTEKPAYIHAEANMAVDEPWQ  390
            LVVSGQLP+ EKP+YIH EA   VDEPWQ
Sbjct  365  LVVSGQLPKAEKPSYIHEEAQQ-VDEPWQ  392


>agmatinase family protein [Synechococcus sp. BDU 130192]
Sequence ID: WP_099240671.1 Length: 390 
Range 1: 1 to 389

Score:733 bits(1891), Expect:0.0, 
Method:Compositional matrix adjust., 
Identities:345/389(89%), Positives:370/389(95%), Gaps:0/389(0%)

Query  1    MSDATPFRPPSEAEEALIKETRLPLTGWQQEVDQGLTYGLEAAASIKDRSIPTFSRGELP  60
            MS+   FRPPSEA+EAL KE+ LPLTGWQQEVD+GL YGLEAAASIKDRSIPTFSRGELP
Sbjct  1    MSEQPNFRPPSEAQEALEKESHLPLTGWQQEVDRGLEYGLEAAASIKDRSIPTFSRGELP  60

Query  61   HYAGINTFMKAPYLEDVREVGKYDVAIVGVPHDSGTTYRPGTRFGPQGIRRISALYTPYN  120
            HYAGINTF+KAPYLEDVR+VG+YDVAI+GVPHDSGTTYRPGTRFGPQGIRRISALYTPYN
Sbjct  61   HYAGINTFLKAPYLEDVRKVGEYDVAILGVPHDSGTTYRPGTRFGPQGIRRISALYTPYN  120

Query  121  FEMGVDLREQISLCDVGDIFTIPANNEKSFDQISKGIAHIFSSGAFPIILGGDHSIGFPT  180
            FEMG+DLREQI+LCDVGD+FTIPANNEKSFDQISKG+AH+FSSGAFPIILGGDHSIGFPT
Sbjct  121  FEMGIDLREQITLCDVGDVFTIPANNEKSFDQISKGVAHVFSSGAFPIILGGDHSIGFPT  180

Query  181  VRGICRHLGDKKVGIIHFDRHVDTQETDLDERMHTCPWFHATNMANAPAKNLVQLGIGGW  240
            VRG+CRHLGDKKVGIIHFDRHVDTQETDLDERMHTCPWFHATNMANAPAKNLVQLGIGGW
Sbjct  181  VRGVCRHLGDKKVGIIHFDRHVDTQETDLDERMHTCPWFHATNMANAPAKNLVQLGIGGW  240

Query  241  QVPRQGVKVCRERATNILTVTDITEMSLDAAADFAIARATDGTDCVWISFDIDCIDAGFV  300
            QVPRQGVKV RERATNILTVTDI EM +DAAA+FA+ RA DGTDCV+ISFDIDCIDAGFV
Sbjct  241  QVPRQGVKVFRERATNILTVTDIAEMGIDAAAEFALERALDGTDCVYISFDIDCIDAGFV  300

Query  301  PGTGWPEPGGLLPREALYLLKRIIRETNVCGMEVVEVSPPYDISDMTSLMATRVICDTMA  360
            PGTGWPEPGGLLPREAL LL +I+R   VCG+E+VEVSPPYDISD+TSLMATRVICDTMA
Sbjct  301  PGTGWPEPGGLLPREALALLGKIVRNAPVCGLEIVEVSPPYDISDITSLMATRVICDTMA  360

Query  361  HLVVSGQLPRTEKPAYIHAEANMAVDEPW  389
            HLV+SGQLPR EKPAYIH EANMAVD+ W
Sbjct  361  HLVLSGQLPRKEKPAYIHPEANMAVDQAW  389


>agmatinase family protein [Prochlorothrix hollandica]
Sequence ID: WP_017711105.1 Length: 391 
>agmatinase [Prochlorothrix hollandica PCC 9006 = CALU 1027]
Sequence ID: KKI99850.1 Length: 391  
Range 1: 1 to 390

Score:732 bits(1890), Expect:0.0, 
Method:Compositional matrix adjust., 
Identities:351/392(90%), Positives:372/392(94%), Gaps:5/392(1%)

Query  1    MSDATPFRPP---SEAEEALIKETRLPLTGWQQEVDQGLTYGLEAAASIKDRSIPTFSRG  57
            M+++T F+PP   SEA+ AL  E  LPLTGWQQEVDQGL YGLE AASI+DRSIPTFSRG
Sbjct  1    MTEST-FQPPQQDSEAQRALQLEQHLPLTGWQQEVDQGLAYGLEGAASIRDRSIPTFSRG  59

Query  58   ELPHYAGINTFMKAPYLEDVREVGKYDVAIVGVPHDSGTTYRPGTRFGPQGIRRISALYT  117
            ELPHYAGINTFMKAPYLEDVREVG YDVAIVGVPHDSGTTYRPGTRFGPQGIRRISALYT
Sbjct  60   ELPHYAGINTFMKAPYLEDVREVGNYDVAIVGVPHDSGTTYRPGTRFGPQGIRRISALYT  119

Query  118  PYNFEMGVDLREQISLCDVGDIFTIPANNEKSFDQISKGIAHIFSSGAFPIILGGDHSIG  177
            PYNFEMG+DLREQI LCDVGDIFTIPANNEKSFDQISKG+AH+F+SGAFPI+LGGDHSIG
Sbjct  120  PYNFEMGIDLREQIRLCDVGDIFTIPANNEKSFDQISKGVAHVFASGAFPILLGGDHSIG  179

Query  178  FPTVRGICRHLGDKKVGIIHFDRHVDTQETDLDERMHTCPWFHATNMANAPAKNLVQLGI  237
            FPTVRGIC+HLGDKKVGIIHFDRHVDTQETDLDERMHTCPWFHATN+ NAPAKNLVQLGI
Sbjct  180  FPTVRGICQHLGDKKVGIIHFDRHVDTQETDLDERMHTCPWFHATNIKNAPAKNLVQLGI  239

Query  238  GGWQVPRQGVKVCRERATNILTVTDITEMSLDAAADFAIARATDGTDCVWISFDIDCIDA  297
            GGWQVPRQGVKVCRERA+NILTVTDITEM LDAAADFAI RATDGTDCVWISFDIDCIDA
Sbjct  240  GGWQVPRQGVKVCRERASNILTVTDITEMGLDAAADFAIERATDGTDCVWISFDIDCIDA  299

Query  298  GFVPGTGWPEPGGLLPREALYLLKRIIRETNVCGMEVVEVSPPYDISDMTSLMATRVICD  357
            GFVPGTGWPEPGGLLPREALYLLKRIIRET VCGMEVVEVSPPYDISDMTSLMATRVICD
Sbjct  300  GFVPGTGWPEPGGLLPREALYLLKRIIRETPVCGMEVVEVSPPYDISDMTSLMATRVICD  359

Query  358  TMAHLVVSGQLPRTEKPAYIHAEANMAVDEPW  389
            TMAHLV+SGQLPR++KP+YIH E+ + VD+PW
Sbjct  360  TMAHLVLSGQLPRSQKPSYIHPESQV-VDQPW  390


>agmatinase [Snowella sp.]
Sequence ID: PZV28056.1 Length: 392 
Range 1: 1 to 391

Score:731 bits(1886), Expect:0.0, 
Method:Compositional matrix adjust., 
Identities:346/391(88%), Positives:369/391(94%), Gaps:2/391(0%)

Query  1    MSDATPFRPP--SEAEEALIKETRLPLTGWQQEVDQGLTYGLEAAASIKDRSIPTFSRGE  58
            MS+   FRPP  SEA+ AL KE++LPLTGWQQEV QGLTYGLEAA SI+DR+IPTFSRGE
Sbjct  1    MSEQPSFRPPDSSEAQRALEKESQLPLTGWQQEVSQGLTYGLEAADSIRDRTIPTFSRGE  60

Query  59   LPHYAGINTFMKAPYLEDVREVGKYDVAIVGVPHDSGTTYRPGTRFGPQGIRRISALYTP  118
            LPHYAGINTFMKAPYLEDVR+VG+YDVAI+GVPHDSGTTYRPGTRFGPQGIRRISALYTP
Sbjct  61   LPHYAGINTFMKAPYLEDVRKVGEYDVAIMGVPHDSGTTYRPGTRFGPQGIRRISALYTP  120

Query  119  YNFEMGVDLREQISLCDVGDIFTIPANNEKSFDQISKGIAHIFSSGAFPIILGGDHSIGF  178
            YNFEMGVDLREQI+LCDVGD+FTIPANNEKSFDQISKG+AH+FSSGAFPIILGGDHSIGF
Sbjct  121  YNFEMGVDLREQITLCDVGDVFTIPANNEKSFDQISKGVAHVFSSGAFPIILGGDHSIGF  180

Query  179  PTVRGICRHLGDKKVGIIHFDRHVDTQETDLDERMHTCPWFHATNMANAPAKNLVQLGIG  238
            PTVRGICRHLGDKKVGIIHFDRHVDTQETDLDERMHTCPWFHATNM NAPAKNLVQLGIG
Sbjct  181  PTVRGICRHLGDKKVGIIHFDRHVDTQETDLDERMHTCPWFHATNMKNAPAKNLVQLGIG  240

Query  239  GWQVPRQGVKVCRERATNILTVTDITEMSLDAAADFAIARATDGTDCVWISFDIDCIDAG  298
            GWQVPRQGVKVCRERATNILTVTDI E  +DAAA+FA+ RA DGTDCVWISFDIDCIDAG
Sbjct  241  GWQVPRQGVKVCRERATNILTVTDIVEQGIDAAAEFALERALDGTDCVWISFDIDCIDAG  300

Query  299  FVPGTGWPEPGGLLPREALYLLKRIIRETNVCGMEVVEVSPPYDISDMTSLMATRVICDT  358
            FVPGTGWPEPGGLLPREAL LL +II++  +CGMEVVEVSPPYDISDMTSLMATRVICD 
Sbjct  301  FVPGTGWPEPGGLLPREALALLGKIIQKAPICGMEVVEVSPPYDISDMTSLMATRVICDA  360

Query  359  MAHLVVSGQLPRTEKPAYIHAEANMAVDEPW  389
            +AHLV+SGQLPR EKP YIH+EANMAVDEPW
Sbjct  361  IAHLVLSGQLPRKEKPYYIHSEANMAVDEPW  391


>agmatinase family protein [Microcystis aeruginosa]
Sequence ID: WP_046662446.1 Length: 392 
>Agmatinase [Microcystis aeruginosa NIES-2549]
Sequence ID: AKE65066.1 Length: 392 >Agmatinase [Microcystis aeruginosa NIES-2481]
Sequence ID: AOC53467.1 Length: 392  
Range 1: 1 to 392

Score:728 bits(1880), Expect:0.0, 
Method:Compositional matrix adjust., 
Identities:346/392(88%), Positives:366/392(93%), Gaps:2/392(0%)

Query  1    MSDATPFRPP--SEAEEALIKETRLPLTGWQQEVDQGLTYGLEAAASIKDRSIPTFSRGE  58
            MS+ + F+PP  +EAE+AL KE  LPLTGWQQEV QGLTYGLEAA SI+DRSIPTFSRGE
Sbjct  1    MSEESTFQPPHSTEAEQALEKERHLPLTGWQQEVSQGLTYGLEAADSIRDRSIPTFSRGE  60

Query  59   LPHYAGINTFMKAPYLEDVREVGKYDVAIVGVPHDSGTTYRPGTRFGPQGIRRISALYTP  118
            LPHYAGINTFMKAPYLEDVR VG YDVAIVGVPHDSGTTYRPGTRFGPQGIRRISALYTP
Sbjct  61   LPHYAGINTFMKAPYLEDVRNVGNYDVAIVGVPHDSGTTYRPGTRFGPQGIRRISALYTP  120

Query  119  YNFEMGVDLREQISLCDVGDIFTIPANNEKSFDQISKGIAHIFSSGAFPIILGGDHSIGF  178
            YNFE+GVDLREQI+LCD+GDIFTIPANNEKSFDQISKG+AH+FSSGA PIILGGDHSIGF
Sbjct  121  YNFELGVDLREQITLCDLGDIFTIPANNEKSFDQISKGVAHVFSSGALPIILGGDHSIGF  180

Query  179  PTVRGICRHLGDKKVGIIHFDRHVDTQETDLDERMHTCPWFHATNMANAPAKNLVQLGIG  238
            PTVRGICRHLGDKKVGIIHFDRHVDTQETDLDERMHTCPWFHATNM NAPAKNLVQLGIG
Sbjct  181  PTVRGICRHLGDKKVGIIHFDRHVDTQETDLDERMHTCPWFHATNMKNAPAKNLVQLGIG  240

Query  239  GWQVPRQGVKVCRERATNILTVTDITEMSLDAAADFAIARATDGTDCVWISFDIDCIDAG  298
            GWQVPRQGVKVCRERATNILTVTDI E  +DAAA+FA+ RA DGTDCVWISFDIDCIDAG
Sbjct  241  GWQVPRQGVKVCRERATNILTVTDIVERGIDAAAEFALERALDGTDCVWISFDIDCIDAG  300

Query  299  FVPGTGWPEPGGLLPREALYLLKRIIRETNVCGMEVVEVSPPYDISDMTSLMATRVICDT  358
            FVPGTGWPEPGGLLPREAL LL +II++  +CGMEVVEVSPPYDISDMTSLMATRVICD 
Sbjct  301  FVPGTGWPEPGGLLPREALALLGKIIQKAPICGMEVVEVSPPYDISDMTSLMATRVICDA  360

Query  359  MAHLVVSGQLPRTEKPAYIHAEANMAVDEPWQ  390
            MAHLV+SGQLPR EKP YIH EAN+AVDEPWQ
Sbjct  361  MAHLVISGQLPRKEKPYYIHPEANLAVDEPWQ  392


>agmatinase [Microcystis aeruginosa Ma_QC_Ca_00000000_S207]
Sequence ID: TRU51754.1 Length: 392 
Range 1: 1 to 392

Score:728 bits(1880), Expect:0.0, 
Method:Compositional matrix adjust., 
Identities:346/392(88%), Positives:366/392(93%), Gaps:2/392(0%)

Query  1    MSDATPFRPP--SEAEEALIKETRLPLTGWQQEVDQGLTYGLEAAASIKDRSIPTFSRGE  58
            MS+ + F+PP  +EA++AL KE  LPLTGWQQEV QGLTYGLEAA SI+DRSIPTFSRGE
Sbjct  1    MSEESTFQPPHLTEAQQALEKERHLPLTGWQQEVSQGLTYGLEAADSIRDRSIPTFSRGE  60

Query  59   LPHYAGINTFMKAPYLEDVREVGKYDVAIVGVPHDSGTTYRPGTRFGPQGIRRISALYTP  118
            LPHYAGINTFMKAPYLEDVR VG YDVAIVGVPHDSGTTYRPGTRFGPQGIRRISALYTP
Sbjct  61   LPHYAGINTFMKAPYLEDVRNVGNYDVAIVGVPHDSGTTYRPGTRFGPQGIRRISALYTP  120

Query  119  YNFEMGVDLREQISLCDVGDIFTIPANNEKSFDQISKGIAHIFSSGAFPIILGGDHSIGF  178
            YNFE+GVDLREQI+LCD+GDIFTIPANNEKSFDQISKG+AH+FSSGA PIILGGDHSIGF
Sbjct  121  YNFELGVDLREQITLCDLGDIFTIPANNEKSFDQISKGVAHVFSSGALPIILGGDHSIGF  180

Query  179  PTVRGICRHLGDKKVGIIHFDRHVDTQETDLDERMHTCPWFHATNMANAPAKNLVQLGIG  238
            PTVRGICRHLGDKKVGIIHFDRHVDTQETDLDERMHTCPWFHATNM NAPAKNLVQLGIG
Sbjct  181  PTVRGICRHLGDKKVGIIHFDRHVDTQETDLDERMHTCPWFHATNMKNAPAKNLVQLGIG  240

Query  239  GWQVPRQGVKVCRERATNILTVTDITEMSLDAAADFAIARATDGTDCVWISFDIDCIDAG  298
            GWQVPRQGVKVCRERATNILTVTDI E  LDAAA+FA+ RA DGTDCVWISFDIDCIDAG
Sbjct  241  GWQVPRQGVKVCRERATNILTVTDIVERGLDAAAEFALERALDGTDCVWISFDIDCIDAG  300

Query  299  FVPGTGWPEPGGLLPREALYLLKRIIRETNVCGMEVVEVSPPYDISDMTSLMATRVICDT  358
            FVPGTGWPEPGGLLPREAL LL +II++  +CGMEVVEVSPPYDISDMTSLMATRVICD 
Sbjct  301  FVPGTGWPEPGGLLPREALALLGKIIQKAPICGMEVVEVSPPYDISDMTSLMATRVICDA  360

Query  359  MAHLVVSGQLPRTEKPAYIHAEANMAVDEPWQ  390
            MAHLV+SGQLPR EKP YIH EAN+AVDEPWQ
Sbjct  361  MAHLVISGQLPRKEKPYYIHPEANLAVDEPWQ  392


>MULTISPECIES: agmatinase family protein [Microcystis]
Sequence ID: WP_043995923.1 Length: 392 
>Agmatinase [Microcystis panniformis FACHB-1757]
Sequence ID: AKV70265.1 Length: 392 >agmatinase family protein [Microcystis aeruginosa L211-11]
Sequence ID: NCR00571.1 Length: 392 >agmatinase family protein [Microcystis aeruginosa L211-101]
Sequence ID: NCR32678.1 Length: 392 >agmatinase [Microcystis sp. 0824]
Sequence ID: GBF53780.1 Length: 392  
Range 1: 1 to 392

Score:728 bits(1880), Expect:0.0, 
Method:Compositional matrix adjust., 
Identities:346/392(88%), Positives:366/392(93%), Gaps:2/392(0%)

Query  1    MSDATPFRPP--SEAEEALIKETRLPLTGWQQEVDQGLTYGLEAAASIKDRSIPTFSRGE  58
            MS+ + F+PP  +EAE+AL KE  LPLTGWQQEV QGLTYGLEAA SI+DRSIPTFSRGE
Sbjct  1    MSEESTFQPPHLTEAEQALEKERHLPLTGWQQEVSQGLTYGLEAADSIRDRSIPTFSRGE  60

Query  59   LPHYAGINTFMKAPYLEDVREVGKYDVAIVGVPHDSGTTYRPGTRFGPQGIRRISALYTP  118
            LPHYAGINTFMKAPYLEDVR VG YDVAIVGVPHDSGTTYRPGTRFGPQGIRRISALYTP
Sbjct  61   LPHYAGINTFMKAPYLEDVRNVGNYDVAIVGVPHDSGTTYRPGTRFGPQGIRRISALYTP  120

Query  119  YNFEMGVDLREQISLCDVGDIFTIPANNEKSFDQISKGIAHIFSSGAFPIILGGDHSIGF  178
            YNFE+GVDLREQI+LCD+GDIFTIPANNEKSFDQISKG+AH+FSSGA PIILGGDHSIGF
Sbjct  121  YNFELGVDLREQITLCDLGDIFTIPANNEKSFDQISKGVAHVFSSGALPIILGGDHSIGF  180

Query  179  PTVRGICRHLGDKKVGIIHFDRHVDTQETDLDERMHTCPWFHATNMANAPAKNLVQLGIG  238
            PTVRGICRHLGDKKVGIIHFDRHVDTQETDLDERMHTCPWFHATNM NAPAKNLVQLGIG
Sbjct  181  PTVRGICRHLGDKKVGIIHFDRHVDTQETDLDERMHTCPWFHATNMKNAPAKNLVQLGIG  240

Query  239  GWQVPRQGVKVCRERATNILTVTDITEMSLDAAADFAIARATDGTDCVWISFDIDCIDAG  298
            GWQVPRQGVKVCRERATNILTVTDI E  +DAAA+FA+ RA DGTDCVWISFDIDCIDAG
Sbjct  241  GWQVPRQGVKVCRERATNILTVTDIVERGIDAAAEFALERALDGTDCVWISFDIDCIDAG  300

Query  299  FVPGTGWPEPGGLLPREALYLLKRIIRETNVCGMEVVEVSPPYDISDMTSLMATRVICDT  358
            FVPGTGWPEPGGLLPREAL LL +II++  +CGMEVVEVSPPYDISDMTSLMATRVICD 
Sbjct  301  FVPGTGWPEPGGLLPREALALLGKIIQKAPICGMEVVEVSPPYDISDMTSLMATRVICDA  360

Query  359  MAHLVVSGQLPRTEKPAYIHAEANMAVDEPWQ  390
            MAHLV+SGQLPR EKP YIH EAN+AVDEPWQ
Sbjct  361  MAHLVISGQLPRKEKPYYIHPEANLAVDEPWQ  392


>agmatinase family protein [Microcystis aeruginosa]
Sequence ID: WP_185237135.1 Length: 392 
>agmatinase family protein [Microcystis aeruginosa BLCCF108]
Sequence ID: MBC1190525.1 Length: 392 >agmatinase [Microcystis sp. M_OC_Ca_00000000_S217Cul]
Sequence ID: TRT70860.1 Length: 392 >agmatinase [Microcystis sp. M_OC_Ca_00000000_C217Col]
Sequence ID: TRT86300.1 Length: 392  
Range 1: 1 to 392

Score:728 bits(1880), Expect:0.0, 
Method:Compositional matrix adjust., 
Identities:346/392(88%), Positives:366/392(93%), Gaps:2/392(0%)

Query  1    MSDATPFRPP--SEAEEALIKETRLPLTGWQQEVDQGLTYGLEAAASIKDRSIPTFSRGE  58
            MS+ + F+PP  +EAE+AL KE  LPLTGWQQEV QGLTYGLEAA SI+DRSIPTFSRGE
Sbjct  1    MSEESTFQPPRLTEAEQALEKERHLPLTGWQQEVSQGLTYGLEAADSIRDRSIPTFSRGE  60

Query  59   LPHYAGINTFMKAPYLEDVREVGKYDVAIVGVPHDSGTTYRPGTRFGPQGIRRISALYTP  118
            LPHYAGINTFMKAPYLEDVR VG YDVAIVGVPHDSGTTYRPGTRFGPQGIRRISALYTP
Sbjct  61   LPHYAGINTFMKAPYLEDVRNVGNYDVAIVGVPHDSGTTYRPGTRFGPQGIRRISALYTP  120

Query  119  YNFEMGVDLREQISLCDVGDIFTIPANNEKSFDQISKGIAHIFSSGAFPIILGGDHSIGF  178
            YNFE+GVDLREQI+LCD+GDIFTIPANNEKSFDQISKG+AH+FSSGA PIILGGDHSIGF
Sbjct  121  YNFELGVDLREQITLCDLGDIFTIPANNEKSFDQISKGVAHVFSSGALPIILGGDHSIGF  180

Query  179  PTVRGICRHLGDKKVGIIHFDRHVDTQETDLDERMHTCPWFHATNMANAPAKNLVQLGIG  238
            PTVRGICRHLGDKKVGIIHFDRHVDTQETDLDERMHTCPWFHATNM NAPAKNLVQLGIG
Sbjct  181  PTVRGICRHLGDKKVGIIHFDRHVDTQETDLDERMHTCPWFHATNMKNAPAKNLVQLGIG  240

Query  239  GWQVPRQGVKVCRERATNILTVTDITEMSLDAAADFAIARATDGTDCVWISFDIDCIDAG  298
            GWQVPRQGVKVCRERATNILTVTDI E  +DAAA+FA+ RA DGTDCVWISFDIDCIDAG
Sbjct  241  GWQVPRQGVKVCRERATNILTVTDIVERGIDAAAEFALERALDGTDCVWISFDIDCIDAG  300

Query  299  FVPGTGWPEPGGLLPREALYLLKRIIRETNVCGMEVVEVSPPYDISDMTSLMATRVICDT  358
            FVPGTGWPEPGGLLPREAL LL +II++  +CGMEVVEVSPPYDISDMTSLMATRVICD 
Sbjct  301  FVPGTGWPEPGGLLPREALALLGKIIQKAPICGMEVVEVSPPYDISDMTSLMATRVICDA  360

Query  359  MAHLVVSGQLPRTEKPAYIHAEANMAVDEPWQ  390
            MAHLV+SGQLPR EKP YIH EAN+AVDEPWQ
Sbjct  361  MAHLVISGQLPRKEKPYYIHPEANLAVDEPWQ  392


>arginase family protein [Microcystis flos-aquae]
Sequence ID: WP_190721753.1 Length: 392 
>agmatinase family protein [Microcystis flos-aquae FACHB-1344]
Sequence ID: MBD2622228.1 Length: 392  
Range 1: 1 to 392

Score:728 bits(1879), Expect:0.0, 
Method:Compositional matrix adjust., 
Identities:346/392(88%), Positives:365/392(93%), Gaps:2/392(0%)

Query  1    MSDATPFRPP--SEAEEALIKETRLPLTGWQQEVDQGLTYGLEAAASIKDRSIPTFSRGE  58
            MS+ + F+PP  +EAE+AL KE  LPLTGWQQEV QGLTYGLEAA SI+DRSIPTFSRGE
Sbjct  1    MSEESTFQPPRLTEAEQALEKERHLPLTGWQQEVSQGLTYGLEAADSIRDRSIPTFSRGE  60

Query  59   LPHYAGINTFMKAPYLEDVREVGKYDVAIVGVPHDSGTTYRPGTRFGPQGIRRISALYTP  118
            LPHYAGINTFMKAPYLEDVR VG YDVAIVGVPHDSGTTYRPGTRFGPQGIRRISALYTP
Sbjct  61   LPHYAGINTFMKAPYLEDVRNVGNYDVAIVGVPHDSGTTYRPGTRFGPQGIRRISALYTP  120

Query  119  YNFEMGVDLREQISLCDVGDIFTIPANNEKSFDQISKGIAHIFSSGAFPIILGGDHSIGF  178
            YNFE+GVDLREQI+LCD+GDIFTIPANNEKSFDQISKG+AH+FSSGA PIILGGDHSIGF
Sbjct  121  YNFELGVDLREQITLCDLGDIFTIPANNEKSFDQISKGVAHVFSSGALPIILGGDHSIGF  180

Query  179  PTVRGICRHLGDKKVGIIHFDRHVDTQETDLDERMHTCPWFHATNMANAPAKNLVQLGIG  238
            PTVRGICRHLGDKKVGIIHFDRHVDTQETDLDERMHTCPWFHATNM NAPAKNLVQLGIG
Sbjct  181  PTVRGICRHLGDKKVGIIHFDRHVDTQETDLDERMHTCPWFHATNMKNAPAKNLVQLGIG  240

Query  239  GWQVPRQGVKVCRERATNILTVTDITEMSLDAAADFAIARATDGTDCVWISFDIDCIDAG  298
            GWQVPRQGVKVCRERATNILTVTDI E  +DAAA+FA+ RA DGTDCVWISFDIDCIDAG
Sbjct  241  GWQVPRQGVKVCRERATNILTVTDIVERGIDAAAEFALERALDGTDCVWISFDIDCIDAG  300

Query  299  FVPGTGWPEPGGLLPREALYLLKRIIRETNVCGMEVVEVSPPYDISDMTSLMATRVICDT  358
            FVPGTGWPEPGGLLPREAL LL +II++  +CGMEVVEVSPPYDISDMTSLMATRVICD 
Sbjct  301  FVPGTGWPEPGGLLPREALALLGKIIQKAPICGMEVVEVSPPYDISDMTSLMATRVICDA  360

Query  359  MAHLVVSGQLPRTEKPAYIHAEANMAVDEPWQ  390
            MAHLV+SGQLPR EKP YIH EANM VDEPWQ
Sbjct  361  MAHLVISGQLPRKEKPYYIHPEANMEVDEPWQ  392


>Putative agmatine ureohydrolase [Microcystis aeruginosa PCC 9807]
Sequence ID: CCI18636.1 Length: 393 
Range 1: 2 to 393

Score:728 bits(1879), Expect:0.0, 
Method:Compositional matrix adjust., 
Identities:346/392(88%), Positives:366/392(93%), Gaps:2/392(0%)

Query  1    MSDATPFRPP--SEAEEALIKETRLPLTGWQQEVDQGLTYGLEAAASIKDRSIPTFSRGE  58
            MS+ + F+PP  +EAE+AL KE  LPLTGWQQEV QGLTYGLEAA SI+DRSIPTFSRGE
Sbjct  2    MSEESTFQPPHLTEAEQALEKERHLPLTGWQQEVSQGLTYGLEAADSIRDRSIPTFSRGE  61

Query  59   LPHYAGINTFMKAPYLEDVREVGKYDVAIVGVPHDSGTTYRPGTRFGPQGIRRISALYTP  118
            LPHYAGINTFMKAPYLEDVR VG YDVAIVGVPHDSGTTYRPGTRFGPQGIRRISALYTP
Sbjct  62   LPHYAGINTFMKAPYLEDVRNVGNYDVAIVGVPHDSGTTYRPGTRFGPQGIRRISALYTP  121

Query  119  YNFEMGVDLREQISLCDVGDIFTIPANNEKSFDQISKGIAHIFSSGAFPIILGGDHSIGF  178
            YNFE+GVDLREQI+LCD+GDIFTIPANNEKSFDQISKG+AH+FSSGA PIILGGDHSIGF
Sbjct  122  YNFELGVDLREQITLCDLGDIFTIPANNEKSFDQISKGVAHVFSSGALPIILGGDHSIGF  181

Query  179  PTVRGICRHLGDKKVGIIHFDRHVDTQETDLDERMHTCPWFHATNMANAPAKNLVQLGIG  238
            PTVRGICRHLGDKKVGIIHFDRHVDTQETDLDERMHTCPWFHATNM NAPAKNLVQLGIG
Sbjct  182  PTVRGICRHLGDKKVGIIHFDRHVDTQETDLDERMHTCPWFHATNMKNAPAKNLVQLGIG  241

Query  239  GWQVPRQGVKVCRERATNILTVTDITEMSLDAAADFAIARATDGTDCVWISFDIDCIDAG  298
            GWQVPRQGVKVCRERATNILTVTDI E  +DAAA+FA+ RA DGTDCVWISFDIDCIDAG
Sbjct  242  GWQVPRQGVKVCRERATNILTVTDIVERGIDAAAEFALERALDGTDCVWISFDIDCIDAG  301

Query  299  FVPGTGWPEPGGLLPREALYLLKRIIRETNVCGMEVVEVSPPYDISDMTSLMATRVICDT  358
            FVPGTGWPEPGGLLPREAL LL +II++  +CGMEVVEVSPPYDISDMTSLMATRVICD 
Sbjct  302  FVPGTGWPEPGGLLPREALALLGKIIQKAPICGMEVVEVSPPYDISDMTSLMATRVICDA  361

Query  359  MAHLVVSGQLPRTEKPAYIHAEANMAVDEPWQ  390
            MAHLV+SGQLPR EKP YIH EAN+AVDEPWQ
Sbjct  362  MAHLVISGQLPRKEKPYYIHPEANLAVDEPWQ  393


>agmatinase family protein [Microcystis aeruginosa LG13-11]
Sequence ID: NCR09938.1 Length: 392 
Range 1: 1 to 392

Score:728 bits(1879), Expect:0.0, 
Method:Compositional matrix adjust., 
Identities:345/392(88%), Positives:366/392(93%), Gaps:2/392(0%)

Query  1    MSDATPFRPP--SEAEEALIKETRLPLTGWQQEVDQGLTYGLEAAASIKDRSIPTFSRGE  58
            MS+ + F+PP  +EAE+AL KE  LPLTGWQQEV QGLTYGLEAA SI+DRSIPTFSRGE
Sbjct  1    MSEESTFQPPHLTEAEQALEKERHLPLTGWQQEVSQGLTYGLEAADSIRDRSIPTFSRGE  60

Query  59   LPHYAGINTFMKAPYLEDVREVGKYDVAIVGVPHDSGTTYRPGTRFGPQGIRRISALYTP  118
            LPHYAGINTFMKAPYLEDVR VG YDVAIVGVPHDSGTTYRPGTRFGPQGIRRISALYTP
Sbjct  61   LPHYAGINTFMKAPYLEDVRNVGNYDVAIVGVPHDSGTTYRPGTRFGPQGIRRISALYTP  120

Query  119  YNFEMGVDLREQISLCDVGDIFTIPANNEKSFDQISKGIAHIFSSGAFPIILGGDHSIGF  178
            YNFE+GVDLREQI+LCD+GDIFTIPANNEKSFDQISKG+AH+FSSGA PIILGGDHSIGF
Sbjct  121  YNFELGVDLREQITLCDLGDIFTIPANNEKSFDQISKGVAHVFSSGALPIILGGDHSIGF  180

Query  179  PTVRGICRHLGDKKVGIIHFDRHVDTQETDLDERMHTCPWFHATNMANAPAKNLVQLGIG  238
            PTVRGICRHLGDKKVGIIHFDRHVDTQETDLDERMHTCPWFHATNM NAPAKNLVQLGIG
Sbjct  181  PTVRGICRHLGDKKVGIIHFDRHVDTQETDLDERMHTCPWFHATNMKNAPAKNLVQLGIG  240

Query  239  GWQVPRQGVKVCRERATNILTVTDITEMSLDAAADFAIARATDGTDCVWISFDIDCIDAG  298
            GWQVPRQGVKVCRERATNILTVTDI E  +DAAA+FA+ RA DGTDCVWISFDIDCIDAG
Sbjct  241  GWQVPRQGVKVCRERATNILTVTDIVEQGIDAAAEFALERALDGTDCVWISFDIDCIDAG  300

Query  299  FVPGTGWPEPGGLLPREALYLLKRIIRETNVCGMEVVEVSPPYDISDMTSLMATRVICDT  358
            FVPGTGWPEPGGLLPREAL LL +II++  +CGMEVVEVSPPYD+SDMTSLMATRVICD 
Sbjct  301  FVPGTGWPEPGGLLPREALALLGKIIQKAPICGMEVVEVSPPYDVSDMTSLMATRVICDA  360

Query  359  MAHLVVSGQLPRTEKPAYIHAEANMAVDEPWQ  390
            MAHLV+SGQLPR EKP YIH EAN+AVDEPWQ
Sbjct  361  MAHLVISGQLPRQEKPYYIHPEANLAVDEPWQ  392


>agmatinase [Anabaena sp. LE011-02]
Sequence ID: OBQ13723.1 Length: 392 
Range 1: 1 to 392

Score:728 bits(1878), Expect:0.0, 
Method:Compositional matrix adjust., 
Identities:344/392(88%), Positives:367/392(93%), Gaps:2/392(0%)

Query  1    MSDATPFRPP--SEAEEALIKETRLPLTGWQQEVDQGLTYGLEAAASIKDRSIPTFSRGE  58
            MS+ + F+PP  +EAE+AL KE  LPLTGWQQEV QGLTYGLEAA SI+DRSIPTFSRGE
Sbjct  1    MSEQSTFQPPHVTEAEQALEKERHLPLTGWQQEVSQGLTYGLEAADSIRDRSIPTFSRGE  60

Query  59   LPHYAGINTFMKAPYLEDVREVGKYDVAIVGVPHDSGTTYRPGTRFGPQGIRRISALYTP  118
            LPHYAGINTFMKAPYLEDVR VG YDVAI+GVPHDSGTTYRPGTRFGPQGIRRISALYTP
Sbjct  61   LPHYAGINTFMKAPYLEDVRNVGNYDVAILGVPHDSGTTYRPGTRFGPQGIRRISALYTP  120

Query  119  YNFEMGVDLREQISLCDVGDIFTIPANNEKSFDQISKGIAHIFSSGAFPIILGGDHSIGF  178
            YNFE+GVDLREQI+LCD+GDIFTIPANNEKSFDQISKG+AH+FSSGA PIILGGDHSIGF
Sbjct  121  YNFELGVDLREQITLCDLGDIFTIPANNEKSFDQISKGVAHVFSSGALPIILGGDHSIGF  180

Query  179  PTVRGICRHLGDKKVGIIHFDRHVDTQETDLDERMHTCPWFHATNMANAPAKNLVQLGIG  238
            PTVRGICRHLGDKKVGIIHFDRHVDTQETDLDERMHTCPWFHATNM NAPAKNLVQLGIG
Sbjct  181  PTVRGICRHLGDKKVGIIHFDRHVDTQETDLDERMHTCPWFHATNMKNAPAKNLVQLGIG  240

Query  239  GWQVPRQGVKVCRERATNILTVTDITEMSLDAAADFAIARATDGTDCVWISFDIDCIDAG  298
            GWQVPRQGVKVCR+RATNILTVTDI E  +DAAA+FA+ RA DGTDCVWISFDIDCIDAG
Sbjct  241  GWQVPRQGVKVCRDRATNILTVTDIVEQGIDAAAEFALERALDGTDCVWISFDIDCIDAG  300

Query  299  FVPGTGWPEPGGLLPREALYLLKRIIRETNVCGMEVVEVSPPYDISDMTSLMATRVICDT  358
            FVPGTGWPEPGGLLPREAL LL +II++  +CGMEVVEVSPPYDISDMTSLMATRVICD 
Sbjct  301  FVPGTGWPEPGGLLPREALALLGKIIQKAPICGMEVVEVSPPYDISDMTSLMATRVICDA  360

Query  359  MAHLVVSGQLPRTEKPAYIHAEANMAVDEPWQ  390
            MAHLV+SGQLPR EKP YIH+EAN+AVDEPWQ
Sbjct  361  MAHLVISGQLPRKEKPYYIHSEANLAVDEPWQ  392


>agmatinase [Microcystis viridis Mv_BB_P_19951000_S68D]
Sequence ID: TRU72855.1 Length: 392 
>agmatinase [Microcystis viridis Mv_BB_P_19951000_S68]
Sequence ID: TRU74106.1 Length: 392 >agmatinase [Microcystis viridis Mv_BB_P_19951000_S69]
Sequence ID: TRU76044.1 Length: 392 >agmatinase [Microcystis viridis Mv_BB_P_19951000_S69D]
Sequence ID: TRU81514.1 Length: 392  
Range 1: 1 to 392

Score:728 bits(1878), Expect:0.0, 
Method:Compositional matrix adjust., 
Identities:345/392(88%), Positives:366/392(93%), Gaps:2/392(0%)

Query  1    MSDATPFRPP--SEAEEALIKETRLPLTGWQQEVDQGLTYGLEAAASIKDRSIPTFSRGE  58
            MS+ + F+PP  +EAE+AL KE  LPLTGWQQEV QGLTYGLEAA SI+DRSIPTFSRGE
Sbjct  1    MSEESTFQPPHLTEAEQALEKERHLPLTGWQQEVSQGLTYGLEAADSIRDRSIPTFSRGE  60

Query  59   LPHYAGINTFMKAPYLEDVREVGKYDVAIVGVPHDSGTTYRPGTRFGPQGIRRISALYTP  118
            LPHYAGINTFMKAPYLEDVR VG YDVAIVGVPHDSGTTYRPGTRFGPQGIRRISALYTP
Sbjct  61   LPHYAGINTFMKAPYLEDVRNVGNYDVAIVGVPHDSGTTYRPGTRFGPQGIRRISALYTP  120

Query  119  YNFEMGVDLREQISLCDVGDIFTIPANNEKSFDQISKGIAHIFSSGAFPIILGGDHSIGF  178
            YNFE+GVDLREQI+LCD+GDIFTIPANNEKSFDQISKG+AH+FSSGA PIILGGDHSIGF
Sbjct  121  YNFELGVDLREQITLCDLGDIFTIPANNEKSFDQISKGVAHVFSSGALPIILGGDHSIGF  180

Query  179  PTVRGICRHLGDKKVGIIHFDRHVDTQETDLDERMHTCPWFHATNMANAPAKNLVQLGIG  238
            PTVRGICRHLGDKKVGIIHFDRHVDTQETDLDERMHTCPWFHATNM NAPAKNLVQLGIG
Sbjct  181  PTVRGICRHLGDKKVGIIHFDRHVDTQETDLDERMHTCPWFHATNMKNAPAKNLVQLGIG  240

Query  239  GWQVPRQGVKVCRERATNILTVTDITEMSLDAAADFAIARATDGTDCVWISFDIDCIDAG  298
            GWQVPRQGVKVCRERATNILTVTDI E  +DAAA+FA+ RA DGTDCVWISFDIDCIDAG
Sbjct  241  GWQVPRQGVKVCRERATNILTVTDIVERGIDAAAEFALERALDGTDCVWISFDIDCIDAG  300

Query  299  FVPGTGWPEPGGLLPREALYLLKRIIRETNVCGMEVVEVSPPYDISDMTSLMATRVICDT  358
            FVPGTGWPEPGGLLPREAL LL +II++  +CGMEVVEVSPPYD+SDMTSLMATRVICD 
Sbjct  301  FVPGTGWPEPGGLLPREALALLGKIIQKAPICGMEVVEVSPPYDVSDMTSLMATRVICDA  360

Query  359  MAHLVVSGQLPRTEKPAYIHAEANMAVDEPWQ  390
            MAHLV+SGQLPR EKP YIH EAN+AVDEPWQ
Sbjct  361  MAHLVISGQLPRQEKPYYIHPEANLAVDEPWQ  392


>agmatinase family protein [Microcystis aeruginosa W13-16]
Sequence ID: NCQ69109.1 Length: 392 
>agmatinase family protein [Microcystis aeruginosa W13-13]
Sequence ID: NCQ73642.1 Length: 392 >agmatinase family protein [Microcystis aeruginosa W13-15]
Sequence ID: NCQ78122.1 Length: 392 >agmatinase family protein [Microcystis aeruginosa SX13-11]
Sequence ID: NCR12357.1 Length: 392 >agmatinase family protein [Microcystis aeruginosa LL13-03]
Sequence ID: NCR16006.1 Length: 392 >agmatinase family protein [Microcystis aeruginosa LE13-04]
Sequence ID: NCR29023.1 Length: 392 >agmatinase family protein [Microcystis aeruginosa SX13-01]
Sequence ID: NCR43984.1 Length: 392 >agmatinase family protein [Microcystis aeruginosa LL11-07]
Sequence ID: NCR65802.1 Length: 392 >agmatinase family protein [Microcystis aeruginosa G13-10]
Sequence ID: NCR90138.1 Length: 392 >agmatinase family protein [Microcystis aeruginosa G13-11]
Sequence ID: NCS03790.1 Length: 392 >agmatinase family protein [Microcystis aeruginosa G13-12]
Sequence ID: NCS14555.1 Length: 392 >agmatinase family protein [Microcystis aeruginosa G11-01]
Sequence ID: NCS34033.1 Length: 392 >agmatinase family protein [Microcystis aeruginosa BS13-10]
Sequence ID: NCS38483.1 Length: 392 >agmatinase family protein [Microcystis aeruginosa G13-05]
Sequence ID: NCS51252.1 Length: 392 >agmatinase family protein [Microcystis aeruginosa G11-04]
Sequence ID: NCS56166.1 Length: 392 >agmatinase family protein [Microcystis aeruginosa G11-09]
Sequence ID: NCT43369.1 Length: 392 >agmatinase family protein [Microcystis aeruginosa G13-03]
Sequence ID: NCT51162.1 Length: 392 >agmatinase family protein [Microcystis aeruginosa G13-01]
Sequence ID: NCT62539.1 Length: 392 >agmatinase [Microcystis sp. M_QC_C_20170808_M3Col]
Sequence ID: TRT66696.1 Length: 392  
Range 1: 1 to 392

Score:727 bits(1877), Expect:0.0, 
Method:Compositional matrix adjust., 
Identities:345/392(88%), Positives:366/392(93%), Gaps:2/392(0%)

Query  1    MSDATPFRPP--SEAEEALIKETRLPLTGWQQEVDQGLTYGLEAAASIKDRSIPTFSRGE  58
            MS+ + F+PP  +EA++AL KE  LPLTGWQQEV QGLTYGLEAA SI+DRSIPTFSRGE
Sbjct  1    MSEESTFQPPDLTEAQQALEKERHLPLTGWQQEVSQGLTYGLEAADSIRDRSIPTFSRGE  60

Query  59   LPHYAGINTFMKAPYLEDVREVGKYDVAIVGVPHDSGTTYRPGTRFGPQGIRRISALYTP  118
            LPHYAGINTFMKAPYLEDVR VG YDVAIVGVPHDSGTTYRPGTRFGPQGIRRISALYTP
Sbjct  61   LPHYAGINTFMKAPYLEDVRNVGNYDVAIVGVPHDSGTTYRPGTRFGPQGIRRISALYTP  120

Query  119  YNFEMGVDLREQISLCDVGDIFTIPANNEKSFDQISKGIAHIFSSGAFPIILGGDHSIGF  178
            YNFE+GVDLREQI+LCD+GDIFTIPANNEKSFDQISKG+AH+FSSGA PIILGGDHSIGF
Sbjct  121  YNFELGVDLREQITLCDLGDIFTIPANNEKSFDQISKGVAHVFSSGALPIILGGDHSIGF  180

Query  179  PTVRGICRHLGDKKVGIIHFDRHVDTQETDLDERMHTCPWFHATNMANAPAKNLVQLGIG  238
            PTVRGICRHLGDKKVGIIHFDRHVDTQETDLDERMHTCPWFHATNM NAPAKNLVQLGIG
Sbjct  181  PTVRGICRHLGDKKVGIIHFDRHVDTQETDLDERMHTCPWFHATNMKNAPAKNLVQLGIG  240

Query  239  GWQVPRQGVKVCRERATNILTVTDITEMSLDAAADFAIARATDGTDCVWISFDIDCIDAG  298
            GWQVPRQGVKVCRERATNILTVTDI E  +DAAA+FA+ RA DGTDCVWISFDIDCIDAG
Sbjct  241  GWQVPRQGVKVCRERATNILTVTDIVERGIDAAAEFALERALDGTDCVWISFDIDCIDAG  300

Query  299  FVPGTGWPEPGGLLPREALYLLKRIIRETNVCGMEVVEVSPPYDISDMTSLMATRVICDT  358
            FVPGTGWPEPGGLLPREAL LL +II++  +CGMEVVEVSPPYDISDMTSLMATRVICD 
Sbjct  301  FVPGTGWPEPGGLLPREALALLGKIIQKAPICGMEVVEVSPPYDISDMTSLMATRVICDA  360

Query  359  MAHLVVSGQLPRTEKPAYIHAEANMAVDEPWQ  390
            MAHLV+SGQLPR EKP YIH EAN+AVDEPWQ
Sbjct  361  MAHLVISGQLPRKEKPYYIHPEANLAVDEPWQ  392


>arginase family protein [Microcystis aeruginosa]
Sequence ID: WP_185241131.1 Length: 392 
>agmatinase family protein [Microcystis aeruginosa BLCCF158]
Sequence ID: MBC1197658.1 Length: 392  
Range 1: 1 to 392

Score:727 bits(1877), Expect:0.0, 
Method:Compositional matrix adjust., 
Identities:345/392(88%), Positives:365/392(93%), Gaps:2/392(0%)

Query  1    MSDATPFRPP--SEAEEALIKETRLPLTGWQQEVDQGLTYGLEAAASIKDRSIPTFSRGE  58
            MS+ + F+PP  +EAE+AL KE  LPLTGWQQEV QGLTYGLEAA SI+DRSIPTFSRGE
Sbjct  1    MSEESTFQPPHLTEAEQALEKERHLPLTGWQQEVSQGLTYGLEAADSIRDRSIPTFSRGE  60

Query  59   LPHYAGINTFMKAPYLEDVREVGKYDVAIVGVPHDSGTTYRPGTRFGPQGIRRISALYTP  118
            LPHYAGINTFMKAPYLEDVR VG YDVAIVGVPHDSGTTYRPGTRFGPQGIRRISALYTP
Sbjct  61   LPHYAGINTFMKAPYLEDVRNVGNYDVAIVGVPHDSGTTYRPGTRFGPQGIRRISALYTP  120

Query  119  YNFEMGVDLREQISLCDVGDIFTIPANNEKSFDQISKGIAHIFSSGAFPIILGGDHSIGF  178
            YNFE+GVDLREQI+LCD+GDIFTIPANNEKSFDQISKG+AH+FSSGA PIILGGDHSIGF
Sbjct  121  YNFELGVDLREQITLCDLGDIFTIPANNEKSFDQISKGVAHVFSSGALPIILGGDHSIGF  180

Query  179  PTVRGICRHLGDKKVGIIHFDRHVDTQETDLDERMHTCPWFHATNMANAPAKNLVQLGIG  238
            PTVRGICRHLGDKKVGIIHFDRHVDTQETDLDERMHTCPWFHATNM NAPAKNLVQLGIG
Sbjct  181  PTVRGICRHLGDKKVGIIHFDRHVDTQETDLDERMHTCPWFHATNMKNAPAKNLVQLGIG  240

Query  239  GWQVPRQGVKVCRERATNILTVTDITEMSLDAAADFAIARATDGTDCVWISFDIDCIDAG  298
            GWQVPRQGVKVCRERATNILTVTDI E  +DAAA+FA+ RA DGTDCVWISFDIDCIDAG
Sbjct  241  GWQVPRQGVKVCRERATNILTVTDIVERGIDAAAEFALERALDGTDCVWISFDIDCIDAG  300

Query  299  FVPGTGWPEPGGLLPREALYLLKRIIRETNVCGMEVVEVSPPYDISDMTSLMATRVICDT  358
            FVPGTGWPEPGGLLPREAL LL +II++  +CGMEVVEVSPPYD+SDMTSLMATRVICD 
Sbjct  301  FVPGTGWPEPGGLLPREALALLGKIIQKAPICGMEVVEVSPPYDVSDMTSLMATRVICDA  360

Query  359  MAHLVVSGQLPRTEKPAYIHAEANMAVDEPWQ  390
            MAHLV+SGQLPR EKP YIH EANM VDEPWQ
Sbjct  361  MAHLVISGQLPRKEKPYYIHPEANMEVDEPWQ  392


>agmatinase [Microcystis aeruginosa Ma_OC_H_19870700_S124]
Sequence ID: TRT88395.1 Length: 392 
Range 1: 1 to 392

Score:727 bits(1877), Expect:0.0, 
Method:Compositional matrix adjust., 
Identities:345/392(88%), Positives:366/392(93%), Gaps:2/392(0%)

Query  1    MSDATPFRPP--SEAEEALIKETRLPLTGWQQEVDQGLTYGLEAAASIKDRSIPTFSRGE  58
            MS+ + F+PP  +EAE+AL KE  LPLTGWQQEV QGLTYGLEAA SI+DRSIPTFSRGE
Sbjct  1    MSEESTFQPPHLTEAEQALEKERHLPLTGWQQEVSQGLTYGLEAADSIRDRSIPTFSRGE  60

Query  59   LPHYAGINTFMKAPYLEDVREVGKYDVAIVGVPHDSGTTYRPGTRFGPQGIRRISALYTP  118
            LPHYAGINTFMKAPYLEDVR VG YDVAIVGVPHDSGTTYRPGTRFGPQGIRRISALYTP
Sbjct  61   LPHYAGINTFMKAPYLEDVRNVGNYDVAIVGVPHDSGTTYRPGTRFGPQGIRRISALYTP  120

Query  119  YNFEMGVDLREQISLCDVGDIFTIPANNEKSFDQISKGIAHIFSSGAFPIILGGDHSIGF  178
            YNFE+GVDLREQI+LCD+GDIFTIPANNEKSFDQISKG+AH+FSSGA PIILGGDHSIGF
Sbjct  121  YNFELGVDLREQITLCDLGDIFTIPANNEKSFDQISKGVAHVFSSGALPIILGGDHSIGF  180

Query  179  PTVRGICRHLGDKKVGIIHFDRHVDTQETDLDERMHTCPWFHATNMANAPAKNLVQLGIG  238
            PTVRGICRHLGDKKVGIIHFDRHVDTQETDLDERMHTCPWFHATNM NAPAKNLVQLGIG
Sbjct  181  PTVRGICRHLGDKKVGIIHFDRHVDTQETDLDERMHTCPWFHATNMKNAPAKNLVQLGIG  240

Query  239  GWQVPRQGVKVCRERATNILTVTDITEMSLDAAADFAIARATDGTDCVWISFDIDCIDAG  298
            GWQVPRQGVKVCRERATNILTVTDI E  +DAAA+FA+ RA DGTDCVWISFDIDCIDAG
Sbjct  241  GWQVPRQGVKVCRERATNILTVTDIVERGIDAAAEFALERALDGTDCVWISFDIDCIDAG  300

Query  299  FVPGTGWPEPGGLLPREALYLLKRIIRETNVCGMEVVEVSPPYDISDMTSLMATRVICDT  358
            FVPGTGWPEPGGLLPREAL LL +II++  +CGMEVVEVSPPYDISDMTSLMATRVICD 
Sbjct  301  FVPGTGWPEPGGLLPREALALLGKIIQKAPICGMEVVEVSPPYDISDMTSLMATRVICDA  360

Query  359  MAHLVVSGQLPRTEKPAYIHAEANMAVDEPWQ  390
            MAHLV+SGQLPR EKP YIH +AN+AVDEPWQ
Sbjct  361  MAHLVISGQLPRKEKPYYIHPQANLAVDEPWQ  392


>agmatinase family protein [Microcystis aeruginosa]
Sequence ID: WP_002798305.1 Length: 392 
>agmatinase family protein [Microcystis aeruginosa K13-06]
Sequence ID: NCR74145.1 Length: 392 >agmatinase [Microcystis flos-aquae DF17]
Sequence ID: REJ47327.1 Length: 392 >agmatinase [Microcystis aeruginosa Ma_QC_C_20070703_M131]
Sequence ID: TRT61692.1 Length: 392 >Putative agmatine ureohydrolase [Microcystis aeruginosa PCC 9809]
Sequence ID: CCI27381.1 Length: 392 >proclavaminate amidinohydrolase [Microcystis aeruginosa NIES-2520]
Sequence ID: GCA73306.1 Length: 392  
Range 1: 1 to 392

Score:727 bits(1877), Expect:0.0, 
Method:Compositional matrix adjust., 
Identities:345/392(88%), Positives:366/392(93%), Gaps:2/392(0%)

Query  1    MSDATPFRPP--SEAEEALIKETRLPLTGWQQEVDQGLTYGLEAAASIKDRSIPTFSRGE  58
            MS+ + F+PP  +EA++AL KE  LPLTGWQQEV QGLTYGLEAA SI+DRSIPTFSRGE
Sbjct  1    MSEESTFQPPHVTEAQQALEKERHLPLTGWQQEVSQGLTYGLEAADSIRDRSIPTFSRGE  60

Query  59   LPHYAGINTFMKAPYLEDVREVGKYDVAIVGVPHDSGTTYRPGTRFGPQGIRRISALYTP  118
            LPHYAGINTFMKAPYLEDVR VG YDVAIVGVPHDSGTTYRPGTRFGPQGIRRISALYTP
Sbjct  61   LPHYAGINTFMKAPYLEDVRNVGNYDVAIVGVPHDSGTTYRPGTRFGPQGIRRISALYTP  120

Query  119  YNFEMGVDLREQISLCDVGDIFTIPANNEKSFDQISKGIAHIFSSGAFPIILGGDHSIGF  178
            YNFE+GVDLREQI+LCD+GDIFTIPANNEKSFDQISKG+AH+FSSGA PIILGGDHSIGF
Sbjct  121  YNFELGVDLREQITLCDLGDIFTIPANNEKSFDQISKGVAHVFSSGALPIILGGDHSIGF  180

Query  179  PTVRGICRHLGDKKVGIIHFDRHVDTQETDLDERMHTCPWFHATNMANAPAKNLVQLGIG  238
            PTVRGICRHLGDKKVGIIHFDRHVDTQETDLDERMHTCPWFHATNM NAPAKNLVQLGIG
Sbjct  181  PTVRGICRHLGDKKVGIIHFDRHVDTQETDLDERMHTCPWFHATNMKNAPAKNLVQLGIG  240

Query  239  GWQVPRQGVKVCRERATNILTVTDITEMSLDAAADFAIARATDGTDCVWISFDIDCIDAG  298
            GWQVPRQGVKVCRERATNILTVTDI E  +DAAA+FA+ RA DGTDCVWISFDIDCIDAG
Sbjct  241  GWQVPRQGVKVCRERATNILTVTDIVERGIDAAAEFALERALDGTDCVWISFDIDCIDAG  300

Query  299  FVPGTGWPEPGGLLPREALYLLKRIIRETNVCGMEVVEVSPPYDISDMTSLMATRVICDT  358
            FVPGTGWPEPGGLLPREAL LL +II++  +CGMEVVEVSPPYDISDMTSLMATRVICD 
Sbjct  301  FVPGTGWPEPGGLLPREALALLGKIIQKAPICGMEVVEVSPPYDISDMTSLMATRVICDA  360

Query  359  MAHLVVSGQLPRTEKPAYIHAEANMAVDEPWQ  390
            MAHLV+SGQLPR EKP YIH EAN+AVDEPWQ
Sbjct  361  MAHLVISGQLPRKEKPYYIHPEANLAVDEPWQ  392


>MULTISPECIES: agmatinase family protein [Microcystis]
Sequence ID: WP_110579669.1 Length: 392 
>agmatinase family protein [Microcystis aeruginosa L111-01]
Sequence ID: NCR20585.1 Length: 392 >agmatinase family protein [Microcystis aeruginosa G13-07]
Sequence ID: NCS07132.1 Length: 392 >agmatinase family protein [Microcystis aeruginosa G13-09]
Sequence ID: NCS10728.1 Length: 392 >agmatinase family protein [Microcystis aeruginosa BS11-05]
Sequence ID: NCS42342.1 Length: 392 >agmatinase family protein [Microcystis aeruginosa BK11-02]
Sequence ID: NCS47728.1 Length: 392 >agmatinase [Microcystis aeruginosa Ma_QC_C_20070823_S13D]
Sequence ID: TRU62559.1 Length: 392 >agmatinase [Microcystis aeruginosa Ma_QC_C_20070823_S13]
Sequence ID: TRU66591.1 Length: 392  
Range 1: 1 to 392

Score:727 bits(1877), Expect:0.0, 
Method:Compositional matrix adjust., 
Identities:345/392(88%), Positives:366/392(93%), Gaps:2/392(0%)

Query  1    MSDATPFRPP--SEAEEALIKETRLPLTGWQQEVDQGLTYGLEAAASIKDRSIPTFSRGE  58
            MS+ + F+PP  +EA++AL KE  LPLTGWQQEV QGLTYGLEAA SI+DRSIPTFSRGE
Sbjct  1    MSEESTFQPPHLTEAQQALEKERHLPLTGWQQEVSQGLTYGLEAADSIRDRSIPTFSRGE  60

Query  59   LPHYAGINTFMKAPYLEDVREVGKYDVAIVGVPHDSGTTYRPGTRFGPQGIRRISALYTP  118
            LPHYAGINTFMKAPYLEDVR VG YDVAIVGVPHDSGTTYRPGTRFGPQGIRRISALYTP
Sbjct  61   LPHYAGINTFMKAPYLEDVRNVGNYDVAIVGVPHDSGTTYRPGTRFGPQGIRRISALYTP  120

Query  119  YNFEMGVDLREQISLCDVGDIFTIPANNEKSFDQISKGIAHIFSSGAFPIILGGDHSIGF  178
            YNFE+GVDLREQI+LCD+GDIFTIPANNEKSFDQISKG+AH+FSSGA PIILGGDHSIGF
Sbjct  121  YNFELGVDLREQITLCDLGDIFTIPANNEKSFDQISKGVAHVFSSGALPIILGGDHSIGF  180

Query  179  PTVRGICRHLGDKKVGIIHFDRHVDTQETDLDERMHTCPWFHATNMANAPAKNLVQLGIG  238
            PTVRGICRHLGDKKVGIIHFDRHVDTQETDLDERMHTCPWFHATNM NAPAKNLVQLGIG
Sbjct  181  PTVRGICRHLGDKKVGIIHFDRHVDTQETDLDERMHTCPWFHATNMKNAPAKNLVQLGIG  240

Query  239  GWQVPRQGVKVCRERATNILTVTDITEMSLDAAADFAIARATDGTDCVWISFDIDCIDAG  298
            GWQVPRQGVKVCRERATNILTVTDI E  +DAAA+FA+ RA DGTDCVWISFDIDCIDAG
Sbjct  241  GWQVPRQGVKVCRERATNILTVTDIVERGIDAAAEFALERALDGTDCVWISFDIDCIDAG  300

Query  299  FVPGTGWPEPGGLLPREALYLLKRIIRETNVCGMEVVEVSPPYDISDMTSLMATRVICDT  358
            FVPGTGWPEPGGLLPREAL LL +II++  +CGMEVVEVSPPYDISDMTSLMATRVICD 
Sbjct  301  FVPGTGWPEPGGLLPREALALLGKIIQKAPICGMEVVEVSPPYDISDMTSLMATRVICDA  360

Query  359  MAHLVVSGQLPRTEKPAYIHAEANMAVDEPWQ  390
            MAHLV+SGQLPR EKP YIH EAN+AVDEPWQ
Sbjct  361  MAHLVISGQLPRKEKPYYIHPEANLAVDEPWQ  392


>agmatinase family protein [Microcystis aeruginosa]
Sequence ID: WP_147070357.1 Length: 392 
>agmatinase [Microcystis aeruginosa 11-30S32]
Sequence ID: GCA93274.1 Length: 392  
Range 1: 1 to 392

Score:727 bits(1876), Expect:0.0, 
Method:Compositional matrix adjust., 
Identities:345/392(88%), Positives:366/392(93%), Gaps:2/392(0%)

Query  1    MSDATPFRPP--SEAEEALIKETRLPLTGWQQEVDQGLTYGLEAAASIKDRSIPTFSRGE  58
            MS+ + F+PP  +EAE+AL KE  LPLTGWQQEV QGLTYGLEAA SI++RSIPTFSRGE
Sbjct  1    MSEESTFQPPHLTEAEQALEKERHLPLTGWQQEVSQGLTYGLEAADSIRNRSIPTFSRGE  60

Query  59   LPHYAGINTFMKAPYLEDVREVGKYDVAIVGVPHDSGTTYRPGTRFGPQGIRRISALYTP  118
            LPHYAGINTFMKAPYLEDVR VG YDVAIVGVPHDSGTTYRPGTRFGPQGIRRISALYTP
Sbjct  61   LPHYAGINTFMKAPYLEDVRNVGNYDVAIVGVPHDSGTTYRPGTRFGPQGIRRISALYTP  120

Query  119  YNFEMGVDLREQISLCDVGDIFTIPANNEKSFDQISKGIAHIFSSGAFPIILGGDHSIGF  178
            YNFE+GVDLREQI+LCD+GDIFTIPANNEKSFDQISKG+AH+FSSGA PIILGGDHSIGF
Sbjct  121  YNFELGVDLREQITLCDLGDIFTIPANNEKSFDQISKGVAHVFSSGALPIILGGDHSIGF  180

Query  179  PTVRGICRHLGDKKVGIIHFDRHVDTQETDLDERMHTCPWFHATNMANAPAKNLVQLGIG  238
            PTVRGICRHLGDKKVGIIHFDRHVDTQETDLDERMHTCPWFHATNM NAPAKNLVQLGIG
Sbjct  181  PTVRGICRHLGDKKVGIIHFDRHVDTQETDLDERMHTCPWFHATNMKNAPAKNLVQLGIG  240

Query  239  GWQVPRQGVKVCRERATNILTVTDITEMSLDAAADFAIARATDGTDCVWISFDIDCIDAG  298
            GWQVPRQGVKVCRERATNILTVTDI E  +DAAA+FA+ RA DGTDCVWISFDIDCIDAG
Sbjct  241  GWQVPRQGVKVCRERATNILTVTDIVERGIDAAAEFALERALDGTDCVWISFDIDCIDAG  300

Query  299  FVPGTGWPEPGGLLPREALYLLKRIIRETNVCGMEVVEVSPPYDISDMTSLMATRVICDT  358
            FVPGTGWPEPGGLLPREAL LL +II++  +CGMEVVEVSPPYDISDMTSLMATRVICD 
Sbjct  301  FVPGTGWPEPGGLLPREALALLGKIIQKAPICGMEVVEVSPPYDISDMTSLMATRVICDA  360

Query  359  MAHLVVSGQLPRTEKPAYIHAEANMAVDEPWQ  390
            MAHLV+SGQLPR EKP YIH EAN+AVDEPWQ
Sbjct  361  MAHLVISGQLPRKEKPYYIHHEANLAVDEPWQ  392


>agmatinase [Microcystis sp. M_QC_C_20170808_M2Col]
Sequence ID: TRT68207.1 Length: 392 
>agmatinase [Microcystis sp. M_QC_C_20170808_M9Col]
Sequence ID: TRT72048.1 Length: 392  
Range 1: 1 to 392

Score:727 bits(1876), Expect:0.0, 
Method:Compositional matrix adjust., 
Identities:345/392(88%), Positives:366/392(93%), Gaps:2/392(0%)

Query  1    MSDATPFRPP--SEAEEALIKETRLPLTGWQQEVDQGLTYGLEAAASIKDRSIPTFSRGE  58
            MS+ + F+PP  +EAE+AL KE  LPLTGWQQEV QGLTYGLEAA SI+DRSIPTFSRGE
Sbjct  1    MSEESTFQPPHVTEAEQALEKERHLPLTGWQQEVSQGLTYGLEAADSIRDRSIPTFSRGE  60

Query  59   LPHYAGINTFMKAPYLEDVREVGKYDVAIVGVPHDSGTTYRPGTRFGPQGIRRISALYTP  118
            LPHYAGINTFMKAPYLEDVR VG YDVAIVGVPHDSGTTYRPGTRFGPQGIRRISALYTP
Sbjct  61   LPHYAGINTFMKAPYLEDVRNVGNYDVAIVGVPHDSGTTYRPGTRFGPQGIRRISALYTP  120

Query  119  YNFEMGVDLREQISLCDVGDIFTIPANNEKSFDQISKGIAHIFSSGAFPIILGGDHSIGF  178
            YNFE+GVDLREQI+LCD+GDIFTIPANNEKSFDQISKG+AH+FSSGA PIILGGDHSIGF
Sbjct  121  YNFELGVDLREQITLCDLGDIFTIPANNEKSFDQISKGVAHVFSSGALPIILGGDHSIGF  180

Query  179  PTVRGICRHLGDKKVGIIHFDRHVDTQETDLDERMHTCPWFHATNMANAPAKNLVQLGIG  238
            PTVRGICRHLGDKKVGIIHFDRHVDTQETDLDERMHTCPWFHATNM NAPAKNLVQLGIG
Sbjct  181  PTVRGICRHLGDKKVGIIHFDRHVDTQETDLDERMHTCPWFHATNMKNAPAKNLVQLGIG  240

Query  239  GWQVPRQGVKVCRERATNILTVTDITEMSLDAAADFAIARATDGTDCVWISFDIDCIDAG  298
            GWQVPRQGVKVCRERATNILTVTDI E  +DAAA+FA+ RA DGTDCVWISFDIDCIDAG
Sbjct  241  GWQVPRQGVKVCRERATNILTVTDIVERGIDAAAEFALERALDGTDCVWISFDIDCIDAG  300

Query  299  FVPGTGWPEPGGLLPREALYLLKRIIRETNVCGMEVVEVSPPYDISDMTSLMATRVICDT  358
            FVPGTGWPEPGGLLPREAL LL +II++  +CGMEVVEVSPPYDISDMTSLMATRVICD 
Sbjct  301  FVPGTGWPEPGGLLPREALALLGKIIQKAPICGMEVVEVSPPYDISDMTSLMATRVICDA  360

Query  359  MAHLVVSGQLPRTEKPAYIHAEANMAVDEPWQ  390
            MAHLV+SGQLPR EKP YIH +AN+AVDEPWQ
Sbjct  361  MAHLVISGQLPRKEKPYYIHPDANLAVDEPWQ  392


>agmatinase [Leptolyngbya sp. SIO4C5]
Sequence ID: NEQ32994.1 Length: 396 
Range 1: 17 to 395

Score:727 bits(1876), Expect:0.0, 
Method:Compositional matrix adjust., 
Identities:340/379(90%), Positives:364/379(96%), Gaps:0/379(0%)

Query  11   SEAEEALIKETRLPLTGWQQEVDQGLTYGLEAAASIKDRSIPTFSRGELPHYAGINTFMK  70
            +EA +AL KE +LPLTGWQQEV QGL +GLEAAASI+DRSI TFSRGELPH+AGINTF+K
Sbjct  17   TEANQALEKEAQLPLTGWQQEVSQGLEFGLEAAASIRDRSISTFSRGELPHFAGINTFLK  76

Query  71   APYLEDVREVGKYDVAIVGVPHDSGTTYRPGTRFGPQGIRRISALYTPYNFEMGVDLREQ  130
            APY+EDVR+VG YDVAIVGVPHDSGTTYRPGTRFGPQGIRRISALYTPYNFE+GVDLREQ
Sbjct  77   APYIEDVRKVGNYDVAIVGVPHDSGTTYRPGTRFGPQGIRRISALYTPYNFELGVDLREQ  136

Query  131  ISLCDVGDIFTIPANNEKSFDQISKGIAHIFSSGAFPIILGGDHSIGFPTVRGICRHLGD  190
            I+LCDVGDIFTIPANNEKSFDQISKGIAHIFSSGAFPI+LGGDHSIGFPTVRGICRHLGD
Sbjct  137  ITLCDVGDIFTIPANNEKSFDQISKGIAHIFSSGAFPIVLGGDHSIGFPTVRGICRHLGD  196

Query  191  KKVGIIHFDRHVDTQETDLDERMHTCPWFHATNMANAPAKNLVQLGIGGWQVPRQGVKVC  250
            KKVGIIHFDRHVDTQETDLDERMHTCPWFHATNMANAPAKNLVQLGIGGWQVPRQGVKVC
Sbjct  197  KKVGIIHFDRHVDTQETDLDERMHTCPWFHATNMANAPAKNLVQLGIGGWQVPRQGVKVC  256

Query  251  RERATNILTVTDITEMSLDAAADFAIARATDGTDCVWISFDIDCIDAGFVPGTGWPEPGG  310
            RERATNILTVTDITEM LDAAADFA+ +A DGTDCVWISFDIDCIDAGFVPGTGWPEPGG
Sbjct  257  RERATNILTVTDITEMGLDAAADFALEKALDGTDCVWISFDIDCIDAGFVPGTGWPEPGG  316

Query  311  LLPREALYLLKRIIRETNVCGMEVVEVSPPYDISDMTSLMATRVICDTMAHLVVSGQLPR  370
            LLPREAL+LLK+I++   VCG+EVVEVSPPYD+SDMT+LMATRVICDTMAHLV+SGQLPR
Sbjct  317  LLPREALHLLKKIVQNAPVCGLEVVEVSPPYDVSDMTALMATRVICDTMAHLVISGQLPR  376

Query  371  TEKPAYIHAEANMAVDEPW  389
            +EKPAYIHAEANM VD+ W
Sbjct  377  SEKPAYIHAEANMNVDQRW  395


>agmatinase family protein [Microcystis aeruginosa]
Sequence ID: WP_002784792.1 Length: 392 
>agmatinase [Microcystis flos-aquae Mf_WU_F_19750830_S460]
Sequence ID: TRV27824.1 Length: 392 >Putative agmatine ureohydrolase [Microcystis aeruginosa PCC 9806]
Sequence ID: CCI14209.1 Length: 392  
Range 1: 1 to 392

Score:727 bits(1876), Expect:0.0, 
Method:Compositional matrix adjust., 
Identities:344/392(88%), Positives:367/392(93%), Gaps:2/392(0%)

Query  1    MSDATPFRPP--SEAEEALIKETRLPLTGWQQEVDQGLTYGLEAAASIKDRSIPTFSRGE  58
            MS+ + F+PP  +EA++AL KE  LPLTGWQQEV QGLTYGLEAA SI+DRSIPTFSRGE
Sbjct  1    MSEESTFQPPHLTEAQQALEKERHLPLTGWQQEVSQGLTYGLEAADSIRDRSIPTFSRGE  60

Query  59   LPHYAGINTFMKAPYLEDVREVGKYDVAIVGVPHDSGTTYRPGTRFGPQGIRRISALYTP  118
            LPHYAGINTFMKAPYLEDVR VG YDVAIVGVPHDSGTTYRPGTRFGPQGIRRISALYTP
Sbjct  61   LPHYAGINTFMKAPYLEDVRNVGNYDVAIVGVPHDSGTTYRPGTRFGPQGIRRISALYTP  120

Query  119  YNFEMGVDLREQISLCDVGDIFTIPANNEKSFDQISKGIAHIFSSGAFPIILGGDHSIGF  178
            YNFE+GVDLREQI+LCD+GDIFTIPANNEKSFDQISKG+AH+FSSGA PIILGGDHSIGF
Sbjct  121  YNFELGVDLREQITLCDLGDIFTIPANNEKSFDQISKGVAHVFSSGALPIILGGDHSIGF  180

Query  179  PTVRGICRHLGDKKVGIIHFDRHVDTQETDLDERMHTCPWFHATNMANAPAKNLVQLGIG  238
            PTVRGICRHLGDKKVGIIHFDRHVDTQETDLDERMHTCPWFHATNM NAPAKNLVQLGIG
Sbjct  181  PTVRGICRHLGDKKVGIIHFDRHVDTQETDLDERMHTCPWFHATNMKNAPAKNLVQLGIG  240

Query  239  GWQVPRQGVKVCRERATNILTVTDITEMSLDAAADFAIARATDGTDCVWISFDIDCIDAG  298
            GWQVPRQGVKVCRERATNILTVTDI E  +DAAA+FA+ RA DGTDCVWISFDIDCIDAG
Sbjct  241  GWQVPRQGVKVCRERATNILTVTDIVERGIDAAAEFALERALDGTDCVWISFDIDCIDAG  300

Query  299  FVPGTGWPEPGGLLPREALYLLKRIIRETNVCGMEVVEVSPPYDISDMTSLMATRVICDT  358
            FVPGTGWPEPGGLLPREAL LL +II++  +CGMEVVEVSPPYDISDMTSLMATRVICD 
Sbjct  301  FVPGTGWPEPGGLLPREALALLGKIIQKAPICGMEVVEVSPPYDISDMTSLMATRVICDA  360

Query  359  MAHLVVSGQLPRTEKPAYIHAEANMAVDEPWQ  390
            MAHLV+SGQLPR EKP YIH++AN+AVDEPWQ
Sbjct  361  MAHLVISGQLPRKEKPYYIHSDANLAVDEPWQ  392


>agmatinase family protein [Microcystis aeruginosa]
Sequence ID: WP_002777592.1 Length: 392 
>Putative agmatine ureohydrolase [Microcystis aeruginosa PCC 7941]
Sequence ID: CCI07869.1 Length: 392  
Range 1: 1 to 392

Score:727 bits(1876), Expect:0.0, 
Method:Compositional matrix adjust., 
Identities:345/392(88%), Positives:366/392(93%), Gaps:2/392(0%)

Query  1    MSDATPFRPP--SEAEEALIKETRLPLTGWQQEVDQGLTYGLEAAASIKDRSIPTFSRGE  58
            MS+ + F+PP  +EAE+AL KE  LPLTGWQQEV QGLTYGLEAA SI+DRSIPTFSRGE
Sbjct  1    MSEESTFQPPHLTEAEQALEKERHLPLTGWQQEVSQGLTYGLEAADSIRDRSIPTFSRGE  60

Query  59   LPHYAGINTFMKAPYLEDVREVGKYDVAIVGVPHDSGTTYRPGTRFGPQGIRRISALYTP  118
            LPHYAGINTFMKAPYLEDVR VG YDVAIVGVPHDSGTTYRPGTRFGPQGIRRISALYTP
Sbjct  61   LPHYAGINTFMKAPYLEDVRNVGNYDVAIVGVPHDSGTTYRPGTRFGPQGIRRISALYTP  120

Query  119  YNFEMGVDLREQISLCDVGDIFTIPANNEKSFDQISKGIAHIFSSGAFPIILGGDHSIGF  178
            YNFE+GVDLREQI+LCD+GDIFTIPANNEKSFDQISKG+AH+FSSGA PIILGGDHSIGF
Sbjct  121  YNFELGVDLREQITLCDLGDIFTIPANNEKSFDQISKGVAHVFSSGALPIILGGDHSIGF  180

Query  179  PTVRGICRHLGDKKVGIIHFDRHVDTQETDLDERMHTCPWFHATNMANAPAKNLVQLGIG  238
            PTVRGICRHLGDKKVGIIHFDRHVDTQETDLDERMHTCPWFHATNM NAPAKNLVQLGIG
Sbjct  181  PTVRGICRHLGDKKVGIIHFDRHVDTQETDLDERMHTCPWFHATNMKNAPAKNLVQLGIG  240

Query  239  GWQVPRQGVKVCRERATNILTVTDITEMSLDAAADFAIARATDGTDCVWISFDIDCIDAG  298
            GWQVPRQGVKVCRERATNILTVTDI E  +DAAA+FA+ RA DGTDCVWISFDIDCIDAG
Sbjct  241  GWQVPRQGVKVCRERATNILTVTDIVERGIDAAAEFALERALDGTDCVWISFDIDCIDAG  300

Query  299  FVPGTGWPEPGGLLPREALYLLKRIIRETNVCGMEVVEVSPPYDISDMTSLMATRVICDT  358
            FVPGTGWPEPGGLLPREAL LL +II++  +CGMEVVEVSPPYDISDMTSLMATRVICD 
Sbjct  301  FVPGTGWPEPGGLLPREALALLGKIIQKAPICGMEVVEVSPPYDISDMTSLMATRVICDA  360

Query  359  MAHLVVSGQLPRTEKPAYIHAEANMAVDEPWQ  390
            MAHLV+SGQLPR EKP YIH +AN+AVDEPWQ
Sbjct  361  MAHLVISGQLPRKEKPYYIHPDANLAVDEPWQ  392


>agmatinase family protein [Microcystis aeruginosa W11-03]
Sequence ID: NCQ94670.1 Length: 392 
>agmatinase family protein [Microcystis aeruginosa W11-06]
Sequence ID: NCR93229.1 Length: 392 >agmatinase [Microcystis wesenbergii Mw_QC_S_20081001_S30D]
Sequence ID: TRU92369.1 Length: 392 >agmatinase [Microcystis wesenbergii Mw_QC_B_20070930_S4D]
Sequence ID: TRU96981.1 Length: 392 >agmatinase [Microcystis wesenbergii Mw_QC_S_20081001_S30]
Sequence ID: TRV00166.1 Length: 392 >agmatinase [Microcystis wesenbergii Mw_QC_B_20070930_S4]
Sequence ID: TRV10546.1 Length: 392  
Range 1: 1 to 392

Score:727 bits(1876), Expect:0.0, 
Method:Compositional matrix adjust., 
Identities:345/392(88%), Positives:366/392(93%), Gaps:2/392(0%)

Query  1    MSDATPFRPP--SEAEEALIKETRLPLTGWQQEVDQGLTYGLEAAASIKDRSIPTFSRGE  58
            MS+ + F+PP  +EA++AL KE  LPLTGWQQEV QGLTYGLEAA SI+DRSIPTFSRGE
Sbjct  1    MSEESTFQPPHLTEAQQALEKERHLPLTGWQQEVSQGLTYGLEAADSIRDRSIPTFSRGE  60

Query  59   LPHYAGINTFMKAPYLEDVREVGKYDVAIVGVPHDSGTTYRPGTRFGPQGIRRISALYTP  118
            LPHYAGINTFMKAPYLEDVR VG YDVAIVGVPHDSGTTYRPGTRFGPQGIRRISALYTP
Sbjct  61   LPHYAGINTFMKAPYLEDVRNVGNYDVAIVGVPHDSGTTYRPGTRFGPQGIRRISALYTP  120

Query  119  YNFEMGVDLREQISLCDVGDIFTIPANNEKSFDQISKGIAHIFSSGAFPIILGGDHSIGF  178
            YNFE+GVDLREQI+LCD+GDIFTIPANNEKSFDQISKG+AH+FSSGA PIILGGDHSIGF
Sbjct  121  YNFELGVDLREQITLCDLGDIFTIPANNEKSFDQISKGVAHVFSSGALPIILGGDHSIGF  180

Query  179  PTVRGICRHLGDKKVGIIHFDRHVDTQETDLDERMHTCPWFHATNMANAPAKNLVQLGIG  238
            PTVRGICRHLGDKKVGIIHFDRHVDTQETDLDERMHTCPWFHATNM NAPAKNLVQLGIG
Sbjct  181  PTVRGICRHLGDKKVGIIHFDRHVDTQETDLDERMHTCPWFHATNMKNAPAKNLVQLGIG  240

Query  239  GWQVPRQGVKVCRERATNILTVTDITEMSLDAAADFAIARATDGTDCVWISFDIDCIDAG  298
            GWQVPRQGVKVCRERATNILTVTDI E  +DAAA+FA+ RA DGTDCVWISFDIDCIDAG
Sbjct  241  GWQVPRQGVKVCRERATNILTVTDIVERGIDAAAEFALERALDGTDCVWISFDIDCIDAG  300

Query  299  FVPGTGWPEPGGLLPREALYLLKRIIRETNVCGMEVVEVSPPYDISDMTSLMATRVICDT  358
            FVPGTGWPEPGGLLPREAL LL +II++  +CGMEVVEVSPPYDISDMTSLMATRVICD 
Sbjct  301  FVPGTGWPEPGGLLPREALTLLGKIIQKAPICGMEVVEVSPPYDISDMTSLMATRVICDA  360

Query  359  MAHLVVSGQLPRTEKPAYIHAEANMAVDEPWQ  390
            MAHLV+SGQLPR EKP YIH EAN+AVDEPWQ
Sbjct  361  MAHLVISGQLPRKEKPYYIHPEANLAVDEPWQ  392


>Proclavaminate amidinohydrolase [Dolichospermum sp. UHCC 0315A]
Sequence ID: QEI42631.1 Length: 395 
Range 1: 4 to 395

Score:726 bits(1875), Expect:0.0, 
Method:Compositional matrix adjust., 
Identities:344/392(88%), Positives:366/392(93%), Gaps:2/392(0%)

Query  1    MSDATPFRPP--SEAEEALIKETRLPLTGWQQEVDQGLTYGLEAAASIKDRSIPTFSRGE  58
            MS+ + F+PP  +EAE+AL KE  LPLTGWQQEV QGLTYGLEAA SI+DRSIPTFSRGE
Sbjct  4    MSEQSTFQPPHVTEAEQALEKERHLPLTGWQQEVSQGLTYGLEAADSIRDRSIPTFSRGE  63

Query  59   LPHYAGINTFMKAPYLEDVREVGKYDVAIVGVPHDSGTTYRPGTRFGPQGIRRISALYTP  118
            LPHYAGINTFMKAPYLEDVR VG YDVAI+GVPHDSGTTYRPGTRFGPQGIRRISALYTP
Sbjct  64   LPHYAGINTFMKAPYLEDVRNVGNYDVAILGVPHDSGTTYRPGTRFGPQGIRRISALYTP  123

Query  119  YNFEMGVDLREQISLCDVGDIFTIPANNEKSFDQISKGIAHIFSSGAFPIILGGDHSIGF  178
            YNFE+GVDLREQI+LCD+GDIFTIPANNEKSFDQISKG+AH+FSSGA PIILGGDHSIGF
Sbjct  124  YNFELGVDLREQITLCDLGDIFTIPANNEKSFDQISKGVAHVFSSGALPIILGGDHSIGF  183

Query  179  PTVRGICRHLGDKKVGIIHFDRHVDTQETDLDERMHTCPWFHATNMANAPAKNLVQLGIG  238
            PTVRGICRHLGDKKVGIIHFDRHVDTQETDLDERMHTCPWFHATNM NAPAKNLVQLGIG
Sbjct  184  PTVRGICRHLGDKKVGIIHFDRHVDTQETDLDERMHTCPWFHATNMKNAPAKNLVQLGIG  243

Query  239  GWQVPRQGVKVCRERATNILTVTDITEMSLDAAADFAIARATDGTDCVWISFDIDCIDAG  298
            GWQVPRQGVKVCR+RATNILTVTDI E  +DAAA+FA+ RA DGTDCVWISFDIDCIDAG
Sbjct  244  GWQVPRQGVKVCRDRATNILTVTDIVEQGIDAAAEFALERALDGTDCVWISFDIDCIDAG  303

Query  299  FVPGTGWPEPGGLLPREALYLLKRIIRETNVCGMEVVEVSPPYDISDMTSLMATRVICDT  358
            FVPGTGWPEPGGLLPREAL LL +II++  +CGMEVVEVSPPYDISDMTSLMATRVICD 
Sbjct  304  FVPGTGWPEPGGLLPREALALLGKIIQKAPICGMEVVEVSPPYDISDMTSLMATRVICDA  363

Query  359  MAHLVVSGQLPRTEKPAYIHAEANMAVDEPWQ  390
            MAHLV+SGQLPR EKP YIH EAN+AVDEPWQ
Sbjct  364  MAHLVISGQLPRKEKPYYIHPEANLAVDEPWQ  395


>agmatinase [Microcystis aeruginosa Ma_MB_F_20061100_S20D]
Sequence ID: TRU39623.1 Length: 392 
>agmatinase [Microcystis aeruginosa Ma_MB_F_20061100_S20]
Sequence ID: TRU42731.1 Length: 392  
Range 1: 1 to 392

Score:726 bits(1874), Expect:0.0, 
Method:Compositional matrix adjust., 
Identities:345/392(88%), Positives:364/392(92%), Gaps:2/392(0%)

Query  1    MSDATPFRPP--SEAEEALIKETRLPLTGWQQEVDQGLTYGLEAAASIKDRSIPTFSRGE  58
            MS+ + F+PP  +EAE+AL KE  LPLTGWQQEV QGLTYGLEAA SI+DRSIPTFSRGE
Sbjct  1    MSEESTFQPPHLTEAEQALEKERHLPLTGWQQEVSQGLTYGLEAADSIRDRSIPTFSRGE  60

Query  59   LPHYAGINTFMKAPYLEDVREVGKYDVAIVGVPHDSGTTYRPGTRFGPQGIRRISALYTP  118
            LPHYAGINTFMKAPYLEDVR VG YDVAIVGVPHDSGTTYRPGTRFGPQGIRRISALYTP
Sbjct  61   LPHYAGINTFMKAPYLEDVRNVGNYDVAIVGVPHDSGTTYRPGTRFGPQGIRRISALYTP  120

Query  119  YNFEMGVDLREQISLCDVGDIFTIPANNEKSFDQISKGIAHIFSSGAFPIILGGDHSIGF  178
            YNFE+GVDLREQI+LCD+GDIFTIPANNEKSFDQISKG+AH+FSSGA PIILGGDHSIGF
Sbjct  121  YNFELGVDLREQITLCDLGDIFTIPANNEKSFDQISKGVAHVFSSGALPIILGGDHSIGF  180

Query  179  PTVRGICRHLGDKKVGIIHFDRHVDTQETDLDERMHTCPWFHATNMANAPAKNLVQLGIG  238
            PTVRGICRHLGDKKVGIIHFDRHVDTQETDLDERMHTCPWFHATNM NAPAKNLVQLGIG
Sbjct  181  PTVRGICRHLGDKKVGIIHFDRHVDTQETDLDERMHTCPWFHATNMKNAPAKNLVQLGIG  240

Query  239  GWQVPRQGVKVCRERATNILTVTDITEMSLDAAADFAIARATDGTDCVWISFDIDCIDAG  298
            GWQVPRQGVKVCRERATNILTVTDI E  +DAAA+FA+ RA DGTDCVWISFDIDCIDAG
Sbjct  241  GWQVPRQGVKVCRERATNILTVTDIVERGIDAAAEFALERALDGTDCVWISFDIDCIDAG  300

Query  299  FVPGTGWPEPGGLLPREALYLLKRIIRETNVCGMEVVEVSPPYDISDMTSLMATRVICDT  358
            FVPGTGWPEPGGLLPREAL LL +II++  +CGMEVVEVSPPYDISDMTSLMATRVICD 
Sbjct  301  FVPGTGWPEPGGLLPREALALLGKIIQKAPICGMEVVEVSPPYDISDMTSLMATRVICDA  360

Query  359  MAHLVVSGQLPRTEKPAYIHAEANMAVDEPWQ  390
            MAHLV+SGQLPR EKP YIH E NM VDEPWQ
Sbjct  361  MAHLVISGQLPRKEKPYYIHPEVNMEVDEPWQ  392


>agmatinase family protein [Synechococcus sp. PCC 6312]
Sequence ID: WP_015125532.1 Length: 394 
>arginase family hydrolase, arginase/agmainase/formiminoglutamate hydrolase [Synechococcus sp. PCC 6312]
Sequence ID: AFY61990.1 Length: 394  
Range 1: 6 to 393

Score:726 bits(1874), Expect:0.0, 
Method:Compositional matrix adjust., 
Identities:344/388(89%), Positives:363/388(93%), Gaps:0/388(0%)

Query  2    SDATPFRPPSEAEEALIKETRLPLTGWQQEVDQGLTYGLEAAASIKDRSIPTFSRGELPH  61
            S++  F  P+EA++AL KE  LPLTGWQQEV QGL +GLEAA SIKDR+I TFSRGELPH
Sbjct  6    SESPLFNRPTEAQQALEKERHLPLTGWQQEVSQGLAFGLEAADSIKDRTISTFSRGELPH  65

Query  62   YAGINTFMKAPYLEDVREVGKYDVAIVGVPHDSGTTYRPGTRFGPQGIRRISALYTPYNF  121
            +AGINTF+KAPYLEDVR+VG YDVAIVGVPHDSGTTYRPGTRFGPQGIRRISALYTPYNF
Sbjct  66   FAGINTFLKAPYLEDVRQVGNYDVAIVGVPHDSGTTYRPGTRFGPQGIRRISALYTPYNF  125

Query  122  EMGVDLREQISLCDVGDIFTIPANNEKSFDQISKGIAHIFSSGAFPIILGGDHSIGFPTV  181
            E GVDLREQI+LCDVGDIFTIPANNEKSFDQISKGIAHIF+SGAFPIILGGDHSIGFPTV
Sbjct  126  EFGVDLREQITLCDVGDIFTIPANNEKSFDQISKGIAHIFASGAFPIILGGDHSIGFPTV  185

Query  182  RGICRHLGDKKVGIIHFDRHVDTQETDLDERMHTCPWFHATNMANAPAKNLVQLGIGGWQ  241
            RG+CRHLGDKK+GIIHFDRHVDTQETDLDERMHTCPWFHATNMANAPAKNLVQLGIGGWQ
Sbjct  186  RGVCRHLGDKKLGIIHFDRHVDTQETDLDERMHTCPWFHATNMANAPAKNLVQLGIGGWQ  245

Query  242  VPRQGVKVCRERATNILTVTDITEMSLDAAADFAIARATDGTDCVWISFDIDCIDAGFVP  301
            VPRQGVKVCRERATNILTVTDITEM LDAAADFA+ RA DGTDCVWISFDIDCIDAGFVP
Sbjct  246  VPRQGVKVCRERATNILTVTDITEMGLDAAADFALERALDGTDCVWISFDIDCIDAGFVP  305

Query  302  GTGWPEPGGLLPREALYLLKRIIRETNVCGMEVVEVSPPYDISDMTSLMATRVICDTMAH  361
            GTGWPEPGGLLPREALYLL +IIR   VCGMEVVEVSPPYDISDMTSL+ATRVICD MAH
Sbjct  306  GTGWPEPGGLLPREALYLLGKIIRNAPVCGMEVVEVSPPYDISDMTSLIATRVICDAMAH  365

Query  362  LVVSGQLPRTEKPAYIHAEANMAVDEPW  389
            LV+SGQLPRT KP YIH EANM VD+PW
Sbjct  366  LVISGQLPRTTKPDYIHPEANMGVDQPW  393


>agmatinase family protein [Microcystis aeruginosa]
Sequence ID: WP_151695033.1 Length: 392 
>proclavaminate amidinohydrolase [Microcystis aeruginosa NIES-4325]
Sequence ID: GEA26237.1 Length: 392  
Range 1: 1 to 392

Score:726 bits(1874), Expect:0.0, 
Method:Compositional matrix adjust., 
Identities:345/392(88%), Positives:366/392(93%), Gaps:2/392(0%)

Query  1    MSDATPFRPP--SEAEEALIKETRLPLTGWQQEVDQGLTYGLEAAASIKDRSIPTFSRGE  58
            MS+ + F+PP  +EAE+AL KE  LPLTGWQQEV QGLTYGLEAA SI+DRSIPTFSRGE
Sbjct  1    MSEESTFQPPHLTEAEQALEKERHLPLTGWQQEVYQGLTYGLEAADSIRDRSIPTFSRGE  60

Query  59   LPHYAGINTFMKAPYLEDVREVGKYDVAIVGVPHDSGTTYRPGTRFGPQGIRRISALYTP  118
            LPHYAGINTFMKAPYLEDVR VG YDVAIVGVPHDSGTTYRPGTRFGPQGIRRISALYTP
Sbjct  61   LPHYAGINTFMKAPYLEDVRNVGNYDVAIVGVPHDSGTTYRPGTRFGPQGIRRISALYTP  120

Query  119  YNFEMGVDLREQISLCDVGDIFTIPANNEKSFDQISKGIAHIFSSGAFPIILGGDHSIGF  178
            YNFE+GVDLREQI+LCD+GDIFTIPANNEKSFDQISKG+AH+FSSGA PIILGGDHSIGF
Sbjct  121  YNFELGVDLREQITLCDLGDIFTIPANNEKSFDQISKGVAHVFSSGALPIILGGDHSIGF  180

Query  179  PTVRGICRHLGDKKVGIIHFDRHVDTQETDLDERMHTCPWFHATNMANAPAKNLVQLGIG  238
            PTVRGICRHLGDKKVGIIHFDRHVDTQETDLDERMHTCPWFHATNM NAPAKNLVQLGIG
Sbjct  181  PTVRGICRHLGDKKVGIIHFDRHVDTQETDLDERMHTCPWFHATNMKNAPAKNLVQLGIG  240

Query  239  GWQVPRQGVKVCRERATNILTVTDITEMSLDAAADFAIARATDGTDCVWISFDIDCIDAG  298
            GWQVPRQGVKVCRERATNILTVTDI E  +DAAA+FA+ RA DGTDCVWISFDIDCIDAG
Sbjct  241  GWQVPRQGVKVCRERATNILTVTDIVERGIDAAAEFALERALDGTDCVWISFDIDCIDAG  300

Query  299  FVPGTGWPEPGGLLPREALYLLKRIIRETNVCGMEVVEVSPPYDISDMTSLMATRVICDT  358
            FVPGTGWPEPGGLLPREAL LL +II++  +CGMEVVEVSPPYDISDMTSLMATRVICD 
Sbjct  301  FVPGTGWPEPGGLLPREALALLGKIIQKAPICGMEVVEVSPPYDISDMTSLMATRVICDA  360

Query  359  MAHLVVSGQLPRTEKPAYIHAEANMAVDEPWQ  390
            MAHLV+SGQLPR EKP YIH++ANM VDEPWQ
Sbjct  361  MAHLVISGQLPRKEKPYYIHSDANMEVDEPWQ  392


>MULTISPECIES: agmatinase family protein [unclassified Dolichospermum]
Sequence ID: WP_148764312.1 Length: 392 
>agmatinase [Dolichospermum sp. UHCC 0260]
Sequence ID: MTJ34714.1 Length: 392  
Range 1: 1 to 392

Score:726 bits(1873), Expect:0.0, 
Method:Compositional matrix adjust., 
Identities:344/392(88%), Positives:366/392(93%), Gaps:2/392(0%)

Query  1    MSDATPFRPP--SEAEEALIKETRLPLTGWQQEVDQGLTYGLEAAASIKDRSIPTFSRGE  58
            MS+ + F+PP  +EAE+AL KE  LPLTGWQQEV QGLTYGLEAA SI+DRSIPTFSRGE
Sbjct  1    MSEQSTFQPPHVTEAEQALEKERHLPLTGWQQEVSQGLTYGLEAADSIRDRSIPTFSRGE  60

Query  59   LPHYAGINTFMKAPYLEDVREVGKYDVAIVGVPHDSGTTYRPGTRFGPQGIRRISALYTP  118
            LPHYAGINTFMKAPYLEDVR VG YDVAI+GVPHDSGTTYRPGTRFGPQGIRRISALYTP
Sbjct  61   LPHYAGINTFMKAPYLEDVRNVGNYDVAILGVPHDSGTTYRPGTRFGPQGIRRISALYTP  120

Query  119  YNFEMGVDLREQISLCDVGDIFTIPANNEKSFDQISKGIAHIFSSGAFPIILGGDHSIGF  178
            YNFE+GVDLREQI+LCD+GDIFTIPANNEKSFDQISKG+AH+FSSGA PIILGGDHSIGF
Sbjct  121  YNFELGVDLREQITLCDLGDIFTIPANNEKSFDQISKGVAHVFSSGALPIILGGDHSIGF  180

Query  179  PTVRGICRHLGDKKVGIIHFDRHVDTQETDLDERMHTCPWFHATNMANAPAKNLVQLGIG  238
            PTVRGICRHLGDKKVGIIHFDRHVDTQETDLDERMHTCPWFHATNM NAPAKNLVQLGIG
Sbjct  181  PTVRGICRHLGDKKVGIIHFDRHVDTQETDLDERMHTCPWFHATNMKNAPAKNLVQLGIG  240

Query  239  GWQVPRQGVKVCRERATNILTVTDITEMSLDAAADFAIARATDGTDCVWISFDIDCIDAG  298
            GWQVPRQGVKVCR+RATNILTVTDI E  +DAAA+FA+ RA DGTDCVWISFDIDCIDAG
Sbjct  241  GWQVPRQGVKVCRDRATNILTVTDIVEQGIDAAAEFALERALDGTDCVWISFDIDCIDAG  300

Query  299  FVPGTGWPEPGGLLPREALYLLKRIIRETNVCGMEVVEVSPPYDISDMTSLMATRVICDT  358
            FVPGTGWPEPGGLLPREAL LL +II++  +CGMEVVEVSPPYDISDMTSLMATRVICD 
Sbjct  301  FVPGTGWPEPGGLLPREALALLGKIIQKAPICGMEVVEVSPPYDISDMTSLMATRVICDA  360

Query  359  MAHLVVSGQLPRTEKPAYIHAEANMAVDEPWQ  390
            MAHLV+SGQLPR EKP YIH EAN+AVDEPWQ
Sbjct  361  MAHLVISGQLPRKEKPYYIHPEANLAVDEPWQ  392


>agmatinase [Microcystis viridis NIES-102]
Sequence ID: BBH42548.1 Length: 393 
Range 1: 2 to 393

Score:726 bits(1873), Expect:0.0, 
Method:Compositional matrix adjust., 
Identities:344/392(88%), Positives:366/392(93%), Gaps:2/392(0%)

Query  1    MSDATPFRPP--SEAEEALIKETRLPLTGWQQEVDQGLTYGLEAAASIKDRSIPTFSRGE  58
            MS+ + F+PP  +EA++AL KE  LPLTGWQQEV QGLTYGLEAA SI+DRSIPTFSRGE
Sbjct  2    MSEESTFQPPHVTEAQQALEKERHLPLTGWQQEVSQGLTYGLEAADSIRDRSIPTFSRGE  61

Query  59   LPHYAGINTFMKAPYLEDVREVGKYDVAIVGVPHDSGTTYRPGTRFGPQGIRRISALYTP  118
            LPHYAGINTFMKAPYLEDVR VG YDVAIVGVPHDSGTTYRPGTRFGPQGIRRISALYTP
Sbjct  62   LPHYAGINTFMKAPYLEDVRNVGNYDVAIVGVPHDSGTTYRPGTRFGPQGIRRISALYTP  121

Query  119  YNFEMGVDLREQISLCDVGDIFTIPANNEKSFDQISKGIAHIFSSGAFPIILGGDHSIGF  178
            YNFE+GVDLREQI+LCD+GDIFTIPANNEKSFDQISKG+AH+FSSGA PIILGGDHSIGF
Sbjct  122  YNFELGVDLREQITLCDLGDIFTIPANNEKSFDQISKGVAHVFSSGALPIILGGDHSIGF  181

Query  179  PTVRGICRHLGDKKVGIIHFDRHVDTQETDLDERMHTCPWFHATNMANAPAKNLVQLGIG  238
            PTVRGICRHLG+KKVGIIHFDRHVDTQETDLDERMHTCPWFHATNM NAPAKNLVQLGIG
Sbjct  182  PTVRGICRHLGNKKVGIIHFDRHVDTQETDLDERMHTCPWFHATNMKNAPAKNLVQLGIG  241

Query  239  GWQVPRQGVKVCRERATNILTVTDITEMSLDAAADFAIARATDGTDCVWISFDIDCIDAG  298
            GWQVPRQGVKVCRERATNILTVTDI E  +DAAA+FA+ RA DGTDCVWISFDIDCIDAG
Sbjct  242  GWQVPRQGVKVCRERATNILTVTDIVERGIDAAAEFALERALDGTDCVWISFDIDCIDAG  301

Query  299  FVPGTGWPEPGGLLPREALYLLKRIIRETNVCGMEVVEVSPPYDISDMTSLMATRVICDT  358
            FVPGTGWPEPGGLLPREAL LL +II++  +CGMEVVEVSPPYDISDMTSLMATRVICD 
Sbjct  302  FVPGTGWPEPGGLLPREALALLGKIIQKAPICGMEVVEVSPPYDISDMTSLMATRVICDA  361

Query  359  MAHLVVSGQLPRTEKPAYIHAEANMAVDEPWQ  390
            MAHLV+SGQLPR EKP YIH EAN+AVDEPWQ
Sbjct  362  MAHLVISGQLPRKEKPYYIHPEANLAVDEPWQ  393


>agmatinase family protein [Microcystis aeruginosa]
Sequence ID: WP_045360572.1 Length: 392 
>agmatinase [Microcystis wesenbergii TW10]
Sequence ID: REJ47917.1 Length: 392 >agmatinase [Microcystis aeruginosa NIES-44]
Sequence ID: GAL94496.1 Length: 392  
Range 1: 1 to 392

Score:726 bits(1873), Expect:0.0, 
Method:Compositional matrix adjust., 
Identities:344/392(88%), Positives:366/392(93%), Gaps:2/392(0%)

Query  1    MSDATPFRPP--SEAEEALIKETRLPLTGWQQEVDQGLTYGLEAAASIKDRSIPTFSRGE  58
            MS+ + F+PP  +EA++AL KE  LPLTGWQQEV QGLTYGLEAA SI+DRSIPTFSRGE
Sbjct  1    MSEESTFQPPHLTEAQQALEKERHLPLTGWQQEVSQGLTYGLEAADSIRDRSIPTFSRGE  60

Query  59   LPHYAGINTFMKAPYLEDVREVGKYDVAIVGVPHDSGTTYRPGTRFGPQGIRRISALYTP  118
            LPHYAGINTFMKAPYLEDVR VG YDVAIVGVPHDSGTTYRPGTRFGPQGIRRISALYTP
Sbjct  61   LPHYAGINTFMKAPYLEDVRNVGNYDVAIVGVPHDSGTTYRPGTRFGPQGIRRISALYTP  120

Query  119  YNFEMGVDLREQISLCDVGDIFTIPANNEKSFDQISKGIAHIFSSGAFPIILGGDHSIGF  178
            YNFE+GVDLREQI+LCD+GDIFTIPANNEKSFDQISKG+AH+FSSGA PIILGGDHSIGF
Sbjct  121  YNFELGVDLREQITLCDLGDIFTIPANNEKSFDQISKGVAHVFSSGALPIILGGDHSIGF  180

Query  179  PTVRGICRHLGDKKVGIIHFDRHVDTQETDLDERMHTCPWFHATNMANAPAKNLVQLGIG  238
            PTVRGICRHLGDKKVGIIHFDRHVDTQETDLDERMHTCPWFHATNM NAPAKNLVQLGIG
Sbjct  181  PTVRGICRHLGDKKVGIIHFDRHVDTQETDLDERMHTCPWFHATNMKNAPAKNLVQLGIG  240

Query  239  GWQVPRQGVKVCRERATNILTVTDITEMSLDAAADFAIARATDGTDCVWISFDIDCIDAG  298
            GWQVPRQGVKVCRERATNILTVTDI E  +DAAA+FA+ RA DGTDCVWISFDIDCIDAG
Sbjct  241  GWQVPRQGVKVCRERATNILTVTDIVERGIDAAAEFALERALDGTDCVWISFDIDCIDAG  300

Query  299  FVPGTGWPEPGGLLPREALYLLKRIIRETNVCGMEVVEVSPPYDISDMTSLMATRVICDT  358
            FVPGTGWPEPGGLLPREAL LL +II++  +CGMEVVEVSPPYDISDMTSLMATRVICD 
Sbjct  301  FVPGTGWPEPGGLLPREALALLGKIIQKAPICGMEVVEVSPPYDISDMTSLMATRVICDA  360

Query  359  MAHLVVSGQLPRTEKPAYIHAEANMAVDEPWQ  390
            MAHLV+SGQLPR EKP YIH +AN+AVDEPWQ
Sbjct  361  MAHLVISGQLPRKEKPYYIHPQANLAVDEPWQ  392


>agmatinase family protein [Microcystis viridis]
Sequence ID: WP_125732431.1 Length: 392 
Range 1: 1 to 392

Score:726 bits(1873), Expect:0.0, 
Method:Compositional matrix adjust., 
Identities:344/392(88%), Positives:366/392(93%), Gaps:2/392(0%)

Query  1    MSDATPFRPP--SEAEEALIKETRLPLTGWQQEVDQGLTYGLEAAASIKDRSIPTFSRGE  58
            MS+ + F+PP  +EA++AL KE  LPLTGWQQEV QGLTYGLEAA SI+DRSIPTFSRGE
Sbjct  1    MSEESTFQPPHVTEAQQALEKERHLPLTGWQQEVSQGLTYGLEAADSIRDRSIPTFSRGE  60

Query  59   LPHYAGINTFMKAPYLEDVREVGKYDVAIVGVPHDSGTTYRPGTRFGPQGIRRISALYTP  118
            LPHYAGINTFMKAPYLEDVR VG YDVAIVGVPHDSGTTYRPGTRFGPQGIRRISALYTP
Sbjct  61   LPHYAGINTFMKAPYLEDVRNVGNYDVAIVGVPHDSGTTYRPGTRFGPQGIRRISALYTP  120

Query  119  YNFEMGVDLREQISLCDVGDIFTIPANNEKSFDQISKGIAHIFSSGAFPIILGGDHSIGF  178
            YNFE+GVDLREQI+LCD+GDIFTIPANNEKSFDQISKG+AH+FSSGA PIILGGDHSIGF
Sbjct  121  YNFELGVDLREQITLCDLGDIFTIPANNEKSFDQISKGVAHVFSSGALPIILGGDHSIGF  180

Query  179  PTVRGICRHLGDKKVGIIHFDRHVDTQETDLDERMHTCPWFHATNMANAPAKNLVQLGIG  238
            PTVRGICRHLG+KKVGIIHFDRHVDTQETDLDERMHTCPWFHATNM NAPAKNLVQLGIG
Sbjct  181  PTVRGICRHLGNKKVGIIHFDRHVDTQETDLDERMHTCPWFHATNMKNAPAKNLVQLGIG  240

Query  239  GWQVPRQGVKVCRERATNILTVTDITEMSLDAAADFAIARATDGTDCVWISFDIDCIDAG  298
            GWQVPRQGVKVCRERATNILTVTDI E  +DAAA+FA+ RA DGTDCVWISFDIDCIDAG
Sbjct  241  GWQVPRQGVKVCRERATNILTVTDIVERGIDAAAEFALERALDGTDCVWISFDIDCIDAG  300

Query  299  FVPGTGWPEPGGLLPREALYLLKRIIRETNVCGMEVVEVSPPYDISDMTSLMATRVICDT  358
            FVPGTGWPEPGGLLPREAL LL +II++  +CGMEVVEVSPPYDISDMTSLMATRVICD 
Sbjct  301  FVPGTGWPEPGGLLPREALALLGKIIQKAPICGMEVVEVSPPYDISDMTSLMATRVICDA  360

Query  359  MAHLVVSGQLPRTEKPAYIHAEANMAVDEPWQ  390
            MAHLV+SGQLPR EKP YIH EAN+AVDEPWQ
Sbjct  361  MAHLVISGQLPRKEKPYYIHPEANLAVDEPWQ  392


>agmatinase family protein [Microcystis aeruginosa]
Sequence ID: WP_002746369.1 Length: 392 
>agmatinase family protein [Microcystis aeruginosa W13-18]
Sequence ID: NCQ84280.1 Length: 392 >agmatinase family protein [Microcystis aeruginosa S11-05]
Sequence ID: NCR35015.1 Length: 392 >agmatinase family protein [Microcystis aeruginosa S11-01]
Sequence ID: NCR48538.1 Length: 392 >agmatinase [Microcystis aeruginosa Ma_AC_P_19900807_S300]
Sequence ID: TRT97826.1 Length: 392 >agmatinase [Microcystis aeruginosa Ma_QC_Ch_20071001_S25D]
Sequence ID: TRU43887.1 Length: 392 >agmatinase [Microcystis aeruginosa Ma_QC_Ch_20071001_S25]
Sequence ID: TRU53415.1 Length: 392 >agmatinase [Microcystis aeruginosa Ma_QC_Ch_20071001_M135]
Sequence ID: TRU60250.1 Length: 392 >speB2 [Microcystis aeruginosa PCC 7806]
Sequence ID: CAO88066.1 Length: 392  
Range 1: 1 to 392

Score:726 bits(1873), Expect:0.0, 
Method:Compositional matrix adjust., 
Identities:344/392(88%), Positives:366/392(93%), Gaps:2/392(0%)

Query  1    MSDATPFRPP--SEAEEALIKETRLPLTGWQQEVDQGLTYGLEAAASIKDRSIPTFSRGE  58
            MS+ + F+PP  +EA++AL KE  LPLTGWQQEV QGLTYGLEAA SI+DRSIPTFSRGE
Sbjct  1    MSEESTFQPPHLTEAQQALEKERHLPLTGWQQEVSQGLTYGLEAADSIRDRSIPTFSRGE  60

Query  59   LPHYAGINTFMKAPYLEDVREVGKYDVAIVGVPHDSGTTYRPGTRFGPQGIRRISALYTP  118
            LPHYAGINTFMKAPYLEDVR VG YDVAIVGVPHDSGTTYRPGTRFGPQGIRRISALYTP
Sbjct  61   LPHYAGINTFMKAPYLEDVRNVGNYDVAIVGVPHDSGTTYRPGTRFGPQGIRRISALYTP  120

Query  119  YNFEMGVDLREQISLCDVGDIFTIPANNEKSFDQISKGIAHIFSSGAFPIILGGDHSIGF  178
            YNFE+GVDLREQI+LCD+GDIFTIPANNEKSFDQISKG+AH+FSSGA PIILGGDHSIGF
Sbjct  121  YNFELGVDLREQITLCDLGDIFTIPANNEKSFDQISKGVAHVFSSGALPIILGGDHSIGF  180

Query  179  PTVRGICRHLGDKKVGIIHFDRHVDTQETDLDERMHTCPWFHATNMANAPAKNLVQLGIG  238
            PTVRGICRHLGDKKVGIIHFDRHVDTQETDLDERMHTCPWFHATNM NAPAKNLVQLGIG
Sbjct  181  PTVRGICRHLGDKKVGIIHFDRHVDTQETDLDERMHTCPWFHATNMKNAPAKNLVQLGIG  240

Query  239  GWQVPRQGVKVCRERATNILTVTDITEMSLDAAADFAIARATDGTDCVWISFDIDCIDAG  298
            GWQVPRQGVKVCRERATNILTVTDI E  +DAAA+FA+ RA DGTDCVWISFDIDCIDAG
Sbjct  241  GWQVPRQGVKVCRERATNILTVTDIVERGIDAAAEFALERALDGTDCVWISFDIDCIDAG  300

Query  299  FVPGTGWPEPGGLLPREALYLLKRIIRETNVCGMEVVEVSPPYDISDMTSLMATRVICDT  358
            FVPGTGWPEPGGLLPREAL LL +II++  +CGMEVVEVSPPYDISDMTSLMATRVICD 
Sbjct  301  FVPGTGWPEPGGLLPREALALLGKIIQKAPICGMEVVEVSPPYDISDMTSLMATRVICDA  360

Query  359  MAHLVVSGQLPRTEKPAYIHAEANMAVDEPWQ  390
            MAHLV+SGQLPR EKP YIH +AN+AVDEPWQ
Sbjct  361  MAHLVISGQLPRKEKPYYIHPDANLAVDEPWQ  392


>agmatinase [Microcystis novacekii Mn_MB_F_20050700_S1D]
Sequence ID: TRU82226.1 Length: 392 
>agmatinase [Microcystis novacekii Mn_MB_F_20050700_S1]
Sequence ID: TRU93039.1 Length: 392  
Range 1: 1 to 392

Score:726 bits(1873), Expect:0.0, 
Method:Compositional matrix adjust., 
Identities:344/392(88%), Positives:366/392(93%), Gaps:2/392(0%)

Query  1    MSDATPFRPP--SEAEEALIKETRLPLTGWQQEVDQGLTYGLEAAASIKDRSIPTFSRGE  58
            MS+ + F+PP  +EAE+AL KE  LPLTGWQQEV QGLTYGLEAA SI+DRSIPTFSRGE
Sbjct  1    MSEESTFQPPDLTEAEQALEKERHLPLTGWQQEVSQGLTYGLEAADSIRDRSIPTFSRGE  60

Query  59   LPHYAGINTFMKAPYLEDVREVGKYDVAIVGVPHDSGTTYRPGTRFGPQGIRRISALYTP  118
            LPHYAGINTFMKAPYLEDVR VG YDVAIVGVPHDSGTTYRPGTRFGPQGIRRISALYTP
Sbjct  61   LPHYAGINTFMKAPYLEDVRNVGNYDVAIVGVPHDSGTTYRPGTRFGPQGIRRISALYTP  120

Query  119  YNFEMGVDLREQISLCDVGDIFTIPANNEKSFDQISKGIAHIFSSGAFPIILGGDHSIGF  178
            YNFE+GVDLREQI+LCD+GDIFTIPANNEKSFDQISKG+AH+FSSGA PIILGGDHSIGF
Sbjct  121  YNFELGVDLREQITLCDLGDIFTIPANNEKSFDQISKGVAHVFSSGALPIILGGDHSIGF  180

Query  179  PTVRGICRHLGDKKVGIIHFDRHVDTQETDLDERMHTCPWFHATNMANAPAKNLVQLGIG  238
            PTVRGICRHLGDKKVGIIHFDRHVDTQETDLDERMHTCPWFHATNM NAPAKNLVQLGIG
Sbjct  181  PTVRGICRHLGDKKVGIIHFDRHVDTQETDLDERMHTCPWFHATNMKNAPAKNLVQLGIG  240

Query  239  GWQVPRQGVKVCRERATNILTVTDITEMSLDAAADFAIARATDGTDCVWISFDIDCIDAG  298
            GWQVPRQGVKVCRERATNILTVTDI E  +DAAA+FA+ RA DGTDCVWISFDIDCIDAG
Sbjct  241  GWQVPRQGVKVCRERATNILTVTDIVERGIDAAAEFALERALDGTDCVWISFDIDCIDAG  300

Query  299  FVPGTGWPEPGGLLPREALYLLKRIIRETNVCGMEVVEVSPPYDISDMTSLMATRVICDT  358
            FVPGTGWPEPGGLLPREAL LL +II++  +CGMEVVEVSPPYD+SDMTSLMATRVICD 
Sbjct  301  FVPGTGWPEPGGLLPREALALLGKIIQKAPICGMEVVEVSPPYDVSDMTSLMATRVICDA  360

Query  359  MAHLVVSGQLPRTEKPAYIHAEANMAVDEPWQ  390
            MAHLV+SGQLPR EKP YIH +AN+AVDEPWQ
Sbjct  361  MAHLVISGQLPRQEKPYYIHPDANLAVDEPWQ  392


>agmatinase [Microcystis aeruginosa NIES-298]
Sequence ID: GBD51243.1 Length: 393 
Range 1: 2 to 393

Score:726 bits(1873), Expect:0.0, 
Method:Compositional matrix adjust., 
Identities:344/392(88%), Positives:366/392(93%), Gaps:2/392(0%)

Query  1    MSDATPFRPP--SEAEEALIKETRLPLTGWQQEVDQGLTYGLEAAASIKDRSIPTFSRGE  58
            MS+ + F+PP  +EA++AL KE  LPLTGWQQEV QGLTYGLEAA SI+DRSIPTFSRGE
Sbjct  2    MSEESTFQPPHVTEAQQALEKERHLPLTGWQQEVSQGLTYGLEAADSIRDRSIPTFSRGE  61

Query  59   LPHYAGINTFMKAPYLEDVREVGKYDVAIVGVPHDSGTTYRPGTRFGPQGIRRISALYTP  118
            LPHYAGINTFMKAPYLEDVR VG YDVAIVGVPHDSGTTYRPGTRFGPQGIRRISALYTP
Sbjct  62   LPHYAGINTFMKAPYLEDVRNVGNYDVAIVGVPHDSGTTYRPGTRFGPQGIRRISALYTP  121

Query  119  YNFEMGVDLREQISLCDVGDIFTIPANNEKSFDQISKGIAHIFSSGAFPIILGGDHSIGF  178
            YNFE+GVDLREQI+LCD+GDIFTIPANNEKSFDQISKG+AH+FSSGA PIILGGDHSIGF
Sbjct  122  YNFELGVDLREQITLCDLGDIFTIPANNEKSFDQISKGVAHVFSSGALPIILGGDHSIGF  181

Query  179  PTVRGICRHLGDKKVGIIHFDRHVDTQETDLDERMHTCPWFHATNMANAPAKNLVQLGIG  238
            PTVRGICRHLGDKKVGIIHFDRHVDTQETDLDERMHTCPWFHATNM NAPAKNLVQLGIG
Sbjct  182  PTVRGICRHLGDKKVGIIHFDRHVDTQETDLDERMHTCPWFHATNMKNAPAKNLVQLGIG  241

Query  239  GWQVPRQGVKVCRERATNILTVTDITEMSLDAAADFAIARATDGTDCVWISFDIDCIDAG  298
            GWQVPRQGVKVCRERATNILTVTDI E  +DAAA+FA+ RA DGTDCVWISFDIDCIDAG
Sbjct  242  GWQVPRQGVKVCRERATNILTVTDIVERGIDAAAEFALERALDGTDCVWISFDIDCIDAG  301

Query  299  FVPGTGWPEPGGLLPREALYLLKRIIRETNVCGMEVVEVSPPYDISDMTSLMATRVICDT  358
            FVPGTGWPEPGGLLPREAL LL +II++  +CGMEVVEVSPPYDISDMTSLMATRVICD 
Sbjct  302  FVPGTGWPEPGGLLPREALALLGKIIQKAPICGMEVVEVSPPYDISDMTSLMATRVICDA  361

Query  359  MAHLVVSGQLPRTEKPAYIHAEANMAVDEPWQ  390
            MAHLV+SGQLPR EKP YIH +AN+AVDEPWQ
Sbjct  362  MAHLVISGQLPRKEKPYYIHPDANLAVDEPWQ  393


>agmatinase family protein [Microcystis aeruginosa K13-10]
Sequence ID: NCR80858.1 Length: 392 
>agmatinase family protein [Microcystis aeruginosa K13-05]
Sequence ID: NCR85446.1 Length: 392  
Range 1: 1 to 391

Score:726 bits(1873), Expect:0.0, 
Method:Compositional matrix adjust., 
Identities:345/391(88%), Positives:364/391(93%), Gaps:2/391(0%)

Query  1    MSDATPFRPP--SEAEEALIKETRLPLTGWQQEVDQGLTYGLEAAASIKDRSIPTFSRGE  58
            MS+ + F+PP  +EAE+AL KE  LPLTGWQQEV QGLTYGLEAA SI+DRSIPTFSRGE
Sbjct  1    MSEESTFQPPHLTEAEQALEKERHLPLTGWQQEVSQGLTYGLEAADSIRDRSIPTFSRGE  60

Query  59   LPHYAGINTFMKAPYLEDVREVGKYDVAIVGVPHDSGTTYRPGTRFGPQGIRRISALYTP  118
            LPHYAGINTFMKAPYLEDVR VG YDVAIVGVPHDSGTTYRPGTRFGPQGIRRISALYTP
Sbjct  61   LPHYAGINTFMKAPYLEDVRNVGNYDVAIVGVPHDSGTTYRPGTRFGPQGIRRISALYTP  120

Query  119  YNFEMGVDLREQISLCDVGDIFTIPANNEKSFDQISKGIAHIFSSGAFPIILGGDHSIGF  178
            YNFE+GVDLREQI+LCD+GDIFTIPANNEKSFDQISKG+AH+FSSGA PIILGGDHSIGF
Sbjct  121  YNFELGVDLREQITLCDLGDIFTIPANNEKSFDQISKGVAHVFSSGALPIILGGDHSIGF  180

Query  179  PTVRGICRHLGDKKVGIIHFDRHVDTQETDLDERMHTCPWFHATNMANAPAKNLVQLGIG  238
            PTVRGICRHLGDKKVGIIHFDRHVDTQETDLDERMHTCPWFHATNM NAPAKNLVQLGIG
Sbjct  181  PTVRGICRHLGDKKVGIIHFDRHVDTQETDLDERMHTCPWFHATNMKNAPAKNLVQLGIG  240

Query  239  GWQVPRQGVKVCRERATNILTVTDITEMSLDAAADFAIARATDGTDCVWISFDIDCIDAG  298
            GWQVPRQGVKVCRERATNILTVTDI E  +DAAA+FA+ RA DGTDCVWISFDIDCIDAG
Sbjct  241  GWQVPRQGVKVCRERATNILTVTDIVERGIDAAAEFALERALDGTDCVWISFDIDCIDAG  300

Query  299  FVPGTGWPEPGGLLPREALYLLKRIIRETNVCGMEVVEVSPPYDISDMTSLMATRVICDT  358
            FVPGTGWPEPGGLLPREAL LL +II++  +CGMEVVEVSPPYDISDMTSLMATRVICD 
Sbjct  301  FVPGTGWPEPGGLLPREALALLGKIIQKAPICGMEVVEVSPPYDISDMTSLMATRVICDA  360

Query  359  MAHLVVSGQLPRTEKPAYIHAEANMAVDEPW  389
            MAHLV+SGQLPR EKP YIH EANM VDEPW
Sbjct  361  MAHLVISGQLPRKEKPYYIHPEANMEVDEPW  391


>agmatinase family protein [Microcystis aeruginosa]
Sequence ID: WP_002732465.1 Length: 392 
>agmatinase [Microcystis aeruginosa DA14]
Sequence ID: REJ56502.1 Length: 392 >arginase family protein [Microcystis aeruginosa TAIHU98]
Sequence ID: ELP55913.1 Length: 392 >agmatinase [Microcystis aeruginosa NIES-298]
Sequence ID: QHU83100.1 Length: 392 >agmatinase [Microcystis aeruginosa FACHB-524]
Sequence ID: ROI03368.1 Length: 392 >Putative agmatine ureohydrolase [Microcystis aeruginosa PCC 9717]
Sequence ID: CCH98110.1 Length: 392  
Range 1: 1 to 392

Score:726 bits(1873), Expect:0.0, 
Method:Compositional matrix adjust., 
Identities:344/392(88%), Positives:366/392(93%), Gaps:2/392(0%)

Query  1    MSDATPFRPP--SEAEEALIKETRLPLTGWQQEVDQGLTYGLEAAASIKDRSIPTFSRGE  58
            MS+ + F+PP  +EA++AL KE  LPLTGWQQEV QGLTYGLEAA SI+DRSIPTFSRGE
Sbjct  1    MSEESTFQPPHVTEAQQALEKERHLPLTGWQQEVSQGLTYGLEAADSIRDRSIPTFSRGE  60

Query  59   LPHYAGINTFMKAPYLEDVREVGKYDVAIVGVPHDSGTTYRPGTRFGPQGIRRISALYTP  118
            LPHYAGINTFMKAPYLEDVR VG YDVAIVGVPHDSGTTYRPGTRFGPQGIRRISALYTP
Sbjct  61   LPHYAGINTFMKAPYLEDVRNVGNYDVAIVGVPHDSGTTYRPGTRFGPQGIRRISALYTP  120

Query  119  YNFEMGVDLREQISLCDVGDIFTIPANNEKSFDQISKGIAHIFSSGAFPIILGGDHSIGF  178
            YNFE+GVDLREQI+LCD+GDIFTIPANNEKSFDQISKG+AH+FSSGA PIILGGDHSIGF
Sbjct  121  YNFELGVDLREQITLCDLGDIFTIPANNEKSFDQISKGVAHVFSSGALPIILGGDHSIGF  180

Query  179  PTVRGICRHLGDKKVGIIHFDRHVDTQETDLDERMHTCPWFHATNMANAPAKNLVQLGIG  238
            PTVRGICRHLGDKKVGIIHFDRHVDTQETDLDERMHTCPWFHATNM NAPAKNLVQLGIG
Sbjct  181  PTVRGICRHLGDKKVGIIHFDRHVDTQETDLDERMHTCPWFHATNMKNAPAKNLVQLGIG  240

Query  239  GWQVPRQGVKVCRERATNILTVTDITEMSLDAAADFAIARATDGTDCVWISFDIDCIDAG  298
            GWQVPRQGVKVCRERATNILTVTDI E  +DAAA+FA+ RA DGTDCVWISFDIDCIDAG
Sbjct  241  GWQVPRQGVKVCRERATNILTVTDIVERGIDAAAEFALERALDGTDCVWISFDIDCIDAG  300

Query  299  FVPGTGWPEPGGLLPREALYLLKRIIRETNVCGMEVVEVSPPYDISDMTSLMATRVICDT  358
            FVPGTGWPEPGGLLPREAL LL +II++  +CGMEVVEVSPPYDISDMTSLMATRVICD 
Sbjct  301  FVPGTGWPEPGGLLPREALALLGKIIQKAPICGMEVVEVSPPYDISDMTSLMATRVICDA  360

Query  359  MAHLVVSGQLPRTEKPAYIHAEANMAVDEPWQ  390
            MAHLV+SGQLPR EKP YIH +AN+AVDEPWQ
Sbjct  361  MAHLVISGQLPRKEKPYYIHPDANLAVDEPWQ  392


>agmatinase family protein [Microcystis aeruginosa]
Sequence ID: WP_004158777.1 Length: 392 
>agmatinase [Microcystis flos-aquae TF09]
Sequence ID: REJ43985.1 Length: 392 >agmatinase [Microcystis aeruginosa Ma_OC_LR_19540900_S633]
Sequence ID: TRT93536.1 Length: 392 >agmatinase [Microcystis aeruginosa Ma_QC_B_20070730_S2]
Sequence ID: TRU29057.1 Length: 392 >Putative agmatine ureohydrolase [Microcystis aeruginosa PCC 9432]
Sequence ID: CCH94031.1 Length: 392  
Range 1: 1 to 392

Score:725 bits(1872), Expect:0.0, 
Method:Compositional matrix adjust., 
Identities:344/392(88%), Positives:366/392(93%), Gaps:2/392(0%)

Query  1    MSDATPFRPP--SEAEEALIKETRLPLTGWQQEVDQGLTYGLEAAASIKDRSIPTFSRGE  58
            MS+ + F+PP  +EAE+AL KE  LPLTGWQQEV QGLTYGLEAA SI+DRSIPTFSRGE
Sbjct  1    MSEESTFQPPHLTEAEQALEKERHLPLTGWQQEVSQGLTYGLEAADSIRDRSIPTFSRGE  60

Query  59   LPHYAGINTFMKAPYLEDVREVGKYDVAIVGVPHDSGTTYRPGTRFGPQGIRRISALYTP  118
            LPHYAGINTFMKAPYLEDVR VG YDVAIVGVPHDSGTTYRPGTRFGPQGIRRISALYTP
Sbjct  61   LPHYAGINTFMKAPYLEDVRNVGNYDVAIVGVPHDSGTTYRPGTRFGPQGIRRISALYTP  120

Query  119  YNFEMGVDLREQISLCDVGDIFTIPANNEKSFDQISKGIAHIFSSGAFPIILGGDHSIGF  178
            YNFE+GVDLREQI+LCD+GDIFTIPANNEKSFDQISKG+AH+FSSGA PIILGGDHSIGF
Sbjct  121  YNFELGVDLREQITLCDLGDIFTIPANNEKSFDQISKGVAHVFSSGALPIILGGDHSIGF  180

Query  179  PTVRGICRHLGDKKVGIIHFDRHVDTQETDLDERMHTCPWFHATNMANAPAKNLVQLGIG  238
            PTVRGICRHLG+KKVGIIHFDRHVDTQETDLDERMHTCPWFHATNM NAPAKNLVQLGIG
Sbjct  181  PTVRGICRHLGNKKVGIIHFDRHVDTQETDLDERMHTCPWFHATNMKNAPAKNLVQLGIG  240

Query  239  GWQVPRQGVKVCRERATNILTVTDITEMSLDAAADFAIARATDGTDCVWISFDIDCIDAG  298
            GWQVPRQGVKVCRERATNILTVTDI E  +DAAA+FA+ RA DGTDCVWISFDIDCIDAG
Sbjct  241  GWQVPRQGVKVCRERATNILTVTDIVERGIDAAAEFALERALDGTDCVWISFDIDCIDAG  300

Query  299  FVPGTGWPEPGGLLPREALYLLKRIIRETNVCGMEVVEVSPPYDISDMTSLMATRVICDT  358
            FVPGTGWPEPGGLLPREAL LL +II++  +CGMEVVEVSPPYDISDMTSLMATRVICD 
Sbjct  301  FVPGTGWPEPGGLLPREALALLGKIIQKAPICGMEVVEVSPPYDISDMTSLMATRVICDA  360

Query  359  MAHLVVSGQLPRTEKPAYIHAEANMAVDEPWQ  390
            MAHLV+SGQLPR EKP YIH +AN+AVDEPWQ
Sbjct  361  MAHLVISGQLPRKEKPYYIHPDANLAVDEPWQ  392


>agmatinase family protein [Microcystis aeruginosa K13-07]
Sequence ID: NCS76925.1 Length: 392 
Range 1: 1 to 392

Score:725 bits(1872), Expect:0.0, 
Method:Compositional matrix adjust., 
Identities:344/392(88%), Positives:366/392(93%), Gaps:2/392(0%)

Query  1    MSDATPFRPP--SEAEEALIKETRLPLTGWQQEVDQGLTYGLEAAASIKDRSIPTFSRGE  58
            MS+ + F+PP  +EA++AL KE  LPLTGWQQEV QGLTYGLEAA SI+DRSIPTFSRGE
Sbjct  1    MSEESTFQPPHLTEAQQALEKERHLPLTGWQQEVSQGLTYGLEAADSIRDRSIPTFSRGE  60

Query  59   LPHYAGINTFMKAPYLEDVREVGKYDVAIVGVPHDSGTTYRPGTRFGPQGIRRISALYTP  118
            LPHYAGINTFMKAPYLEDVR VG YDVAIVGVPHDSGTTYRPGTRFGPQGIRRISALYTP
Sbjct  61   LPHYAGINTFMKAPYLEDVRNVGNYDVAIVGVPHDSGTTYRPGTRFGPQGIRRISALYTP  120

Query  119  YNFEMGVDLREQISLCDVGDIFTIPANNEKSFDQISKGIAHIFSSGAFPIILGGDHSIGF  178
            YNFE+GVDLREQI+LCD+GDIFTIPANNEKSFDQISKG+AH+FSSGA PIILGGDHSIGF
Sbjct  121  YNFELGVDLREQITLCDLGDIFTIPANNEKSFDQISKGVAHVFSSGALPIILGGDHSIGF  180

Query  179  PTVRGICRHLGDKKVGIIHFDRHVDTQETDLDERMHTCPWFHATNMANAPAKNLVQLGIG  238
            PTVRGICRHLGDKKVGIIHFDRHVDTQETDLDERMHTCPWFHATN+ NAPAKNLVQLGIG
Sbjct  181  PTVRGICRHLGDKKVGIIHFDRHVDTQETDLDERMHTCPWFHATNIKNAPAKNLVQLGIG  240

Query  239  GWQVPRQGVKVCRERATNILTVTDITEMSLDAAADFAIARATDGTDCVWISFDIDCIDAG  298
            GWQVPRQGVKVCRERATNILTVTDI E  +DAAA+FA+ RA DGTDCVWISFDIDCIDAG
Sbjct  241  GWQVPRQGVKVCRERATNILTVTDIVERGIDAAAEFALERALDGTDCVWISFDIDCIDAG  300

Query  299  FVPGTGWPEPGGLLPREALYLLKRIIRETNVCGMEVVEVSPPYDISDMTSLMATRVICDT  358
            FVPGTGWPEPGGLLPREAL LL +II++  +CGMEVVEVSPPYDISDMTSLMATRVICD 
Sbjct  301  FVPGTGWPEPGGLLPREALALLGKIIQKAPICGMEVVEVSPPYDISDMTSLMATRVICDA  360

Query  359  MAHLVVSGQLPRTEKPAYIHAEANMAVDEPWQ  390
            MAHLV+SGQLPR EKP YIH EAN+AVDEPWQ
Sbjct  361  MAHLVISGQLPRKEKPYYIHPEANLAVDEPWQ  392


>agmatinase family protein [Microcystis aeruginosa]
Sequence ID: WP_079210137.1 Length: 392 
>agmatinase [Microcystis aeruginosa KW]
Sequence ID: OPF14458.1 Length: 392  
Range 1: 1 to 392

Score:725 bits(1872), Expect:0.0, 
Method:Compositional matrix adjust., 
Identities:344/392(88%), Positives:366/392(93%), Gaps:2/392(0%)

Query  1    MSDATPFRPP--SEAEEALIKETRLPLTGWQQEVDQGLTYGLEAAASIKDRSIPTFSRGE  58
            MS+ + F+PP  +EAE+AL KE  LPLTGWQQEV QGLTYGLEAA SI+DRSIPTFSRGE
Sbjct  1    MSEESTFQPPHVTEAEQALEKERHLPLTGWQQEVSQGLTYGLEAADSIRDRSIPTFSRGE  60

Query  59   LPHYAGINTFMKAPYLEDVREVGKYDVAIVGVPHDSGTTYRPGTRFGPQGIRRISALYTP  118
            LPHYAGINTFMKAPYLEDVR VG YDVAIVGVPHDSGTTYRPGTRFGPQGIRRISALYTP
Sbjct  61   LPHYAGINTFMKAPYLEDVRNVGNYDVAIVGVPHDSGTTYRPGTRFGPQGIRRISALYTP  120

Query  119  YNFEMGVDLREQISLCDVGDIFTIPANNEKSFDQISKGIAHIFSSGAFPIILGGDHSIGF  178
            YNFE+GVDLREQI+LCD+GDIFTIPANNEKSFDQISKG+AH+FSSGA PIILGGDHSIGF
Sbjct  121  YNFELGVDLREQITLCDLGDIFTIPANNEKSFDQISKGVAHVFSSGALPIILGGDHSIGF  180

Query  179  PTVRGICRHLGDKKVGIIHFDRHVDTQETDLDERMHTCPWFHATNMANAPAKNLVQLGIG  238
            PTVRGICRHLG+KKVGIIHFDRHVDTQETDLDERMHTCPWFHATNM NAPAKNLVQLGIG
Sbjct  181  PTVRGICRHLGNKKVGIIHFDRHVDTQETDLDERMHTCPWFHATNMKNAPAKNLVQLGIG  240

Query  239  GWQVPRQGVKVCRERATNILTVTDITEMSLDAAADFAIARATDGTDCVWISFDIDCIDAG  298
            GWQVPRQGVKVCRERATNILTVTDI E  +DAAA+FA+ RA DGTDCVWISFDIDCIDAG
Sbjct  241  GWQVPRQGVKVCRERATNILTVTDIVERGIDAAAEFALERALDGTDCVWISFDIDCIDAG  300

Query  299  FVPGTGWPEPGGLLPREALYLLKRIIRETNVCGMEVVEVSPPYDISDMTSLMATRVICDT  358
            FVPGTGWPEPGGLLPREAL LL +II++  +CGMEVVEVSPPYDISDMTSLMATRVICD 
Sbjct  301  FVPGTGWPEPGGLLPREALALLGKIIQKAPICGMEVVEVSPPYDISDMTSLMATRVICDA  360

Query  359  MAHLVVSGQLPRTEKPAYIHAEANMAVDEPWQ  390
            MAHLV+SGQLPR EKP YIH +AN+AVDEPWQ
Sbjct  361  MAHLVISGQLPRKEKPYYIHPDANLAVDEPWQ  392


>agmatinase family protein [Microcystis aeruginosa]
Sequence ID: WP_002791436.1 Length: 392 
>agmatinase [Microcystis aeruginosa NIES-843]
Sequence ID: BAG01706.1 Length: 392 >Putative agmatine ureohydrolase [Microcystis aeruginosa PCC 9808]
Sequence ID: CCI29463.1 Length: 392  
Range 1: 1 to 391

Score:725 bits(1872), Expect:0.0, 
Method:Compositional matrix adjust., 
Identities:344/391(88%), Positives:365/391(93%), Gaps:2/391(0%)

Query  1    MSDATPFRPP--SEAEEALIKETRLPLTGWQQEVDQGLTYGLEAAASIKDRSIPTFSRGE  58
            MS+ + F+PP  +EAE+AL KE  LPLTGWQQEV QGLTYGLEAA SI+DRSIPTFSRGE
Sbjct  1    MSEESTFQPPHLTEAEQALEKERHLPLTGWQQEVSQGLTYGLEAADSIRDRSIPTFSRGE  60

Query  59   LPHYAGINTFMKAPYLEDVREVGKYDVAIVGVPHDSGTTYRPGTRFGPQGIRRISALYTP  118
            LPHYAGINTFMKAPYLEDVR VG YDVAIVGVPHDSGTTYRPGTRFGPQGIRRISALYTP
Sbjct  61   LPHYAGINTFMKAPYLEDVRNVGNYDVAIVGVPHDSGTTYRPGTRFGPQGIRRISALYTP  120

Query  119  YNFEMGVDLREQISLCDVGDIFTIPANNEKSFDQISKGIAHIFSSGAFPIILGGDHSIGF  178
            YNFE+GVDLREQI+LCD+GDIFTIPANNEKSFDQISKG+AH+FSSGA PIILGGDHSIGF
Sbjct  121  YNFELGVDLREQITLCDLGDIFTIPANNEKSFDQISKGVAHVFSSGALPIILGGDHSIGF  180

Query  179  PTVRGICRHLGDKKVGIIHFDRHVDTQETDLDERMHTCPWFHATNMANAPAKNLVQLGIG  238
            PTVRGICRHLGDKKVGIIHFDRHVDTQETDLDERMHTCPWFHATNM NAPAKNLVQLGIG
Sbjct  181  PTVRGICRHLGDKKVGIIHFDRHVDTQETDLDERMHTCPWFHATNMKNAPAKNLVQLGIG  240

Query  239  GWQVPRQGVKVCRERATNILTVTDITEMSLDAAADFAIARATDGTDCVWISFDIDCIDAG  298
            GWQVPRQGVKVCRERATNILTVTDI E  +DAAA+FA+ RA DGTDCVWISFDIDCIDAG
Sbjct  241  GWQVPRQGVKVCRERATNILTVTDIVERGIDAAAEFALERALDGTDCVWISFDIDCIDAG  300

Query  299  FVPGTGWPEPGGLLPREALYLLKRIIRETNVCGMEVVEVSPPYDISDMTSLMATRVICDT  358
            FVPGTGWPEPGGLLPREAL LL +II++  +CGMEVVEVSPPYDISDMTSLMATRVICD 
Sbjct  301  FVPGTGWPEPGGLLPREALALLGKIIQKAPICGMEVVEVSPPYDISDMTSLMATRVICDA  360

Query  359  MAHLVVSGQLPRTEKPAYIHAEANMAVDEPW  389
            MAHLV+SGQLPR EKP YIH++ANM VDEPW
Sbjct  361  MAHLVISGQLPRKEKPYYIHSDANMEVDEPW  391


>agmatinase family protein [Stanieria cyanosphaera]
Sequence ID: WP_015192259.1 Length: 397 
>Agmatinase [Stanieria cyanosphaera PCC 7437]
Sequence ID: AFZ34586.1 Length: 397  
Range 1: 5 to 396

Score:725 bits(1872), Expect:0.0, 
Method:Compositional matrix adjust., 
Identities:344/392(88%), Positives:364/392(92%), Gaps:8/392(2%)

Query  6    PFRPP--------SEAEEALIKETRLPLTGWQQEVDQGLTYGLEAAASIKDRSIPTFSRG  57
            PF+PP        SEA+ AL KE +LPLTGWQQEVDQGL YGLEAA SI+DR+IPTFSRG
Sbjct  5    PFQPPNSDRNGHDSEAQRALDKERQLPLTGWQQEVDQGLKYGLEAANSIRDRTIPTFSRG  64

Query  58   ELPHYAGINTFMKAPYLEDVREVGKYDVAIVGVPHDSGTTYRPGTRFGPQGIRRISALYT  117
            ELPHYAGINTF+KAPYLEDVR+VG YDVAIVGVPHDSGTTYRPGTRFGPQGIRRISALYT
Sbjct  65   ELPHYAGINTFLKAPYLEDVRQVGNYDVAIVGVPHDSGTTYRPGTRFGPQGIRRISALYT  124

Query  118  PYNFEMGVDLREQISLCDVGDIFTIPANNEKSFDQISKGIAHIFSSGAFPIILGGDHSIG  177
            PYNFE+GVDLREQI+LCDVGDIFTIPANNEKSFDQISKG+AH+F SGAFPI+LGGDHSIG
Sbjct  125  PYNFELGVDLREQITLCDVGDIFTIPANNEKSFDQISKGVAHVFGSGAFPILLGGDHSIG  184

Query  178  FPTVRGICRHLGDKKVGIIHFDRHVDTQETDLDERMHTCPWFHATNMANAPAKNLVQLGI  237
            FPTVRGICRHLGDKKVGIIHFDRHVDTQETDLDERMHTCPWFHATN+ANAPAKNLVQLGI
Sbjct  185  FPTVRGICRHLGDKKVGIIHFDRHVDTQETDLDERMHTCPWFHATNIANAPAKNLVQLGI  244

Query  238  GGWQVPRQGVKVCRERATNILTVTDITEMSLDAAADFAIARATDGTDCVWISFDIDCIDA  297
            GGWQVPRQGVKVCRERATNILTVTDITEM LDAAADFA+ RA DGTDCVWISFDIDCIDA
Sbjct  245  GGWQVPRQGVKVCRERATNILTVTDITEMGLDAAADFALERALDGTDCVWISFDIDCIDA  304

Query  298  GFVPGTGWPEPGGLLPREALYLLKRIIRETNVCGMEVVEVSPPYDISDMTSLMATRVICD  357
            GFVPGTGWPEPGGLLPREALYLLK+I++   VCG+EVVEVSPPYDISDMT+LMATRVICD
Sbjct  305  GFVPGTGWPEPGGLLPREALYLLKKIVQNAPVCGLEVVEVSPPYDISDMTALMATRVICD  364

Query  358  TMAHLVVSGQLPRTEKPAYIHAEANMAVDEPW  389
            TMAHLVVSGQLPR EKPAYIH EA +  D  W
Sbjct  365  TMAHLVVSGQLPRKEKPAYIHPEAKLEADAAW  396


>agmatinase [Microcystis panniformis Mp_GB_SS_20050300_S99]
Sequence ID: TRV45096.1 Length: 392 
>agmatinase [Microcystis panniformis Mp_MB_F_20080800_S26D]
Sequence ID: TRV49745.1 Length: 392 >agmatinase [Microcystis panniformis Mp_GB_SS_20050300_S99D]
Sequence ID: TRV54860.1 Length: 392 >agmatinase [Microcystis panniformis Mp_MB_F_20051200_S9]
Sequence ID: TRV64517.1 Length: 392 >agmatinase [Microcystis panniformis Mp_MB_F_20080800_S26]
Sequence ID: TRV64601.1 Length: 392 >agmatinase [Microcystis panniformis Mp_MB_F_20051200_S9D]
Sequence ID: TRV66588.1 Length: 392 >agmatinase [Microcystis panniformis Mp_MB_F_20051200_S6D]
Sequence ID: TRV75851.1 Length: 392 >agmatinase [Microcystis panniformis Mp_MB_F_20051200_S6]
Sequence ID: TRV80309.1 Length: 392  
Range 1: 1 to 392

Score:725 bits(1871), Expect:0.0, 
Method:Compositional matrix adjust., 
Identities:344/392(88%), Positives:365/392(93%), Gaps:2/392(0%)

Query  1    MSDATPFRPP--SEAEEALIKETRLPLTGWQQEVDQGLTYGLEAAASIKDRSIPTFSRGE  58
            MS+ + F+PP  +EAE AL KE  LPLTGWQQEV QGLTYGLEAA SI+DRSIPTFSRGE
Sbjct  1    MSEESTFQPPDLTEAERALEKERHLPLTGWQQEVSQGLTYGLEAADSIRDRSIPTFSRGE  60

Query  59   LPHYAGINTFMKAPYLEDVREVGKYDVAIVGVPHDSGTTYRPGTRFGPQGIRRISALYTP  118
            LPHYAGINTFMKAPYLEDVR VG YDVAIVGVPHDSGTTYRPGTRFGPQGIRRISALYTP
Sbjct  61   LPHYAGINTFMKAPYLEDVRNVGNYDVAIVGVPHDSGTTYRPGTRFGPQGIRRISALYTP  120

Query  119  YNFEMGVDLREQISLCDVGDIFTIPANNEKSFDQISKGIAHIFSSGAFPIILGGDHSIGF  178
            YNFE+GVDLREQI+LCD+GDIFTIPANNEKSFDQISKG+AH+FSSGA PIILGGDHSIGF
Sbjct  121  YNFELGVDLREQITLCDLGDIFTIPANNEKSFDQISKGVAHVFSSGALPIILGGDHSIGF  180

Query  179  PTVRGICRHLGDKKVGIIHFDRHVDTQETDLDERMHTCPWFHATNMANAPAKNLVQLGIG  238
            PTVRGICRHLGDKKVGIIHFDRHVDTQETDLDERMHTCPWFHATNM NAPAKNLVQLGIG
Sbjct  181  PTVRGICRHLGDKKVGIIHFDRHVDTQETDLDERMHTCPWFHATNMKNAPAKNLVQLGIG  240

Query  239  GWQVPRQGVKVCRERATNILTVTDITEMSLDAAADFAIARATDGTDCVWISFDIDCIDAG  298
            GWQVPRQGVKVCRERATNILTVTDI E  +DAAA+FA+ RA DGTDCVWISFDIDCIDAG
Sbjct  241  GWQVPRQGVKVCRERATNILTVTDIVERGIDAAAEFALERALDGTDCVWISFDIDCIDAG  300

Query  299  FVPGTGWPEPGGLLPREALYLLKRIIRETNVCGMEVVEVSPPYDISDMTSLMATRVICDT  358
            FVPGTGWPEPGGLLPREAL LL +II++  +CGMEVVEVSPPYD+SDMTSLMATRVICD 
Sbjct  301  FVPGTGWPEPGGLLPREALALLGKIIQKAPICGMEVVEVSPPYDVSDMTSLMATRVICDA  360

Query  359  MAHLVVSGQLPRTEKPAYIHAEANMAVDEPWQ  390
            MAHLV+SGQLPR EKP YIH +AN+AVDEPWQ
Sbjct  361  MAHLVISGQLPRQEKPYYIHPDANLAVDEPWQ  392


>agmatinase family protein [Stanieria sp. NIES-3757]
Sequence ID: WP_096384972.1 Length: 397 
>Agmatinase [Stanieria sp. NIES-3757]
Sequence ID: BAU65832.1 Length: 397  
Range 1: 5 to 396

Score:725 bits(1871), Expect:0.0, 
Method:Compositional matrix adjust., 
Identities:344/392(88%), Positives:364/392(92%), Gaps:8/392(2%)

Query  6    PFRPP--------SEAEEALIKETRLPLTGWQQEVDQGLTYGLEAAASIKDRSIPTFSRG  57
            PF+PP        SEA+ AL KE +LPLTGWQQEVDQGL YGLEAA SI+DR+IPTFSRG
Sbjct  5    PFQPPNADRNGSDSEAQRALDKERQLPLTGWQQEVDQGLKYGLEAADSIRDRTIPTFSRG  64

Query  58   ELPHYAGINTFMKAPYLEDVREVGKYDVAIVGVPHDSGTTYRPGTRFGPQGIRRISALYT  117
            ELPHYAGINTF+KAPYLEDVR+VG YDVAIVGVPHDSGTTYRPGTRFGPQGIRRISALYT
Sbjct  65   ELPHYAGINTFLKAPYLEDVRQVGNYDVAIVGVPHDSGTTYRPGTRFGPQGIRRISALYT  124

Query  118  PYNFEMGVDLREQISLCDVGDIFTIPANNEKSFDQISKGIAHIFSSGAFPIILGGDHSIG  177
            PYNFE+GVDLREQI+LCDVGDIFTIPANNEKSFDQISKG+AH+F SGAFPI+LGGDHSIG
Sbjct  125  PYNFELGVDLREQITLCDVGDIFTIPANNEKSFDQISKGVAHVFGSGAFPILLGGDHSIG  184

Query  178  FPTVRGICRHLGDKKVGIIHFDRHVDTQETDLDERMHTCPWFHATNMANAPAKNLVQLGI  237
            FPTVRGICRHLGDKKVGIIHFDRHVDTQETDLDERMHTCPWFHATN+ANAPAKNLVQLGI
Sbjct  185  FPTVRGICRHLGDKKVGIIHFDRHVDTQETDLDERMHTCPWFHATNIANAPAKNLVQLGI  244

Query  238  GGWQVPRQGVKVCRERATNILTVTDITEMSLDAAADFAIARATDGTDCVWISFDIDCIDA  297
            GGWQVPRQGVKVCRERATNILTVTDITEM LDAAADFA+ RA DGTDCVWISFDIDCIDA
Sbjct  245  GGWQVPRQGVKVCRERATNILTVTDITEMGLDAAADFALERALDGTDCVWISFDIDCIDA  304

Query  298  GFVPGTGWPEPGGLLPREALYLLKRIIRETNVCGMEVVEVSPPYDISDMTSLMATRVICD  357
            GFVPGTGWPEPGGLLPREALYLLK+I++   VCG+EVVEVSPPYDISDMT+LMATRVICD
Sbjct  305  GFVPGTGWPEPGGLLPREALYLLKKIVQNAPVCGLEVVEVSPPYDISDMTALMATRVICD  364

Query  358  TMAHLVVSGQLPRTEKPAYIHAEANMAVDEPW  389
            TMAHLVVSGQLPR EKPAYIH EA +  D  W
Sbjct  365  TMAHLVVSGQLPRKEKPAYIHPEAKLEADAAW  396


>agmatinase [Microcystis aeruginosa Ma_MB_S_20031200_S102D]
Sequence ID: TRU27168.1 Length: 392 
>agmatinase [Microcystis aeruginosa Ma_MB_S_20031200_S102]
Sequence ID: TRU33454.1 Length: 392  
Range 1: 1 to 392

Score:725 bits(1871), Expect:0.0, 
Method:Compositional matrix adjust., 
Identities:344/392(88%), Positives:365/392(93%), Gaps:2/392(0%)

Query  1    MSDATPFRPP--SEAEEALIKETRLPLTGWQQEVDQGLTYGLEAAASIKDRSIPTFSRGE  58
            MS+ + F+PP  +EAE+AL KE  LPLTGWQQEV QGLTYGLEAA SI+DRSIPTFSRGE
Sbjct  1    MSEESTFQPPHLTEAEQALEKERHLPLTGWQQEVSQGLTYGLEAADSIRDRSIPTFSRGE  60

Query  59   LPHYAGINTFMKAPYLEDVREVGKYDVAIVGVPHDSGTTYRPGTRFGPQGIRRISALYTP  118
            LPHYAGINTFMKAPYLEDVR VG YDVAIVGVPHDSGTTYRPGTRFGPQGIRRISALYTP
Sbjct  61   LPHYAGINTFMKAPYLEDVRNVGNYDVAIVGVPHDSGTTYRPGTRFGPQGIRRISALYTP  120

Query  119  YNFEMGVDLREQISLCDVGDIFTIPANNEKSFDQISKGIAHIFSSGAFPIILGGDHSIGF  178
            YNFE+GVDLREQI+LCD+GDIFTIPANNEKSFDQISKG+AH+FSSGA PIILGGDHSIGF
Sbjct  121  YNFELGVDLREQITLCDLGDIFTIPANNEKSFDQISKGVAHVFSSGALPIILGGDHSIGF  180

Query  179  PTVRGICRHLGDKKVGIIHFDRHVDTQETDLDERMHTCPWFHATNMANAPAKNLVQLGIG  238
            PTVRGICRHLGDKKVGIIHFDRHVDTQETDLDERMHTCPWFHATNM NAPAKNLVQLGIG
Sbjct  181  PTVRGICRHLGDKKVGIIHFDRHVDTQETDLDERMHTCPWFHATNMKNAPAKNLVQLGIG  240

Query  239  GWQVPRQGVKVCRERATNILTVTDITEMSLDAAADFAIARATDGTDCVWISFDIDCIDAG  298
            GWQVPRQGVKVCRERATNILTVTDI E  +DAAA+FA+ RA DGTDCVWISFDIDCIDAG
Sbjct  241  GWQVPRQGVKVCRERATNILTVTDIVERGIDAAAEFALERALDGTDCVWISFDIDCIDAG  300

Query  299  FVPGTGWPEPGGLLPREALYLLKRIIRETNVCGMEVVEVSPPYDISDMTSLMATRVICDT  358
            FVPGTGWPEPGGLLPREAL LL +II++  +CGMEVVEVSPPYDISDMTSLMATRVICD 
Sbjct  301  FVPGTGWPEPGGLLPREALALLGKIIQKAPICGMEVVEVSPPYDISDMTSLMATRVICDA  360

Query  359  MAHLVVSGQLPRTEKPAYIHAEANMAVDEPWQ  390
            MAHLV+SGQLPR EKP YIH + N+AVDEPWQ
Sbjct  361  MAHLVISGQLPRKEKPYYIHPDVNLAVDEPWQ  392


>MULTISPECIES: agmatinase family protein [Microcystis]
Sequence ID: WP_069474976.1 Length: 392 
>agmatinase family protein [Microcystis viridis FACHB-1342]
Sequence ID: MBD2599627.1 Length: 392 >Agmatinase [Microcystis aeruginosa NIES-98]
Sequence ID: ODV37302.1 Length: 392  
Range 1: 1 to 392

Score:724 bits(1869), Expect:0.0, 
Method:Compositional matrix adjust., 
Identities:343/392(88%), Positives:366/392(93%), Gaps:2/392(0%)

Query  1    MSDATPFRPP--SEAEEALIKETRLPLTGWQQEVDQGLTYGLEAAASIKDRSIPTFSRGE  58
            MS+ + F+PP  +EA++AL KE  LPLTGWQQEV QGLTYGLEAA SI+DRSIPTFSRGE
Sbjct  1    MSEESTFQPPHVTEAQQALEKERHLPLTGWQQEVSQGLTYGLEAADSIRDRSIPTFSRGE  60

Query  59   LPHYAGINTFMKAPYLEDVREVGKYDVAIVGVPHDSGTTYRPGTRFGPQGIRRISALYTP  118
            LPHYAGINTFMKAPYLEDVR VG YDVAIVGVPHDSGTTYRPGTRFGPQGIRRISALYTP
Sbjct  61   LPHYAGINTFMKAPYLEDVRNVGNYDVAIVGVPHDSGTTYRPGTRFGPQGIRRISALYTP  120

Query  119  YNFEMGVDLREQISLCDVGDIFTIPANNEKSFDQISKGIAHIFSSGAFPIILGGDHSIGF  178
            YNFE+GVDLREQI+LCD+GDIFTIPANNEKSFDQISKG+AH+FSSGA PIILGGDHSIGF
Sbjct  121  YNFELGVDLREQITLCDLGDIFTIPANNEKSFDQISKGVAHVFSSGALPIILGGDHSIGF  180

Query  179  PTVRGICRHLGDKKVGIIHFDRHVDTQETDLDERMHTCPWFHATNMANAPAKNLVQLGIG  238
            PTVRGICRHLG+KKVGIIHFDRHVDTQETDLDERMHTCPWFHATNM NAPAKNLVQLGIG
Sbjct  181  PTVRGICRHLGNKKVGIIHFDRHVDTQETDLDERMHTCPWFHATNMKNAPAKNLVQLGIG  240

Query  239  GWQVPRQGVKVCRERATNILTVTDITEMSLDAAADFAIARATDGTDCVWISFDIDCIDAG  298
            GWQVPRQGVKVCRERATNILTVTDI E  +DAAA+FA+ RA DGTDCVWISFDIDCIDAG
Sbjct  241  GWQVPRQGVKVCRERATNILTVTDIVERGIDAAAEFALERALDGTDCVWISFDIDCIDAG  300

Query  299  FVPGTGWPEPGGLLPREALYLLKRIIRETNVCGMEVVEVSPPYDISDMTSLMATRVICDT  358
            FVPGTGWPEPGGLLPREAL LL +II++  +CGMEVVEVSPPYDISDMTSLMATRVICD 
Sbjct  301  FVPGTGWPEPGGLLPREALALLGKIIQKAPICGMEVVEVSPPYDISDMTSLMATRVICDA  360

Query  359  MAHLVVSGQLPRTEKPAYIHAEANMAVDEPWQ  390
            MAHLV+SGQLPR EKP YIH +AN+AVDEPWQ
Sbjct  361  MAHLVISGQLPRKEKPYYIHPDANLAVDEPWQ  392


>arginase family protein [Microcystis aeruginosa]
Sequence ID: WP_159293998.1 Length: 392 
>agmatinase [Microcystis aeruginosa NIES-3804]
Sequence ID: GCL51128.1 Length: 392  
Range 1: 1 to 391

Score:724 bits(1869), Expect:0.0, 
Method:Compositional matrix adjust., 
Identities:343/391(88%), Positives:365/391(93%), Gaps:2/391(0%)

Query  1    MSDATPFRPP--SEAEEALIKETRLPLTGWQQEVDQGLTYGLEAAASIKDRSIPTFSRGE  58
            MS+ + F+PP  +EAE+AL KE  LPLTGWQQEV QGLTYGLEAA SI+DRSIPTFSRGE
Sbjct  1    MSEESTFQPPHLTEAEQALEKERHLPLTGWQQEVSQGLTYGLEAADSIRDRSIPTFSRGE  60

Query  59   LPHYAGINTFMKAPYLEDVREVGKYDVAIVGVPHDSGTTYRPGTRFGPQGIRRISALYTP  118
            LPHYAGINTFMKAPYLEDVR VG YDVAIVGVPHDSGTTYRPGTRFGPQGIRRISALYTP
Sbjct  61   LPHYAGINTFMKAPYLEDVRNVGNYDVAIVGVPHDSGTTYRPGTRFGPQGIRRISALYTP  120

Query  119  YNFEMGVDLREQISLCDVGDIFTIPANNEKSFDQISKGIAHIFSSGAFPIILGGDHSIGF  178
            YNFE+GVDLREQI+LCD+GDIFTIPANNEKSFDQISKG+AH+FSSGA PIILGGDHSIGF
Sbjct  121  YNFELGVDLREQITLCDLGDIFTIPANNEKSFDQISKGVAHVFSSGALPIILGGDHSIGF  180

Query  179  PTVRGICRHLGDKKVGIIHFDRHVDTQETDLDERMHTCPWFHATNMANAPAKNLVQLGIG  238
            PTVRGICRHLG+KKVGIIHFDRHVDTQETDLDERMHTCPWFHATNM NAPAKNLVQLGIG
Sbjct  181  PTVRGICRHLGNKKVGIIHFDRHVDTQETDLDERMHTCPWFHATNMKNAPAKNLVQLGIG  240

Query  239  GWQVPRQGVKVCRERATNILTVTDITEMSLDAAADFAIARATDGTDCVWISFDIDCIDAG  298
            GWQVPRQGVKVCRERATNILTVTDI E  +DAAA+FA+ RA DGTDCVWISFDIDCIDAG
Sbjct  241  GWQVPRQGVKVCRERATNILTVTDIVERGIDAAAEFALERALDGTDCVWISFDIDCIDAG  300

Query  299  FVPGTGWPEPGGLLPREALYLLKRIIRETNVCGMEVVEVSPPYDISDMTSLMATRVICDT  358
            FVPGTGWPEPGGLLPREAL LL +II++  +CGMEVVEVSPPYDISDMTSLMATRVICD 
Sbjct  301  FVPGTGWPEPGGLLPREALALLGKIIQKAPICGMEVVEVSPPYDISDMTSLMATRVICDA  360

Query  359  MAHLVVSGQLPRTEKPAYIHAEANMAVDEPW  389
            MAHLV+SGQLPR EKP YIH++ANM VDEPW
Sbjct  361  MAHLVISGQLPRKEKPYYIHSDANMEVDEPW  391


>agmatinase family protein [Microcystis aeruginosa]
Sequence ID: WP_016515020.1 Length: 392 
>Proclavaminate amidinohydrolase [Microcystis aeruginosa SPC777]
Sequence ID: EPF23555.1 Length: 392 >agmatinase family protein [Microcystis aeruginosa L311-01]
Sequence ID: NCR99833.1 Length: 392 >agmatinase [Microcystis aeruginosa Ma_MB_F_20061100_S19D]
Sequence ID: TRU08226.1 Length: 392 >agmatinase [Microcystis aeruginosa Ma_MB_F_20061100_S19]
Sequence ID: TRU16922.1 Length: 392  
Range 1: 1 to 392

Score:724 bits(1869), Expect:0.0, 
Method:Compositional matrix adjust., 
Identities:344/392(88%), Positives:365/392(93%), Gaps:2/392(0%)

Query  1    MSDATPFRPP--SEAEEALIKETRLPLTGWQQEVDQGLTYGLEAAASIKDRSIPTFSRGE  58
            MS+ + F+PP  +EAE+AL KE  LPLTGWQQEV QGLTYGLEAA SI+DRSIPTFSRGE
Sbjct  1    MSEESTFQPPHLTEAEQALEKERHLPLTGWQQEVSQGLTYGLEAADSIRDRSIPTFSRGE  60

Query  59   LPHYAGINTFMKAPYLEDVREVGKYDVAIVGVPHDSGTTYRPGTRFGPQGIRRISALYTP  118
            LPHYAGINTFMKAPYLEDVR VG YDVAIVGVPHDSGTTYRPGTRFG QGIRRISALYTP
Sbjct  61   LPHYAGINTFMKAPYLEDVRNVGNYDVAIVGVPHDSGTTYRPGTRFGSQGIRRISALYTP  120

Query  119  YNFEMGVDLREQISLCDVGDIFTIPANNEKSFDQISKGIAHIFSSGAFPIILGGDHSIGF  178
            YNFE+GVDLREQI+LCD+GDIFTIPANNEKSFDQISKG+AH+FSSGA PIILGGDHSIGF
Sbjct  121  YNFELGVDLREQITLCDLGDIFTIPANNEKSFDQISKGVAHVFSSGALPIILGGDHSIGF  180

Query  179  PTVRGICRHLGDKKVGIIHFDRHVDTQETDLDERMHTCPWFHATNMANAPAKNLVQLGIG  238
            PTVRGICRHLGDKKVGIIHFDRHVDTQETDLDERMHTCPWFHATNM NAPAKNLVQLGIG
Sbjct  181  PTVRGICRHLGDKKVGIIHFDRHVDTQETDLDERMHTCPWFHATNMKNAPAKNLVQLGIG  240

Query  239  GWQVPRQGVKVCRERATNILTVTDITEMSLDAAADFAIARATDGTDCVWISFDIDCIDAG  298
            GWQVPRQGVKVCRERATNILTVTDI E  +DAAA+FA+ RA DGTDCVWISFDIDCIDAG
Sbjct  241  GWQVPRQGVKVCRERATNILTVTDIVERGIDAAAEFALERALDGTDCVWISFDIDCIDAG  300

Query  299  FVPGTGWPEPGGLLPREALYLLKRIIRETNVCGMEVVEVSPPYDISDMTSLMATRVICDT  358
            FVPGTGWPEPGGLLPREAL LL +II++  +CGMEVVEVSPPYDISDMTSLMATRVICD 
Sbjct  301  FVPGTGWPEPGGLLPREALALLGKIIQKAPICGMEVVEVSPPYDISDMTSLMATRVICDA  360

Query  359  MAHLVVSGQLPRTEKPAYIHAEANMAVDEPWQ  390
            MAHLV+SGQLPR EKP YIH +AN+AVDEPWQ
Sbjct  361  MAHLVISGQLPRKEKPYYIHPDANLAVDEPWQ  392


>agmatinase family protein [Leptolyngbyaceae cyanobacterium SM1_1_3]
Sequence ID: NJL85210.1 Length: 395 
>agmatinase family protein [Leptolyngbyaceae cyanobacterium RM1_1_2]
Sequence ID: NJN02118.1 Length: 395 >agmatinase family protein [Leptolyngbyaceae cyanobacterium SL_1_1]
Sequence ID: NJO11135.1 Length: 395  
Range 1: 11 to 394

Score:724 bits(1869), Expect:0.0, 
Method:Compositional matrix adjust., 
Identities:341/384(89%), Positives:361/384(94%), Gaps:0/384(0%)

Query  6    PFRPPSEAEEALIKETRLPLTGWQQEVDQGLTYGLEAAASIKDRSIPTFSRGELPHYAGI  65
            P    SEA +AL KET LP+TGWQQEV QGL +GLEAA SI+DRSI TFSRGELPHYAGI
Sbjct  11   PNSAASEAIQALEKETHLPMTGWQQEVSQGLAFGLEAAESIRDRSISTFSRGELPHYAGI  70

Query  66   NTFMKAPYLEDVREVGKYDVAIVGVPHDSGTTYRPGTRFGPQGIRRISALYTPYNFEMGV  125
            NTF+KAPY+EDV +VG YDVAIVGVPHDSGTTYRPGTRFGPQGIRRISALYTPYNFE+GV
Sbjct  71   NTFLKAPYVEDVHKVGNYDVAIVGVPHDSGTTYRPGTRFGPQGIRRISALYTPYNFELGV  130

Query  126  DLREQISLCDVGDIFTIPANNEKSFDQISKGIAHIFSSGAFPIILGGDHSIGFPTVRGIC  185
            DLREQI+LCDVGDIFTIPANNEKSFDQISKGIAHIFSSGAFPIILGGDHSIGFPTVRG+C
Sbjct  131  DLREQITLCDVGDIFTIPANNEKSFDQISKGIAHIFSSGAFPIILGGDHSIGFPTVRGVC  190

Query  186  RHLGDKKVGIIHFDRHVDTQETDLDERMHTCPWFHATNMANAPAKNLVQLGIGGWQVPRQ  245
            RHLGDKKVGIIHFDRHVDTQETDLDERMHTCPWFHATNMANAPAKNLVQLGIGGWQVPRQ
Sbjct  191  RHLGDKKVGIIHFDRHVDTQETDLDERMHTCPWFHATNMANAPAKNLVQLGIGGWQVPRQ  250

Query  246  GVKVCRERATNILTVTDITEMSLDAAADFAIARATDGTDCVWISFDIDCIDAGFVPGTGW  305
            GVKVCRERATNILTVTDITEM LDAAADFA+ RA DGTDCVWISFDIDCIDAGFVPGTGW
Sbjct  251  GVKVCRERATNILTVTDITEMGLDAAADFALERALDGTDCVWISFDIDCIDAGFVPGTGW  310

Query  306  PEPGGLLPREALYLLKRIIRETNVCGMEVVEVSPPYDISDMTSLMATRVICDTMAHLVVS  365
            PEPGGLLPRE LYLLK+I++   VCG+EVVEVSPPYD+SDMT+LMATRVICDTMAHLV+S
Sbjct  311  PEPGGLLPREVLYLLKKIVQNAPVCGLEVVEVSPPYDVSDMTALMATRVICDTMAHLVIS  370

Query  366  GQLPRTEKPAYIHAEANMAVDEPW  389
            GQ+PR EKPAYIHAEANM VD+ W
Sbjct  371  GQIPRAEKPAYIHAEANMNVDQRW  394


>agmatinase family protein [Microcystis aeruginosa L211-07]
Sequence ID: NCR52189.1 Length: 392 
Range 1: 1 to 391

Score:724 bits(1869), Expect:0.0, 
Method:Compositional matrix adjust., 
Identities:344/391(88%), Positives:365/391(93%), Gaps:2/391(0%)

Query  1    MSDATPFRPP--SEAEEALIKETRLPLTGWQQEVDQGLTYGLEAAASIKDRSIPTFSRGE  58
            MS+ + F+PP  +EAE+AL KE  LPLTGWQQEV QGLTYGLEAA SI+DRSIPTFSRGE
Sbjct  1    MSEESTFQPPHLTEAEQALEKERHLPLTGWQQEVSQGLTYGLEAADSIRDRSIPTFSRGE  60

Query  59   LPHYAGINTFMKAPYLEDVREVGKYDVAIVGVPHDSGTTYRPGTRFGPQGIRRISALYTP  118
            LPHYAGINTFMKAPYLEDVR VG YDVAIVGVPHDSGTTYRPGTRFGPQGIRRISALYTP
Sbjct  61   LPHYAGINTFMKAPYLEDVRNVGNYDVAIVGVPHDSGTTYRPGTRFGPQGIRRISALYTP  120

Query  119  YNFEMGVDLREQISLCDVGDIFTIPANNEKSFDQISKGIAHIFSSGAFPIILGGDHSIGF  178
            YNFE+GVDLREQI+LCD+GDIFTIPANNEKSFDQISKG+AH+FSSGA PIILGGDHSIGF
Sbjct  121  YNFELGVDLREQITLCDLGDIFTIPANNEKSFDQISKGVAHVFSSGALPIILGGDHSIGF  180

Query  179  PTVRGICRHLGDKKVGIIHFDRHVDTQETDLDERMHTCPWFHATNMANAPAKNLVQLGIG  238
            PTVRGICRHLGDKKVGIIHFDRHVDTQETDLDERMHTCPWFHATNM NAPAKNLVQLGIG
Sbjct  181  PTVRGICRHLGDKKVGIIHFDRHVDTQETDLDERMHTCPWFHATNMKNAPAKNLVQLGIG  240

Query  239  GWQVPRQGVKVCRERATNILTVTDITEMSLDAAADFAIARATDGTDCVWISFDIDCIDAG  298
            GWQVPRQGVKVCRERATNILTVTDI E  +DAAA+FA+ RA DGTDCVWISFDIDCIDAG
Sbjct  241  GWQVPRQGVKVCRERATNILTVTDIVERGIDAAAEFALERALDGTDCVWISFDIDCIDAG  300

Query  299  FVPGTGWPEPGGLLPREALYLLKRIIRETNVCGMEVVEVSPPYDISDMTSLMATRVICDT  358
            FVPGTGWPEPGGLLPREAL LL +II++  +CGMEVVEVSPPYDISDMTSLMATRVICD 
Sbjct  301  FVPGTGWPEPGGLLPREALALLGKIIQKAPICGMEVVEVSPPYDISDMTSLMATRVICDA  360

Query  359  MAHLVVSGQLPRTEKPAYIHAEANMAVDEPW  389
            +AHLV+SGQLPR EKP YIH EAN+AVDEPW
Sbjct  361  IAHLVISGQLPRKEKPYYIHPEANLAVDEPW  391


>agmatinase [Chroococcales cyanobacterium metabat2.561]
Sequence ID: RPH91398.1 Length: 392 
Range 1: 1 to 392

Score:724 bits(1868), Expect:0.0, 
Method:Compositional matrix adjust., 
Identities:344/392(88%), Positives:365/392(93%), Gaps:2/392(0%)

Query  1    MSDATPFRPP--SEAEEALIKETRLPLTGWQQEVDQGLTYGLEAAASIKDRSIPTFSRGE  58
            MS+ + F+PP  +EAE+AL KE  LPLTGWQQEV QGLTYGLEAA SI+DRSIPTFSRGE
Sbjct  1    MSEESTFQPPHLTEAEQALEKERHLPLTGWQQEVSQGLTYGLEAADSIRDRSIPTFSRGE  60

Query  59   LPHYAGINTFMKAPYLEDVREVGKYDVAIVGVPHDSGTTYRPGTRFGPQGIRRISALYTP  118
            LPHYAGINTFMKAPYLEDVR VG YDVAIVGVPHDSGTTYRPGTRFGPQGIRRISALYTP
Sbjct  61   LPHYAGINTFMKAPYLEDVRNVGNYDVAIVGVPHDSGTTYRPGTRFGPQGIRRISALYTP  120

Query  119  YNFEMGVDLREQISLCDVGDIFTIPANNEKSFDQISKGIAHIFSSGAFPIILGGDHSIGF  178
            YNFE+GVDLREQI+LCD+GDIFTIPANNEKSFDQISKG+AH+FSSGA PIILGGDHSIGF
Sbjct  121  YNFELGVDLREQITLCDLGDIFTIPANNEKSFDQISKGVAHVFSSGALPIILGGDHSIGF  180

Query  179  PTVRGICRHLGDKKVGIIHFDRHVDTQETDLDERMHTCPWFHATNMANAPAKNLVQLGIG  238
            PTVRGICRHLGDKKVGIIHFDRHVDTQETDLDERMHTCPWFHATN+ NAPAKNLVQLGIG
Sbjct  181  PTVRGICRHLGDKKVGIIHFDRHVDTQETDLDERMHTCPWFHATNIKNAPAKNLVQLGIG  240

Query  239  GWQVPRQGVKVCRERATNILTVTDITEMSLDAAADFAIARATDGTDCVWISFDIDCIDAG  298
            GWQVPRQGVKVCRERATNILTVTDI E  +DAAA+FA+ RA DGTDCVWISFDIDCIDAG
Sbjct  241  GWQVPRQGVKVCRERATNILTVTDIVERGIDAAAEFALERALDGTDCVWISFDIDCIDAG  300

Query  299  FVPGTGWPEPGGLLPREALYLLKRIIRETNVCGMEVVEVSPPYDISDMTSLMATRVICDT  358
            FVPGTGWPEPGGLLPREAL LL +II++  +CGMEVVEVSPPYDISDMTSLMATRVICD 
Sbjct  301  FVPGTGWPEPGGLLPREALALLGKIIQKAPICGMEVVEVSPPYDISDMTSLMATRVICDA  360

Query  359  MAHLVVSGQLPRTEKPAYIHAEANMAVDEPWQ  390
            MAHLV+SGQLPR EKP YIH E N+AVDEPWQ
Sbjct  361  MAHLVISGQLPRKEKPYYIHPEPNLAVDEPWQ  392


>agmatinase [Microcystis flos-aquae Ma_QC_C_20070823_S18D]
Sequence ID: TRT91668.1 Length: 392 
>agmatinase [Microcystis flos-aquae Mf_QC_C_20070823_S10D]
Sequence ID: TRV16110.1 Length: 392 >agmatinase [Microcystis flos-aquae Mf_QC_C_20070823_S10]
Sequence ID: TRV22486.1 Length: 392 >agmatinase [Microcystis flos-aquae Mf_QC_C_20070823_S20]
Sequence ID: TRV31552.1 Length: 392 >agmatinase [Microcystis flos-aquae Mf_QC_C_20070823_S20D]
Sequence ID: TRV35657.1 Length: 392 >agmatinase [Microcystis flos-aquae Mf_QC_C_20070823_S20T]
Sequence ID: TRV41508.1 Length: 392  
Range 1: 1 to 391

Score:724 bits(1868), Expect:0.0, 
Method:Compositional matrix adjust., 
Identities:342/391(87%), Positives:365/391(93%), Gaps:2/391(0%)

Query  1    MSDATPFRPP--SEAEEALIKETRLPLTGWQQEVDQGLTYGLEAAASIKDRSIPTFSRGE  58
            MS+ + F+PP  +EA++AL KE  LPLTGWQQEV QGLTYGLEAA SI+DRSIPTFSRGE
Sbjct  1    MSEESTFQPPHVTEAQQALEKERHLPLTGWQQEVSQGLTYGLEAADSIRDRSIPTFSRGE  60

Query  59   LPHYAGINTFMKAPYLEDVREVGKYDVAIVGVPHDSGTTYRPGTRFGPQGIRRISALYTP  118
            LPHYAGINTFMKAPYLEDVR VG YDVAIVGVPHDSGTTYRPGTRFGPQGIRRISALYTP
Sbjct  61   LPHYAGINTFMKAPYLEDVRNVGNYDVAIVGVPHDSGTTYRPGTRFGPQGIRRISALYTP  120

Query  119  YNFEMGVDLREQISLCDVGDIFTIPANNEKSFDQISKGIAHIFSSGAFPIILGGDHSIGF  178
            YNFE+GVDLREQI+LCD+GDIFTIPANNEKSFDQISKG+AH+FSSGA PIILGGDHSIGF
Sbjct  121  YNFELGVDLREQITLCDLGDIFTIPANNEKSFDQISKGVAHVFSSGALPIILGGDHSIGF  180

Query  179  PTVRGICRHLGDKKVGIIHFDRHVDTQETDLDERMHTCPWFHATNMANAPAKNLVQLGIG  238
            PTVRGICRHLGDKKVGIIHFDRHVDTQETDLDERMHTCPWFHATNM NAPAKNLVQLGIG
Sbjct  181  PTVRGICRHLGDKKVGIIHFDRHVDTQETDLDERMHTCPWFHATNMKNAPAKNLVQLGIG  240

Query  239  GWQVPRQGVKVCRERATNILTVTDITEMSLDAAADFAIARATDGTDCVWISFDIDCIDAG  298
            GWQVPRQGVKVCRERATNILTVTDI E  +DAAA+FA+ RA DGTDCVWISFDIDCIDAG
Sbjct  241  GWQVPRQGVKVCRERATNILTVTDIVERGIDAAAEFALERALDGTDCVWISFDIDCIDAG  300

Query  299  FVPGTGWPEPGGLLPREALYLLKRIIRETNVCGMEVVEVSPPYDISDMTSLMATRVICDT  358
            FVPGTGWPEPGGLLPREAL LL +II++  +CGMEVVEVSPPYDISDMTSLMATRVICD 
Sbjct  301  FVPGTGWPEPGGLLPREALALLGKIIQKAPICGMEVVEVSPPYDISDMTSLMATRVICDA  360

Query  359  MAHLVVSGQLPRTEKPAYIHAEANMAVDEPW  389
            MAH+V+SGQLPR EKP YIH++ANM VDEPW
Sbjct  361  MAHMVISGQLPRKEKPYYIHSDANMEVDEPW  391


>agmatinase family protein [Leptolyngbya sp. PCC 7376]
Sequence ID: WP_015135967.1 Length: 390 
>agmatinase [Leptolyngbya sp. PCC 7376]
Sequence ID: AFY40247.1 Length: 390  
Range 1: 1 to 389

Score:724 bits(1868), Expect:0.0, 
Method:Compositional matrix adjust., 
Identities:338/389(87%), Positives:367/389(94%), Gaps:0/389(0%)

Query  1    MSDATPFRPPSEAEEALIKETRLPLTGWQQEVDQGLTYGLEAAASIKDRSIPTFSRGELP  60
            MSD   FR PSEA++AL KE +LPLTGWQQEVD+GL  GLEAAASI DRSIPTFSRGELP
Sbjct  1    MSDQPDFRSPSEAQQALQKEAQLPLTGWQQEVDRGLELGLEAAASINDRSIPTFSRGELP  60

Query  61   HYAGINTFMKAPYLEDVREVGKYDVAIVGVPHDSGTTYRPGTRFGPQGIRRISALYTPYN  120
            HYAGINTF+KAPY+EDVR+VG+YD+AI+GVPHDSGTTYRPGTRFGPQGIRRISALYTPYN
Sbjct  61   HYAGINTFLKAPYVEDVRKVGEYDIAIMGVPHDSGTTYRPGTRFGPQGIRRISALYTPYN  120

Query  121  FEMGVDLREQISLCDVGDIFTIPANNEKSFDQISKGIAHIFSSGAFPIILGGDHSIGFPT  180
            FE+G+DLREQI+LCDVGD+FTIPANNEKSFDQISKG+AH+FSSGAFPIILGGDHSIGFPT
Sbjct  121  FELGIDLREQITLCDVGDVFTIPANNEKSFDQISKGVAHVFSSGAFPIILGGDHSIGFPT  180

Query  181  VRGICRHLGDKKVGIIHFDRHVDTQETDLDERMHTCPWFHATNMANAPAKNLVQLGIGGW  240
            VRG+CRHLGDKKVGIIHFDRHVDTQETDLDERMHTCPWFHATNMANAPAKNLVQLGIGGW
Sbjct  181  VRGVCRHLGDKKVGIIHFDRHVDTQETDLDERMHTCPWFHATNMANAPAKNLVQLGIGGW  240

Query  241  QVPRQGVKVCRERATNILTVTDITEMSLDAAADFAIARATDGTDCVWISFDIDCIDAGFV  300
            QVPRQGVKVCRER+TNILTVTDITEM +DAAA+FA+ RA DGTDCV+ISFDIDCIDAGFV
Sbjct  241  QVPRQGVKVCRERSTNILTVTDITEMGIDAAAEFALERALDGTDCVYISFDIDCIDAGFV  300

Query  301  PGTGWPEPGGLLPREALYLLKRIIRETNVCGMEVVEVSPPYDISDMTSLMATRVICDTMA  360
            PGTGWPEPGGLLPREAL LL +I++   VCG+E+VEVSPPYD+SDMTSLMATRVICDTMA
Sbjct  301  PGTGWPEPGGLLPREALALLGKIVQRAPVCGLEIVEVSPPYDVSDMTSLMATRVICDTMA  360

Query  361  HLVVSGQLPRTEKPAYIHAEANMAVDEPW  389
            HLV+SGQLPR EKPAYIH E NM VDE W
Sbjct  361  HLVLSGQLPRKEKPAYIHEECNMDVDEAW  389


>agmatinase family protein [Microcystis aeruginosa BS13-02]
Sequence ID: NCS24336.1 Length: 392 
Range 1: 1 to 391

Score:723 bits(1867), Expect:0.0, 
Method:Compositional matrix adjust., 
Identities:344/391(88%), Positives:363/391(92%), Gaps:2/391(0%)

Query  1    MSDATPFRPP--SEAEEALIKETRLPLTGWQQEVDQGLTYGLEAAASIKDRSIPTFSRGE  58
            MS+ + F+PP  +EAE+AL KE  LPLTGWQQEV QGLTYGLEAA SI+DRSIPTFSRGE
Sbjct  1    MSEESTFQPPHLTEAEQALEKERHLPLTGWQQEVSQGLTYGLEAADSIRDRSIPTFSRGE  60

Query  59   LPHYAGINTFMKAPYLEDVREVGKYDVAIVGVPHDSGTTYRPGTRFGPQGIRRISALYTP  118
            LPHYAGINTFMKAPYLEDVR VG YDVAIVGVPHDSGTTYRPGTRFGPQGIRRISALYTP
Sbjct  61   LPHYAGINTFMKAPYLEDVRNVGNYDVAIVGVPHDSGTTYRPGTRFGPQGIRRISALYTP  120

Query  119  YNFEMGVDLREQISLCDVGDIFTIPANNEKSFDQISKGIAHIFSSGAFPIILGGDHSIGF  178
            YNFE+GVDLREQI+LCD+GDIFTIPANNEKSFDQISKG+AH+FSSGA PIILGGDHSIGF
Sbjct  121  YNFELGVDLREQITLCDLGDIFTIPANNEKSFDQISKGVAHVFSSGALPIILGGDHSIGF  180

Query  179  PTVRGICRHLGDKKVGIIHFDRHVDTQETDLDERMHTCPWFHATNMANAPAKNLVQLGIG  238
            PTVRGICRHLGDKKVGIIHFDRHVDTQETDLDERMHTCPWFHATNM NAPAKNLVQLGIG
Sbjct  181  PTVRGICRHLGDKKVGIIHFDRHVDTQETDLDERMHTCPWFHATNMKNAPAKNLVQLGIG  240

Query  239  GWQVPRQGVKVCRERATNILTVTDITEMSLDAAADFAIARATDGTDCVWISFDIDCIDAG  298
            GWQVPRQGVKVCRERATNILTVTDI E  +DAAA+FA+ RA DGTDCVWISFDIDCIDAG
Sbjct  241  GWQVPRQGVKVCRERATNILTVTDIVERGIDAAAEFALERALDGTDCVWISFDIDCIDAG  300

Query  299  FVPGTGWPEPGGLLPREALYLLKRIIRETNVCGMEVVEVSPPYDISDMTSLMATRVICDT  358
            FVPGTGWPEPGGLLPREAL LL +II++  +CGMEVVEVSPPYDISDMTSLMATRVICD 
Sbjct  301  FVPGTGWPEPGGLLPREALALLGKIIQKAPICGMEVVEVSPPYDISDMTSLMATRVICDA  360

Query  359  MAHLVVSGQLPRTEKPAYIHAEANMAVDEPW  389
            MAHLV+SGQLPR EKP YIH E NM VDEPW
Sbjct  361  MAHLVISGQLPRKEKPYYIHPEVNMEVDEPW  391


>agmatinase family protein [Microcystis aeruginosa]
Sequence ID: WP_024969089.1 Length: 392 
>agmatinase family protein [Microcystis aeruginosa KLA2]
Sequence ID: TYT71235.1 Length: 392  
Range 1: 1 to 392

Score:723 bits(1867), Expect:0.0, 
Method:Compositional matrix adjust., 
Identities:343/392(88%), Positives:365/392(93%), Gaps:2/392(0%)

Query  1    MSDATPFRPP--SEAEEALIKETRLPLTGWQQEVDQGLTYGLEAAASIKDRSIPTFSRGE  58
            MS+ + F+PP  +EAE+AL KE  LPLTGWQQEV QGLTYGLEAA SI+DRSIPTFSRGE
Sbjct  1    MSEESTFQPPHLTEAEQALEKERHLPLTGWQQEVSQGLTYGLEAADSIRDRSIPTFSRGE  60

Query  59   LPHYAGINTFMKAPYLEDVREVGKYDVAIVGVPHDSGTTYRPGTRFGPQGIRRISALYTP  118
            LPHYAGINTFMKAPYLEDVR VG YDVAIVGVPHDSGTTYRPGTRFGPQGIRRISALYTP
Sbjct  61   LPHYAGINTFMKAPYLEDVRNVGNYDVAIVGVPHDSGTTYRPGTRFGPQGIRRISALYTP  120

Query  119  YNFEMGVDLREQISLCDVGDIFTIPANNEKSFDQISKGIAHIFSSGAFPIILGGDHSIGF  178
            YNFE+GVDLREQI+LCD+GDIFTIPANNEKSFDQISKG+AH+FSSGA PIILGGDHSIGF
Sbjct  121  YNFELGVDLREQITLCDLGDIFTIPANNEKSFDQISKGVAHVFSSGALPIILGGDHSIGF  180

Query  179  PTVRGICRHLGDKKVGIIHFDRHVDTQETDLDERMHTCPWFHATNMANAPAKNLVQLGIG  238
            PTVRGICRHLG+KKVGIIHFDRHVDTQETDLDERMHTCPWFHATNM NAPAKNLVQLGIG
Sbjct  181  PTVRGICRHLGNKKVGIIHFDRHVDTQETDLDERMHTCPWFHATNMKNAPAKNLVQLGIG  240

Query  239  GWQVPRQGVKVCRERATNILTVTDITEMSLDAAADFAIARATDGTDCVWISFDIDCIDAG  298
            GWQVPRQGVKVCRERATNILTVTDI E  +DAAA+FA+ RA DGTDCVWISFDIDCIDAG
Sbjct  241  GWQVPRQGVKVCRERATNILTVTDIVERGIDAAAEFALERALDGTDCVWISFDIDCIDAG  300

Query  299  FVPGTGWPEPGGLLPREALYLLKRIIRETNVCGMEVVEVSPPYDISDMTSLMATRVICDT  358
            FVPGTGWPEPGGLLPREAL LL +II++  +CGMEVVEVSPPYDISDMTSLMATRVICD 
Sbjct  301  FVPGTGWPEPGGLLPREALALLGKIIQKAPICGMEVVEVSPPYDISDMTSLMATRVICDA  360

Query  359  MAHLVVSGQLPRTEKPAYIHAEANMAVDEPWQ  390
            MAHLV+SGQLPR EKP YIH +AN+ VDEPWQ
Sbjct  361  MAHLVISGQLPRKEKPYYIHPDANLTVDEPWQ  392


>agmatinase family protein [Chondrocystis sp. NIES-4102]
Sequence ID: WP_096717035.1 Length: 393 
>arginase/agmatinase family protein [Chondrocystis sp. NIES-4102]
Sequence ID: BAZ43018.1 Length: 393  
Range 1: 1 to 393

Score:723 bits(1866), Expect:0.0, 
Method:Compositional matrix adjust., 
Identities:341/394(87%), Positives:373/394(94%), Gaps:5/394(1%)

Query  1    MSDATPFRPP----SEAEEALIKETRLPLTGWQQEVDQGLTYGLEAAASIKDRSIPTFSR  56
            MS+   F+P     SEA++AL KE +LPLTGWQQEVD+GL  GLEAA SI+DRSIPTFSR
Sbjct  1    MSEQPSFQPSDNNQSEAKQALEKELKLPLTGWQQEVDRGLELGLEAAPSIRDRSIPTFSR  60

Query  57   GELPHYAGINTFMKAPYLEDVREVGKYDVAIVGVPHDSGTTYRPGTRFGPQGIRRISALY  116
            GELPHYAGINTF+KAPYLEDVR+VG+YD+AI+GVPHDSGTTYRPGTRFGPQGIRRISALY
Sbjct  61   GELPHYAGINTFLKAPYLEDVRKVGEYDIAIMGVPHDSGTTYRPGTRFGPQGIRRISALY  120

Query  117  TPYNFEMGVDLREQISLCDVGDIFTIPANNEKSFDQISKGIAHIFSSGAFPIILGGDHSI  176
            TPYNFE+GVDLREQI+LCDVGD+FTIPANNEKSFDQISKG+AH+FSSGAFPIILGGDHSI
Sbjct  121  TPYNFELGVDLREQITLCDVGDVFTIPANNEKSFDQISKGVAHVFSSGAFPIILGGDHSI  180

Query  177  GFPTVRGICRHLGDKKVGIIHFDRHVDTQETDLDERMHTCPWFHATNMANAPAKNLVQLG  236
            GFPTVRG+CRHLGDKKVGIIHFDRHVDTQETDLDERMHTCPWFHATN+ANAPAKNLVQLG
Sbjct  181  GFPTVRGVCRHLGDKKVGIIHFDRHVDTQETDLDERMHTCPWFHATNIANAPAKNLVQLG  240

Query  237  IGGWQVPRQGVKVCRERATNILTVTDITEMSLDAAADFAIARATDGTDCVWISFDIDCID  296
            IGGWQVPR+GVKVCRERATNILTVTDIT+M LDAAADFAI +ATDGTDCV+ISFDIDCID
Sbjct  241  IGGWQVPREGVKVCRERATNILTVTDITDMGLDAAADFAIEKATDGTDCVYISFDIDCID  300

Query  297  AGFVPGTGWPEPGGLLPREALYLLKRIIRETNVCGMEVVEVSPPYDISDMTSLMATRVIC  356
            AGFVPGTGWPEPGGLLPREALYLLK+I++   +CG+E+VEVSPPYD+SDMTSLMATRVIC
Sbjct  301  AGFVPGTGWPEPGGLLPREALYLLKKIVQNAPICGLEIVEVSPPYDVSDMTSLMATRVIC  360

Query  357  DTMAHLVVSGQLPRTEKPAYIHAEANMAVDEPWQ  390
            DTMAHLVVSGQLPR EKPAYIH+EA + VDEPWQ
Sbjct  361  DTMAHLVVSGQLPRKEKPAYIHSEAQV-VDEPWQ  393


>arginase family protein [Oscillatoria sp. FACHB-1407]
Sequence ID: WP_190511110.1 Length: 395 
>agmatinase family protein [Oscillatoria sp. FACHB-1407]
Sequence ID: MBD2464041.1 Length: 395  
Range 1: 1 to 394

Score:723 bits(1866), Expect:0.0, 
Method:Compositional matrix adjust., 
Identities:343/394(87%), Positives:367/394(93%), Gaps:5/394(1%)

Query  1    MSDATPFRPP-----SEAEEALIKETRLPLTGWQQEVDQGLTYGLEAAASIKDRSIPTFS  55
            M+D   F+ P     +EA+ AL +ET+LPLTGWQQEV QGL YGLEAAASI+DRSIPTFS
Sbjct  1    MTDNPLFQSPNNSSQTEAQRALERETQLPLTGWQQEVSQGLEYGLEAAASIRDRSIPTFS  60

Query  56   RGELPHYAGINTFMKAPYLEDVREVGKYDVAIVGVPHDSGTTYRPGTRFGPQGIRRISAL  115
            RGELPH+AGINTF+KAPYLEDVR+VG YDVAIVGVPHDSGTTYRPGTRFGPQGIRRISAL
Sbjct  61   RGELPHFAGINTFLKAPYLEDVRKVGNYDVAIVGVPHDSGTTYRPGTRFGPQGIRRISAL  120

Query  116  YTPYNFEMGVDLREQISLCDVGDIFTIPANNEKSFDQISKGIAHIFSSGAFPIILGGDHS  175
            YTPYNFEMG+DLREQI+LCDVGDIFTIPANNEKSFDQISKG+AHIFSSGAFPIILGGDHS
Sbjct  121  YTPYNFEMGIDLREQITLCDVGDIFTIPANNEKSFDQISKGVAHIFSSGAFPIILGGDHS  180

Query  176  IGFPTVRGICRHLGDKKVGIIHFDRHVDTQETDLDERMHTCPWFHATNMANAPAKNLVQL  235
            IGFPTVRG+CRHLGDKKVGIIHFDRHVDTQETDLDERMHTCPWFHATNMANAPAKNLVQL
Sbjct  181  IGFPTVRGVCRHLGDKKVGIIHFDRHVDTQETDLDERMHTCPWFHATNMANAPAKNLVQL  240

Query  236  GIGGWQVPRQGVKVCRERATNILTVTDITEMSLDAAADFAIARATDGTDCVWISFDIDCI  295
            GIGGWQVPRQGVKVCRERATNILTVTDITEM LDAA +FA+ RA DGTDCV+ISFDIDCI
Sbjct  241  GIGGWQVPRQGVKVCRERATNILTVTDITEMGLDAAVNFALERALDGTDCVYISFDIDCI  300

Query  296  DAGFVPGTGWPEPGGLLPREALYLLKRIIRETNVCGMEVVEVSPPYDISDMTSLMATRVI  355
            DAGFVPGTGWPEPGGLLPREALYLL +II++  VCG+EVVEVSPPYD+SDMT+LMATRVI
Sbjct  301  DAGFVPGTGWPEPGGLLPREALYLLGKIIQQAPVCGLEVVEVSPPYDVSDMTALMATRVI  360

Query  356  CDTMAHLVVSGQLPRTEKPAYIHAEANMAVDEPW  389
            CD MAHLV+SGQLPR EKPAYIH E NM VD PW
Sbjct  361  CDAMAHLVLSGQLPRREKPAYIHDECNMNVDVPW  394


>agmatinase [Microcystis sp. Msp_OC_L_20101000_S702]
Sequence ID: TRU07548.1 Length: 392 
Range 1: 1 to 392

Score:722 bits(1864), Expect:0.0, 
Method:Compositional matrix adjust., 
Identities:343/392(88%), Positives:365/392(93%), Gaps:2/392(0%)

Query  1    MSDATPFRPP--SEAEEALIKETRLPLTGWQQEVDQGLTYGLEAAASIKDRSIPTFSRGE  58
            MS+ + F+ P  +EAE+AL KE  LPLTGWQQEV QGLTYGLEAA SI+DRSIPTFSRGE
Sbjct  1    MSEESTFQTPHLTEAEQALEKERHLPLTGWQQEVSQGLTYGLEAADSIRDRSIPTFSRGE  60

Query  59   LPHYAGINTFMKAPYLEDVREVGKYDVAIVGVPHDSGTTYRPGTRFGPQGIRRISALYTP  118
            LPHYAGINTFMKAPYLEDVR VG YDVAIVGVPHDSGTTYRPGTRFGPQGIRRISALYTP
Sbjct  61   LPHYAGINTFMKAPYLEDVRNVGNYDVAIVGVPHDSGTTYRPGTRFGPQGIRRISALYTP  120

Query  119  YNFEMGVDLREQISLCDVGDIFTIPANNEKSFDQISKGIAHIFSSGAFPIILGGDHSIGF  178
            YNFE+GVDLREQI+LCD+GDIFTIPANNEKSFDQISKG+AH+FSSGA PIILGGDHSIGF
Sbjct  121  YNFELGVDLREQITLCDLGDIFTIPANNEKSFDQISKGVAHVFSSGALPIILGGDHSIGF  180

Query  179  PTVRGICRHLGDKKVGIIHFDRHVDTQETDLDERMHTCPWFHATNMANAPAKNLVQLGIG  238
            PTVRGICRHLG+KKVGIIHFDRHVDTQETDLDERMHTCPWFHATNM NAPAKNLVQLGIG
Sbjct  181  PTVRGICRHLGNKKVGIIHFDRHVDTQETDLDERMHTCPWFHATNMKNAPAKNLVQLGIG  240

Query  239  GWQVPRQGVKVCRERATNILTVTDITEMSLDAAADFAIARATDGTDCVWISFDIDCIDAG  298
            GWQVPRQGVKVCRERATNILTVTDI E  +DAAA+FA+ RA DGTDCVWISFDIDCIDAG
Sbjct  241  GWQVPRQGVKVCRERATNILTVTDIVERGIDAAAEFALERALDGTDCVWISFDIDCIDAG  300

Query  299  FVPGTGWPEPGGLLPREALYLLKRIIRETNVCGMEVVEVSPPYDISDMTSLMATRVICDT  358
            FVPGTGWPEPGGLLPREAL LL +II++  +CGMEVVEVSPPYDISDMTSLMATRVICD 
Sbjct  301  FVPGTGWPEPGGLLPREALALLGKIIQKAPICGMEVVEVSPPYDISDMTSLMATRVICDA  360

Query  359  MAHLVVSGQLPRTEKPAYIHAEANMAVDEPWQ  390
            MAHLV+SGQLPR EKP YIH +AN+AVDEPWQ
Sbjct  361  MAHLVISGQLPRKEKPYYIHPDANLAVDEPWQ  392


>agmatinase [Geminocystis sp. NIES-3708]
Sequence ID: WP_066343428.1 Length: 385 
>agmatinase [Geminocystis sp. NIES-3708]
Sequence ID: BAQ59877.1 Length: 385  
Range 1: 4 to 384

Score:722 bits(1864), Expect:0.0, 
Method:Compositional matrix adjust., 
Identities:343/382(90%), Positives:359/382(93%), Gaps:1/382(0%)

Query  8    RPPSEAEEALIKETRLPLTGWQQEVDQGLTYGLEAAASIKDRSIPTFSRGELPHYAGINT  67
            +P SEA++AL KET+L  TGWQQEV  GL YGLEAA SIKDR+I TFSRGELPHYAGINT
Sbjct  4    QPESEAQKALKKETQLSFTGWQQEVQDGLNYGLEAADSIKDRTISTFSRGELPHYAGINT  63

Query  68   FMKAPYLEDVREVGKYDVAIVGVPHDSGTTYRPGTRFGPQGIRRISALYTPYNFEMGVDL  127
            F+KAPY+EDV +VG YDVAIVGVPHDSGTTYRPGTRFGPQGIRRISALYTPYNFE+GVDL
Sbjct  64   FLKAPYIEDVHKVGNYDVAIVGVPHDSGTTYRPGTRFGPQGIRRISALYTPYNFELGVDL  123

Query  128  REQISLCDVGDIFTIPANNEKSFDQISKGIAHIFSSGAFPIILGGDHSIGFPTVRGICRH  187
            REQI LCDVGDIFTIPANNEKSFDQISKGIAHIF SGAFPIILGGDHSIGFPTVRGICRH
Sbjct  124  REQIKLCDVGDIFTIPANNEKSFDQISKGIAHIFKSGAFPIILGGDHSIGFPTVRGICRH  183

Query  188  LGDKKVGIIHFDRHVDTQETDLDERMHTCPWFHATNMANAPAKNLVQLGIGGWQVPRQGV  247
            LGDKKVGIIHFDRHVDTQETDLDERMHTCPWFHATNMANAPAKNLVQLGIGGWQVPRQGV
Sbjct  184  LGDKKVGIIHFDRHVDTQETDLDERMHTCPWFHATNMANAPAKNLVQLGIGGWQVPRQGV  243

Query  248  KVCRERATNILTVTDITEMSLDAAADFAIARATDGTDCVWISFDIDCIDAGFVPGTGWPE  307
            KVCRERATNILTVTDI EM LDAAADFAI +ATDGTDCVWISFDIDCIDAGFVPGTGWPE
Sbjct  244  KVCRERATNILTVTDIMEMGLDAAADFAIKKATDGTDCVWISFDIDCIDAGFVPGTGWPE  303

Query  308  PGGLLPREALYLLKRIIRETNVCGMEVVEVSPPYDISDMTSLMATRVICDTMAHLVVSGQ  367
            PGGLLPREALYLLK+I++ T VCG+EVVEVSPPYD+SDMTSLMATRVICDTMAHLVVSGQ
Sbjct  304  PGGLLPREALYLLKKIVQNTTVCGIEVVEVSPPYDVSDMTSLMATRVICDTMAHLVVSGQ  363

Query  368  LPRTEKPAYIHAEANMAVDEPW  389
            LPR EKP YIH EA + VDEPW
Sbjct  364  LPRKEKPYYIHEEAQV-VDEPW  384


>agmatinase [Leptolyngbya sp. DLM2.Bin15]
Sequence ID: TVQ16381.1 Length: 393 
Range 1: 6 to 392

Score:721 bits(1862), Expect:0.0, 
Method:Compositional matrix adjust., 
Identities:339/389(87%), Positives:368/389(94%), Gaps:2/389(0%)

Query  1    MSDATPFRPPSEAEEALIKETRLPLTGWQQEVDQGLTYGLEAAASIKDRSIPTFSRGELP  60
            +S++  FR  S+AEEAL +ETRLP++GWQQEVD+GL YGLE AASI+DRSIPTFSRGELP
Sbjct  6    VSNSESFR--SQAEEALERETRLPMSGWQQEVDRGLEYGLEGAASIRDRSIPTFSRGELP  63

Query  61   HYAGINTFMKAPYLEDVREVGKYDVAIVGVPHDSGTTYRPGTRFGPQGIRRISALYTPYN  120
            HYAGINTFMKAPYLEDVR+VG+YDVAIVGVPHD GTTYRPGTRFGPQGIRRISALYTPYN
Sbjct  64   HYAGINTFMKAPYLEDVRKVGEYDVAIVGVPHDCGTTYRPGTRFGPQGIRRISALYTPYN  123

Query  121  FEMGVDLREQISLCDVGDIFTIPANNEKSFDQISKGIAHIFSSGAFPIILGGDHSIGFPT  180
            FE+GVDLREQI+LCDVGDIFTI ANNEKSFDQISKG+AHIFSSGAFPIILGGDHSIGFPT
Sbjct  124  FELGVDLREQITLCDVGDIFTINANNEKSFDQISKGVAHIFSSGAFPIILGGDHSIGFPT  183

Query  181  VRGICRHLGDKKVGIIHFDRHVDTQETDLDERMHTCPWFHATNMANAPAKNLVQLGIGGW  240
            VRG+CRHLGDKK+GIIHFDRHVDTQETDLDERMHTCPWFHATNMANAPAKNLVQLGIGGW
Sbjct  184  VRGVCRHLGDKKIGIIHFDRHVDTQETDLDERMHTCPWFHATNMANAPAKNLVQLGIGGW  243

Query  241  QVPRQGVKVCRERATNILTVTDITEMSLDAAADFAIARATDGTDCVWISFDIDCIDAGFV  300
            QVPRQGVKVCRER+TNILTVTDITEM +DAAAD+A+ RA DGTDCV+ISFDIDCIDAGFV
Sbjct  244  QVPRQGVKVCRERSTNILTVTDITEMGMDAAADYALERALDGTDCVYISFDIDCIDAGFV  303

Query  301  PGTGWPEPGGLLPREALYLLKRIIRETNVCGMEVVEVSPPYDISDMTSLMATRVICDTMA  360
            PGTGWPEPGGLLPREAL LL +I++   VCG+E+VEVSPPYD+SDMTSLMATRVICDTMA
Sbjct  304  PGTGWPEPGGLLPREALSLLGKIVQRAPVCGLEIVEVSPPYDVSDMTSLMATRVICDTMA  363

Query  361  HLVVSGQLPRTEKPAYIHAEANMAVDEPW  389
            HLVVSGQLPR EKP+YIH EANM VD+ W
Sbjct  364  HLVVSGQLPRKEKPSYIHEEANMNVDQAW  392


>agmatinase family protein [Leptolyngbya sp. Heron Island J]
Sequence ID: WP_023076844.1 Length: 392 
>agmatinase [Leptolyngbya sp. Heron Island J]
Sequence ID: ESA32249.1 Length: 392  
Range 1: 1 to 392

Score:721 bits(1862), Expect:0.0, 
Method:Compositional matrix adjust., 
Identities:346/392(88%), Positives:361/392(92%), Gaps:2/392(0%)

Query  1    MSDATPFRPP--SEAEEALIKETRLPLTGWQQEVDQGLTYGLEAAASIKDRSIPTFSRGE  58
            MSD   FR P  SEA  AL +E +LPLTGWQQEVDQGL YGLEAAASI+DR+IPTFSRGE
Sbjct  1    MSDTPTFRNPADSEASRALEREAQLPLTGWQQEVDQGLEYGLEAAASIRDRTIPTFSRGE  60

Query  59   LPHYAGINTFMKAPYLEDVREVGKYDVAIVGVPHDSGTTYRPGTRFGPQGIRRISALYTP  118
            LPHYAGINTF+KAPY+EDVR+VG YDVAIVGVPHDSGTTYRPGTRFGPQGIRRISALYTP
Sbjct  61   LPHYAGINTFLKAPYIEDVRKVGNYDVAIVGVPHDSGTTYRPGTRFGPQGIRRISALYTP  120

Query  119  YNFEMGVDLREQISLCDVGDIFTIPANNEKSFDQISKGIAHIFSSGAFPIILGGDHSIGF  178
            YNFEMG+DLREQI+LCDVGDIFTIPANNEKSFDQISKGIAHIFSSGAFPIILGGDHSIGF
Sbjct  121  YNFEMGIDLREQITLCDVGDIFTIPANNEKSFDQISKGIAHIFSSGAFPIILGGDHSIGF  180

Query  179  PTVRGICRHLGDKKVGIIHFDRHVDTQETDLDERMHTCPWFHATNMANAPAKNLVQLGIG  238
            PTVRG+CRHLGDKKVGIIHFDRHVDTQETDLDERMHTCPWFHATNM NAPA NLVQLGIG
Sbjct  181  PTVRGVCRHLGDKKVGIIHFDRHVDTQETDLDERMHTCPWFHATNMKNAPANNLVQLGIG  240

Query  239  GWQVPRQGVKVCRERATNILTVTDITEMSLDAAADFAIARATDGTDCVWISFDIDCIDAG  298
            GWQVPRQGVKVCRERATNILTVTDITEM LDAAADFA+ RA DGTDCV+ISFDIDCIDAG
Sbjct  241  GWQVPRQGVKVCRERATNILTVTDITEMGLDAAADFALERALDGTDCVYISFDIDCIDAG  300

Query  299  FVPGTGWPEPGGLLPREALYLLKRIIRETNVCGMEVVEVSPPYDISDMTSLMATRVICDT  358
            FVPGTGWPEPGGLLPREALYLL +IIR   VCG+EVVEVSPPYDISDMTSLMATRVICD 
Sbjct  301  FVPGTGWPEPGGLLPREALYLLGKIIRNAPVCGLEVVEVSPPYDISDMTSLMATRVICDA  360

Query  359  MAHLVVSGQLPRTEKPAYIHAEANMAVDEPWQ  390
            MAHLV SGQLPRT  P YIH EAN+ V   WQ
Sbjct  361  MAHLVQSGQLPRTSTPDYIHTEANIDVGSDWQ  392


>agmatinase [Cyanobacteria bacterium Co-bin13]
Sequence ID: MBD0334228.1 Length: 395 
Range 1: 1 to 395

Score:721 bits(1862), Expect:0.0, 
Method:Compositional matrix adjust., 
Identities:343/395(87%), Positives:364/395(92%), Gaps:5/395(1%)

Query  1    MSDATPFRPP-----SEAEEALIKETRLPLTGWQQEVDQGLTYGLEAAASIKDRSIPTFS  55
            MSD   F+ P     SEA  AL +ET LPLTGWQQEV +GL YGLEAA SI+DR+I TFS
Sbjct  1    MSDNPLFQSPGAGGESEANRALERETHLPLTGWQQEVSKGLEYGLEAAESIQDRTISTFS  60

Query  56   RGELPHYAGINTFMKAPYLEDVREVGKYDVAIVGVPHDSGTTYRPGTRFGPQGIRRISAL  115
            RGELPHYAGINTF+KAPYLEDVR+VG+YDVAIVGVPHDSGTTYRPGTRFGPQGIRRISAL
Sbjct  61   RGELPHYAGINTFLKAPYLEDVRKVGEYDVAIVGVPHDSGTTYRPGTRFGPQGIRRISAL  120

Query  116  YTPYNFEMGVDLREQISLCDVGDIFTIPANNEKSFDQISKGIAHIFSSGAFPIILGGDHS  175
            YTPYNFE GVDLREQI+LCDVGD+FTIP NNEKSFDQISKGIAHIFSSGAFPIILGGDHS
Sbjct  121  YTPYNFEFGVDLREQITLCDVGDVFTIPGNNEKSFDQISKGIAHIFSSGAFPIILGGDHS  180

Query  176  IGFPTVRGICRHLGDKKVGIIHFDRHVDTQETDLDERMHTCPWFHATNMANAPAKNLVQL  235
            IGFPTVRG+CRHLGDKKVGIIHFDRHVDTQETDLDERMHTCPWFHATNMANAPAKNLVQL
Sbjct  181  IGFPTVRGVCRHLGDKKVGIIHFDRHVDTQETDLDERMHTCPWFHATNMANAPAKNLVQL  240

Query  236  GIGGWQVPRQGVKVCRERATNILTVTDITEMSLDAAADFAIARATDGTDCVWISFDIDCI  295
            GIGGWQVPRQGVKVCRER TNILTVTDITEM LDAAADFA+ RA DGTDCV+ISFDIDCI
Sbjct  241  GIGGWQVPRQGVKVCRERGTNILTVTDITEMGLDAAADFALERALDGTDCVYISFDIDCI  300

Query  296  DAGFVPGTGWPEPGGLLPREALYLLKRIIRETNVCGMEVVEVSPPYDISDMTSLMATRVI  355
            DAGFVPGTGWPEPGGLLPRE LYLLK+I+R   VCG+EVVEVSPPYD+SDMT+LMATRVI
Sbjct  301  DAGFVPGTGWPEPGGLLPREVLYLLKKIVRSAPVCGLEVVEVSPPYDVSDMTALMATRVI  360

Query  356  CDTMAHLVVSGQLPRTEKPAYIHAEANMAVDEPWQ  390
            CDTMAHLVVSGQ+PR EKPAYIH EANM VD+ W+
Sbjct  361  CDTMAHLVVSGQIPRREKPAYIHTEANMNVDQKWR  395


>agmatinase [Geminocystis sp. NIES-3709]
Sequence ID: WP_066121697.1 Length: 385 
>agmatinase [Geminocystis sp. NIES-3709]
Sequence ID: BAQ63974.1 Length: 385  
Range 1: 4 to 384

Score:721 bits(1861), Expect:0.0, 
Method:Compositional matrix adjust., 
Identities:342/382(90%), Positives:359/382(93%), Gaps:1/382(0%)

Query  8    RPPSEAEEALIKETRLPLTGWQQEVDQGLTYGLEAAASIKDRSIPTFSRGELPHYAGINT  67
            +P SEA++AL KET+L  TGWQQEV  GL YGLEAA SIKDR+I TFSRGELPHYAGINT
Sbjct  4    QPESEAQKALQKETQLSFTGWQQEVQDGLNYGLEAADSIKDRTISTFSRGELPHYAGINT  63

Query  68   FMKAPYLEDVREVGKYDVAIVGVPHDSGTTYRPGTRFGPQGIRRISALYTPYNFEMGVDL  127
            F+KAPY+EDV +VG YD+AIVGVPHDSGTTYRPGTRFGPQGIRRISALYTPYNFE+GVDL
Sbjct  64   FLKAPYIEDVHKVGNYDIAIVGVPHDSGTTYRPGTRFGPQGIRRISALYTPYNFELGVDL  123

Query  128  REQISLCDVGDIFTIPANNEKSFDQISKGIAHIFSSGAFPIILGGDHSIGFPTVRGICRH  187
            REQI LCDVGDIFTIPANNEKSFDQISKGIAHIF SGAFPIILGGDHSIGFPTVRGICRH
Sbjct  124  REQIKLCDVGDIFTIPANNEKSFDQISKGIAHIFKSGAFPIILGGDHSIGFPTVRGICRH  183

Query  188  LGDKKVGIIHFDRHVDTQETDLDERMHTCPWFHATNMANAPAKNLVQLGIGGWQVPRQGV  247
            LGDKKVGIIHFDRHVDTQETDLDERMHTCPWFHATNMANAPAKNLVQLGIGGWQVPRQGV
Sbjct  184  LGDKKVGIIHFDRHVDTQETDLDERMHTCPWFHATNMANAPAKNLVQLGIGGWQVPRQGV  243

Query  248  KVCRERATNILTVTDITEMSLDAAADFAIARATDGTDCVWISFDIDCIDAGFVPGTGWPE  307
            KVCRERATNILTVTDI EM LDAAADFAI +ATDGTDCVWISFDIDCIDAGFVPGTGWPE
Sbjct  244  KVCRERATNILTVTDIMEMGLDAAADFAIEKATDGTDCVWISFDIDCIDAGFVPGTGWPE  303

Query  308  PGGLLPREALYLLKRIIRETNVCGMEVVEVSPPYDISDMTSLMATRVICDTMAHLVVSGQ  367
            PGGLLPREALYLLK+I++ T VCG+EVVEVSPPYD+SDMTSLMATRVICDTMAHLVVSGQ
Sbjct  304  PGGLLPREALYLLKKIVQNTTVCGIEVVEVSPPYDVSDMTSLMATRVICDTMAHLVVSGQ  363

Query  368  LPRTEKPAYIHAEANMAVDEPW  389
            LPR EKP YIH EA + VDEPW
Sbjct  364  LPRKEKPYYIHEEAQV-VDEPW  384


>agmatinase [Merismopedia sp. SIO2A8]
Sequence ID: NET49524.1 Length: 395 
Range 1: 1 to 394

Score:721 bits(1861), Expect:0.0, 
Method:Compositional matrix adjust., 
Identities:342/394(87%), Positives:365/394(92%), Gaps:5/394(1%)

Query  1    MSDATPFRPP-----SEAEEALIKETRLPLTGWQQEVDQGLTYGLEAAASIKDRSIPTFS  55
            MSD   F+ P     +EA  AL KETRLPLTGWQQEVDQGL YGLEAAASI+DRSIPTFS
Sbjct  1    MSDTPIFQAPDGNDSTEANRALEKETRLPLTGWQQEVDQGLEYGLEAAASIRDRSIPTFS  60

Query  56   RGELPHYAGINTFMKAPYLEDVREVGKYDVAIVGVPHDSGTTYRPGTRFGPQGIRRISAL  115
            RGELPHYAGINTF+KAPY+EDVR VG YDVAIVGVPHDSGTTYRPGTRFGPQGIRRISAL
Sbjct  61   RGELPHYAGINTFLKAPYVEDVRNVGNYDVAIVGVPHDSGTTYRPGTRFGPQGIRRISAL  120

Query  116  YTPYNFEMGVDLREQISLCDVGDIFTIPANNEKSFDQISKGIAHIFSSGAFPIILGGDHS  175
            YTPYNFE+G+DLREQI+LCDVGDIFTIPANNEKSFDQISKG+AHIFSSGAFPIILGGDHS
Sbjct  121  YTPYNFELGIDLREQITLCDVGDIFTIPANNEKSFDQISKGVAHIFSSGAFPIILGGDHS  180

Query  176  IGFPTVRGICRHLGDKKVGIIHFDRHVDTQETDLDERMHTCPWFHATNMANAPAKNLVQL  235
            IGFPTVRG+CRHLGDKKVGIIHFDRHVDTQETDLDERMHTCPWFHATNM NAPAKNLVQL
Sbjct  181  IGFPTVRGVCRHLGDKKVGIIHFDRHVDTQETDLDERMHTCPWFHATNMENAPAKNLVQL  240

Query  236  GIGGWQVPRQGVKVCRERATNILTVTDITEMSLDAAADFAIARATDGTDCVWISFDIDCI  295
            GIGGWQVPRQGVKVCRERATNILTVTDITEM LDA+ DFA+  A DGTDCV+ISFDIDCI
Sbjct  241  GIGGWQVPRQGVKVCRERATNILTVTDITEMGLDASVDFALEHALDGTDCVYISFDIDCI  300

Query  296  DAGFVPGTGWPEPGGLLPREALYLLKRIIRETNVCGMEVVEVSPPYDISDMTSLMATRVI  355
            DAGFVPGTGWPEPGGLLPREALYLL +I+++  VCG+EVVEVSPPYDISD+T+LMATRVI
Sbjct  301  DAGFVPGTGWPEPGGLLPREALYLLGKIVQKAPVCGLEVVEVSPPYDISDVTALMATRVI  360

Query  356  CDTMAHLVVSGQLPRTEKPAYIHAEANMAVDEPW  389
            CDTMAHLV+SGQLPR+EKP YIH  ANM VD+ W
Sbjct  361  CDTMAHLVLSGQLPRSEKPTYIHETANMTVDQKW  394


>agmatinase family protein [Symploca sp. SIO2C1]
Sequence ID: NEP13593.1 Length: 397 
Range 1: 1 to 390

Score:721 bits(1861), Expect:0.0, 
Method:Compositional matrix adjust., 
Identities:342/390(88%), Positives:365/390(93%), Gaps:8/390(2%)

Query  1    MSDATPFRPP--------SEAEEALIKETRLPLTGWQQEVDQGLTYGLEAAASIKDRSIP  52
            MS+  PF+PP        SEA+ AL +E +LPLTGWQQEVDQGL YGLEAA SI+DR+IP
Sbjct  1    MSEQLPFQPPNASNNGDSSEAKRALERERQLPLTGWQQEVDQGLKYGLEAADSIRDRTIP  60

Query  53   TFSRGELPHYAGINTFMKAPYLEDVREVGKYDVAIVGVPHDSGTTYRPGTRFGPQGIRRI  112
            TFSRGELPHYAGINTF+KAPY+EDV +VG YDVAIVGVPHDSGTTYRPGTRFGPQGIRRI
Sbjct  61   TFSRGELPHYAGINTFLKAPYIEDVHQVGNYDVAIVGVPHDSGTTYRPGTRFGPQGIRRI  120

Query  113  SALYTPYNFEMGVDLREQISLCDVGDIFTIPANNEKSFDQISKGIAHIFSSGAFPIILGG  172
            SALYTPYNFE+GVDLREQI+LCDVGDIFTIPANNEKSFDQISKG+AH+F+SGAFPIILGG
Sbjct  121  SALYTPYNFELGVDLREQITLCDVGDIFTIPANNEKSFDQISKGVAHVFNSGAFPIILGG  180

Query  173  DHSIGFPTVRGICRHLGDKKVGIIHFDRHVDTQETDLDERMHTCPWFHATNMANAPAKNL  232
            DHSIGFPTVRGICRHLGDKKVGIIHFDRHVDTQETDLDERMHTCPWFHATN+ NAPAKNL
Sbjct  181  DHSIGFPTVRGICRHLGDKKVGIIHFDRHVDTQETDLDERMHTCPWFHATNIKNAPAKNL  240

Query  233  VQLGIGGWQVPRQGVKVCRERATNILTVTDITEMSLDAAADFAIARATDGTDCVWISFDI  292
            VQLGIGGWQVPRQGVKVCRERATNILTVTDITEM LDAAADFAI RATDGTDCVWISFDI
Sbjct  241  VQLGIGGWQVPRQGVKVCRERATNILTVTDITEMGLDAAADFAIERATDGTDCVWISFDI  300

Query  293  DCIDAGFVPGTGWPEPGGLLPREALYLLKRIIRETNVCGMEVVEVSPPYDISDMTSLMAT  352
            DCIDAGFVPGTGWPEPGGLLPREALYLLK+I++ T +CG+EVVEVSPPYDISDMTSLMAT
Sbjct  301  DCIDAGFVPGTGWPEPGGLLPREALYLLKKIVQNTPICGLEVVEVSPPYDISDMTSLMAT  360

Query  353  RVICDTMAHLVVSGQLPRTEKPAYIHAEAN  382
            RVICDTMAHLV+SGQLPR  KPAYIHAE+ 
Sbjct  361  RVICDTMAHLVISGQLPRLAKPAYIHAESQ  390


>agmatinase [Cyanobacterium aponinum]
Sequence ID: WP_099436403.1 Length: 385 
>agmatinase [Cyanobacterium aponinum IPPAS B-1201]
Sequence ID: PHV61669.1 Length: 385  
Range 1: 5 to 384

Score:721 bits(1860), Expect:0.0, 
Method:Compositional matrix adjust., 
Identities:338/381(89%), Positives:360/381(94%), Gaps:1/381(0%)

Query  9    PPSEAEEALIKETRLPLTGWQQEVDQGLTYGLEAAASIKDRSIPTFSRGELPHYAGINTF  68
            P SEA++AL KE+ L  TGWQQEV QGL YGLEAA SIKDR+I TFSRGELPHYAGINTF
Sbjct  5    PESEAQKALQKESELSFTGWQQEVQQGLDYGLEAAESIKDRTISTFSRGELPHYAGINTF  64

Query  69   MKAPYLEDVREVGKYDVAIVGVPHDSGTTYRPGTRFGPQGIRRISALYTPYNFEMGVDLR  128
            +KAPYLEDV++VG YDVAIVGVPHDSGTTYRPGTRFGPQGIR+ISALYTPYNFE+GVDLR
Sbjct  65   LKAPYLEDVKQVGNYDVAIVGVPHDSGTTYRPGTRFGPQGIRKISALYTPYNFELGVDLR  124

Query  129  EQISLCDVGDIFTIPANNEKSFDQISKGIAHIFSSGAFPIILGGDHSIGFPTVRGICRHL  188
            EQI LCDVGDIFTIPANNEKSFDQISKG+AHIF SGAFPIILGGDHSIGFPT+RG+CRHL
Sbjct  125  EQIKLCDVGDIFTIPANNEKSFDQISKGVAHIFKSGAFPIILGGDHSIGFPTLRGVCRHL  184

Query  189  GDKKVGIIHFDRHVDTQETDLDERMHTCPWFHATNMANAPAKNLVQLGIGGWQVPRQGVK  248
            GDKKVGIIHFDRHVDTQETDLDERMHTCPWFHATNM NAPAKNLVQLGIGGWQVPRQGVK
Sbjct  185  GDKKVGIIHFDRHVDTQETDLDERMHTCPWFHATNMKNAPAKNLVQLGIGGWQVPRQGVK  244

Query  249  VCRERATNILTVTDITEMSLDAAADFAIARATDGTDCVWISFDIDCIDAGFVPGTGWPEP  308
            VCRERATNILTVTDITEM LDAAADFAI +ATDGTDCVWISFDIDCIDAGFVPGTGWPEP
Sbjct  245  VCRERATNILTVTDITEMGLDAAADFAIEKATDGTDCVWISFDIDCIDAGFVPGTGWPEP  304

Query  309  GGLLPREALYLLKRIIRETNVCGMEVVEVSPPYDISDMTSLMATRVICDTMAHLVVSGQL  368
            GGLLPREALYLLK+I++ TNVCG+EVVEVSPPYD+SDMT+LMATRVICDTMAHLVVSGQL
Sbjct  305  GGLLPREALYLLKKIVQNTNVCGIEVVEVSPPYDVSDMTALMATRVICDTMAHLVVSGQL  364

Query  369  PRTEKPAYIHAEANMAVDEPW  389
            PR +KP YIH EA + VD+PW
Sbjct  365  PRKQKPDYIHEEAQV-VDQPW  384


>agmatinase [Microcystis aeruginosa Ma_SC_T_19800800_S464]
Sequence ID: TRU28576.1 Length: 392 
Range 1: 1 to 391

Score:720 bits(1859), Expect:0.0, 
Method:Compositional matrix adjust., 
Identities:341/391(87%), Positives:364/391(93%), Gaps:2/391(0%)

Query  1    MSDATPFRPP--SEAEEALIKETRLPLTGWQQEVDQGLTYGLEAAASIKDRSIPTFSRGE  58
            MS+ + F+PP  +EA++AL KE  LPLTGWQQEV QGLTYGLEAA SI+DRSIPTFSRGE
Sbjct  1    MSEESTFQPPDLTEAQQALEKERHLPLTGWQQEVSQGLTYGLEAADSIRDRSIPTFSRGE  60

Query  59   LPHYAGINTFMKAPYLEDVREVGKYDVAIVGVPHDSGTTYRPGTRFGPQGIRRISALYTP  118
            LPHYAGINTFMKAPYLEDVR VG YDVAIVGVPHDSGTTYRPGTRFGPQGIRRISALYTP
Sbjct  61   LPHYAGINTFMKAPYLEDVRNVGNYDVAIVGVPHDSGTTYRPGTRFGPQGIRRISALYTP  120

Query  119  YNFEMGVDLREQISLCDVGDIFTIPANNEKSFDQISKGIAHIFSSGAFPIILGGDHSIGF  178
            YNFE+GVDLREQI+LCD+GDIFTIPANNEKSFDQISKG+AH+FSSGA PIILGGDHSIGF
Sbjct  121  YNFELGVDLREQITLCDLGDIFTIPANNEKSFDQISKGVAHVFSSGALPIILGGDHSIGF  180

Query  179  PTVRGICRHLGDKKVGIIHFDRHVDTQETDLDERMHTCPWFHATNMANAPAKNLVQLGIG  238
            PTVRGICRHLGDKKVGIIHFDRHVDTQETDLDERMHTCPWFHATNM NAPAKNLVQLGIG
Sbjct  181  PTVRGICRHLGDKKVGIIHFDRHVDTQETDLDERMHTCPWFHATNMKNAPAKNLVQLGIG  240

Query  239  GWQVPRQGVKVCRERATNILTVTDITEMSLDAAADFAIARATDGTDCVWISFDIDCIDAG  298
            GWQVPRQGVKVCRERATNILTVTDI E  +DAAA+FA+ RA DGTDCVWISFDIDCIDAG
Sbjct  241  GWQVPRQGVKVCRERATNILTVTDIVERGIDAAAEFALERALDGTDCVWISFDIDCIDAG  300

Query  299  FVPGTGWPEPGGLLPREALYLLKRIIRETNVCGMEVVEVSPPYDISDMTSLMATRVICDT  358
            FVPGTGWPEPGGLLPREAL LL +II++  +CGMEVVEVSPPYD+SDMTSLMATRVICD 
Sbjct  301  FVPGTGWPEPGGLLPREALALLGKIIQKAPICGMEVVEVSPPYDVSDMTSLMATRVICDA  360

Query  359  MAHLVVSGQLPRTEKPAYIHAEANMAVDEPW  389
            +AHLV+SGQLPR  KP YIH EAN+AVDEPW
Sbjct  361  LAHLVISGQLPRKGKPCYIHPEANLAVDEPW  391


>agmatinase family protein [Kamptonema sp. SIO1D9]
Sequence ID: NET87400.1 Length: 397 
Range 1: 1 to 397

Score:720 bits(1859), Expect:0.0, 
Method:Compositional matrix adjust., 
Identities:343/398(86%), Positives:368/398(92%), Gaps:9/398(2%)

Query  1    MSDATPFRPP--------SEAEEALIKETRLPLTGWQQEVDQGLTYGLEAAASIKDRSIP  52
            MS+ TPF+PP        SEA+ AL +E +LPLTGWQQEVD+GL YGLEAA SI+DR IP
Sbjct  1    MSENTPFQPPNSNHNGYSSEAKRALERENKLPLTGWQQEVDRGLEYGLEAAESIRDRRIP  60

Query  53   TFSRGELPHYAGINTFMKAPYLEDVREVGKYDVAIVGVPHDSGTTYRPGTRFGPQGIRRI  112
             FSRGELPHYAGINTF+KAPYLEDVR+VG YDVAIVGVPHDSGTTYRPGTRFGPQGIRRI
Sbjct  61   NFSRGELPHYAGINTFLKAPYLEDVRQVGNYDVAIVGVPHDSGTTYRPGTRFGPQGIRRI  120

Query  113  SALYTPYNFEMGVDLREQISLCDVGDIFTIPANNEKSFDQISKGIAHIFSSGAFPIILGG  172
            SALYTPYNFE+GVDLREQI+LCDVGDIFTIPANNEKSFDQISKG+AH+FSSGAFPIILGG
Sbjct  121  SALYTPYNFELGVDLREQITLCDVGDIFTIPANNEKSFDQISKGVAHVFSSGAFPIILGG  180

Query  173  DHSIGFPTVRGICRHLGDKKVGIIHFDRHVDTQETDLDERMHTCPWFHATNMANAPAKNL  232
            DHSIGFPTVRGICRHLGDKKVGIIHFDRHVDTQETDLDERMHTCPWFHATN+ NAPAKNL
Sbjct  181  DHSIGFPTVRGICRHLGDKKVGIIHFDRHVDTQETDLDERMHTCPWFHATNIKNAPAKNL  240

Query  233  VQLGIGGWQVPRQGVKVCRERATNILTVTDITEMSLDAAADFAIARATDGTDCVWISFDI  292
            VQLGIGGWQVPR+GVKVCRERATNILTVTDITEM LDAAADFA+ RA DGTDCVWISFDI
Sbjct  241  VQLGIGGWQVPREGVKVCRERATNILTVTDITEMGLDAAADFALERALDGTDCVWISFDI  300

Query  293  DCIDAGFVPGTGWPEPGGLLPREALYLLKRIIRETNVCGMEVVEVSPPYDISDMTSLMAT  352
            DCIDAGFVPGTGWPEPGGLLPREALYLLK+I++   VCG+EVVEVSPPYDISD+TSLMAT
Sbjct  301  DCIDAGFVPGTGWPEPGGLLPREALYLLKKIVQNAPVCGLEVVEVSPPYDISDITSLMAT  360

Query  353  RVICDTMAHLVVSGQLPRTEKPAYIHAEANMAVDEPWQ  390
            RVICDTMAHLVVSGQLPR +KPAYIH EA + + E W+
Sbjct  361  RVICDTMAHLVVSGQLPRQQKPAYIHPEAQLELAE-WK  397


>agmatinase [Leptolyngbyaceae cyanobacterium CCMR0081]
Sequence ID: NEZ60141.1 Length: 392 
>agmatinase [Leptolyngbyaceae cyanobacterium CCMR0082]
Sequence ID: NEZ68182.1 Length: 392  
Range 1: 1 to 392

Score:719 bits(1857), Expect:0.0, 
Method:Compositional matrix adjust., 
Identities:346/392(88%), Positives:362/392(92%), Gaps:2/392(0%)

Query  1    MSDATPFRPP--SEAEEALIKETRLPLTGWQQEVDQGLTYGLEAAASIKDRSIPTFSRGE  58
            MSD   FR P  SEA  AL +E +LPLTGWQQEV QGL YGLEAA SI+DR+IPTFSRGE
Sbjct  1    MSDTPTFRNPADSEANRALEREAQLPLTGWQQEVAQGLEYGLEAADSIRDRTIPTFSRGE  60

Query  59   LPHYAGINTFMKAPYLEDVREVGKYDVAIVGVPHDSGTTYRPGTRFGPQGIRRISALYTP  118
            LPHYAGINTF+KAPY+EDVR+VG YD+AIVGVPHDSGTTYRPGTRFGPQGIRRISALYTP
Sbjct  61   LPHYAGINTFLKAPYIEDVRKVGDYDIAIVGVPHDSGTTYRPGTRFGPQGIRRISALYTP  120

Query  119  YNFEMGVDLREQISLCDVGDIFTIPANNEKSFDQISKGIAHIFSSGAFPIILGGDHSIGF  178
            YNFEMG+DLREQI+LCDVGDIFTIPANNEKSFDQISKGIAHIFSSGAFPIILGGDHSIGF
Sbjct  121  YNFEMGIDLREQITLCDVGDIFTIPANNEKSFDQISKGIAHIFSSGAFPIILGGDHSIGF  180

Query  179  PTVRGICRHLGDKKVGIIHFDRHVDTQETDLDERMHTCPWFHATNMANAPAKNLVQLGIG  238
            PTVRG+CRHLGDKKVGIIHFDRHVDTQETDLDERMHTCPWFHATNM NAPAKNLVQLGIG
Sbjct  181  PTVRGVCRHLGDKKVGIIHFDRHVDTQETDLDERMHTCPWFHATNMKNAPAKNLVQLGIG  240

Query  239  GWQVPRQGVKVCRERATNILTVTDITEMSLDAAADFAIARATDGTDCVWISFDIDCIDAG  298
            GWQVPRQGVKVCRERATNILTVTDITEM LDAAADFA+ RA DGTDCV+ISFDIDCIDAG
Sbjct  241  GWQVPRQGVKVCRERATNILTVTDITEMGLDAAADFALERALDGTDCVYISFDIDCIDAG  300

Query  299  FVPGTGWPEPGGLLPREALYLLKRIIRETNVCGMEVVEVSPPYDISDMTSLMATRVICDT  358
            FVPGTGWPEPGGLLPREALYLL +IIR+  VCG+EVVEVSPPYDISDMTSLMATRVICD 
Sbjct  301  FVPGTGWPEPGGLLPREALYLLGKIIRDAPVCGLEVVEVSPPYDISDMTSLMATRVICDA  360

Query  359  MAHLVVSGQLPRTEKPAYIHAEANMAVDEPWQ  390
            MAHLV SGQLPRT  P YIHAEANM V   WQ
Sbjct  361  MAHLVQSGQLPRTGTPDYIHAEANMDVGNDWQ  392


>agmatinase family protein [Leptolyngbya sp. PCC 6406]
Sequence ID: WP_027268993.1 Length: 390 
Range 1: 1 to 389

Score:719 bits(1857), Expect:0.0, 
Method:Compositional matrix adjust., 
Identities:351/389(90%), Positives:370/389(95%), Gaps:0/389(0%)

Query  1    MSDATPFRPPSEAEEALIKETRLPLTGWQQEVDQGLTYGLEAAASIKDRSIPTFSRGELP  60
            M+D   F+ P+EA EAL KE +LP+TGWQQEVDQGL YGLE AASI+DR+IPTFSRGELP
Sbjct  1    MTDQPIFQRPTEATEALEKERQLPMTGWQQEVDQGLEYGLEGAASIRDRTIPTFSRGELP  60

Query  61   HYAGINTFMKAPYLEDVREVGKYDVAIVGVPHDSGTTYRPGTRFGPQGIRRISALYTPYN  120
            HYAGINTFMKAPY+EDVR+VG YDVAIVGVPHDSGTTYRPGTRFGPQGIRRISALYTPYN
Sbjct  61   HYAGINTFMKAPYVEDVRKVGNYDVAIVGVPHDSGTTYRPGTRFGPQGIRRISALYTPYN  120

Query  121  FEMGVDLREQISLCDVGDIFTIPANNEKSFDQISKGIAHIFSSGAFPIILGGDHSIGFPT  180
            FE GVDLREQI+LCDVGDIFTIPANNEKSFDQISKG+AH+F+SGAFPI+LGGDHSIGFPT
Sbjct  121  FEFGVDLREQITLCDVGDIFTIPANNEKSFDQISKGVAHVFASGAFPILLGGDHSIGFPT  180

Query  181  VRGICRHLGDKKVGIIHFDRHVDTQETDLDERMHTCPWFHATNMANAPAKNLVQLGIGGW  240
            VRGICRHLGDKKVGIIHFDRHVDTQETDLDERMHTCPWFHATNMANAPA+NLVQLGIGGW
Sbjct  181  VRGICRHLGDKKVGIIHFDRHVDTQETDLDERMHTCPWFHATNMANAPAENLVQLGIGGW  240

Query  241  QVPRQGVKVCRERATNILTVTDITEMSLDAAADFAIARATDGTDCVWISFDIDCIDAGFV  300
            QVPRQGVKVCRER TNILTVTDI EM LDAAADFAIA+ATDGTDCVWISFDIDCIDAGFV
Sbjct  241  QVPRQGVKVCRERGTNILTVTDIMEMGLDAAADFAIAKATDGTDCVWISFDIDCIDAGFV  300

Query  301  PGTGWPEPGGLLPREALYLLKRIIRETNVCGMEVVEVSPPYDISDMTSLMATRVICDTMA  360
            PGTGWPEPGGLLPREALYLLKRIIRET VCG+EVVEVSPPYDISDMTSLMATRVICDTMA
Sbjct  301  PGTGWPEPGGLLPREALYLLKRIIRETPVCGIEVVEVSPPYDISDMTSLMATRVICDTMA  360

Query  361  HLVVSGQLPRTEKPAYIHAEANMAVDEPW  389
            HLVVSGQLPR EKP+YIH EANM VD+ W
Sbjct  361  HLVVSGQLPRREKPSYIHEEANMEVDQAW  389


>agmatinase family protein [Leptolyngbya sp. PCC 7375]
Sequence ID: WP_006519903.1 Length: 392 
>arginase family hydrolase, arginase/agmainase/formiminoglutamate hydrolase [Leptolyngbya sp. PCC 7375]
Sequence ID: EKU98767.1 Length: 392  
Range 1: 1 to 392

Score:719 bits(1857), Expect:0.0, 
Method:Compositional matrix adjust., 
Identities:345/392(88%), Positives:361/392(92%), Gaps:2/392(0%)

Query  1    MSDATPFRPP--SEAEEALIKETRLPLTGWQQEVDQGLTYGLEAAASIKDRSIPTFSRGE  58
            MSD   FR P  SEA  AL +E +LPLTGWQQEV QGL YGLEAA SI+DR+IPTFSRGE
Sbjct  1    MSDTPTFRNPADSEANRALEREAQLPLTGWQQEVAQGLEYGLEAADSIRDRTIPTFSRGE  60

Query  59   LPHYAGINTFMKAPYLEDVREVGKYDVAIVGVPHDSGTTYRPGTRFGPQGIRRISALYTP  118
            LPHYAGINTF+KAPY+EDVR+VG YD+AIVGVPHDSGTTYRPGTRFGPQGIRRISALYTP
Sbjct  61   LPHYAGINTFLKAPYIEDVRKVGNYDIAIVGVPHDSGTTYRPGTRFGPQGIRRISALYTP  120

Query  119  YNFEMGVDLREQISLCDVGDIFTIPANNEKSFDQISKGIAHIFSSGAFPIILGGDHSIGF  178
            YNFEMG+DLREQI+LCDVGDIFTIPANNEKSFDQISKGIAHIFSSGAFPIILGGDHSIGF
Sbjct  121  YNFEMGIDLREQITLCDVGDIFTIPANNEKSFDQISKGIAHIFSSGAFPIILGGDHSIGF  180

Query  179  PTVRGICRHLGDKKVGIIHFDRHVDTQETDLDERMHTCPWFHATNMANAPAKNLVQLGIG  238
            PTVRG+CRHLGDKKVGIIHFDRHVDTQETDLDERMHTCPWFHATNM NAPAKNLVQLGIG
Sbjct  181  PTVRGVCRHLGDKKVGIIHFDRHVDTQETDLDERMHTCPWFHATNMKNAPAKNLVQLGIG  240

Query  239  GWQVPRQGVKVCRERATNILTVTDITEMSLDAAADFAIARATDGTDCVWISFDIDCIDAG  298
            GWQVPRQGVKVCRERATNILTVTDITEM LDAAADFA+ RA DGTDCV++SFDIDCIDAG
Sbjct  241  GWQVPRQGVKVCRERATNILTVTDITEMGLDAAADFALERALDGTDCVYVSFDIDCIDAG  300

Query  299  FVPGTGWPEPGGLLPREALYLLKRIIRETNVCGMEVVEVSPPYDISDMTSLMATRVICDT  358
            FVPGTGWPEPGGLLPREALYLL +IIR   VCG+EVVEVSPPYDISDMTSLMATRVICD 
Sbjct  301  FVPGTGWPEPGGLLPREALYLLGKIIRNAPVCGLEVVEVSPPYDISDMTSLMATRVICDA  360

Query  359  MAHLVVSGQLPRTEKPAYIHAEANMAVDEPWQ  390
            MAHLV SGQLPRT  P YIHAEANM V   WQ
Sbjct  361  MAHLVQSGQLPRTGTPDYIHAEANMDVGNDWQ  392


>agmatinase [Synechococcales cyanobacterium C]
Sequence ID: NCJ08294.1 Length: 399 
Range 1: 20 to 398

Score:719 bits(1857), Expect:0.0, 
Method:Compositional matrix adjust., 
Identities:336/379(89%), Positives:360/379(94%), Gaps:0/379(0%)

Query  11   SEAEEALIKETRLPLTGWQQEVDQGLTYGLEAAASIKDRSIPTFSRGELPHYAGINTFMK  70
            SEA++AL +E +LPLTGWQQEV QGL YGLEAA SI+DR+IPTFSRGELPHYAGINTF+K
Sbjct  20   SEAQQALEREAQLPLTGWQQEVSQGLEYGLEAAESIRDRTIPTFSRGELPHYAGINTFLK  79

Query  71   APYLEDVREVGKYDVAIVGVPHDSGTTYRPGTRFGPQGIRRISALYTPYNFEMGVDLREQ  130
            APYLEDVR+VG YDVAIVGVPHDSGTTYRPGTRFGPQGIRRISALYTPYNFE+GVDLREQ
Sbjct  80   APYLEDVRKVGNYDVAIVGVPHDSGTTYRPGTRFGPQGIRRISALYTPYNFELGVDLREQ  139

Query  131  ISLCDVGDIFTIPANNEKSFDQISKGIAHIFSSGAFPIILGGDHSIGFPTVRGICRHLGD  190
            I+LCDVGDIFTIP NNEKSFDQISKG+AH+FSSGAFPI+LGGDHSIGFPTVRG+CRHLGD
Sbjct  140  ITLCDVGDIFTIPGNNEKSFDQISKGVAHVFSSGAFPILLGGDHSIGFPTVRGVCRHLGD  199

Query  191  KKVGIIHFDRHVDTQETDLDERMHTCPWFHATNMANAPAKNLVQLGIGGWQVPRQGVKVC  250
            KK+GIIHFDRHVDTQETDLDERMHTCPWFHATNMANAPA+NLVQLGIGGWQVPRQGVKVC
Sbjct  200  KKIGIIHFDRHVDTQETDLDERMHTCPWFHATNMANAPAQNLVQLGIGGWQVPRQGVKVC  259

Query  251  RERATNILTVTDITEMSLDAAADFAIARATDGTDCVWISFDIDCIDAGFVPGTGWPEPGG  310
            RERATNILTVTDITEM LDAA DFA+ RA DGTDCVWISFDIDCIDAGFVPGTGWPEPGG
Sbjct  260  RERATNILTVTDITEMGLDAAVDFALERALDGTDCVWISFDIDCIDAGFVPGTGWPEPGG  319

Query  311  LLPREALYLLKRIIRETNVCGMEVVEVSPPYDISDMTSLMATRVICDTMAHLVVSGQLPR  370
            LLPREALYLL +I++   VCG+EVVEVSPPYD+SDMT+LMATRVICDTMAHLV+SGQLPR
Sbjct  320  LLPREALYLLGKIVQRAPVCGLEVVEVSPPYDVSDMTALMATRVICDTMAHLVLSGQLPR  379

Query  371  TEKPAYIHAEANMAVDEPW  389
             EKPAYIHAEANM VD  W
Sbjct  380  PEKPAYIHAEANMNVDVKW  398


>arginase family protein [Thermoleptolyngbya sp. PKUAC-SCTA183]
Sequence ID: WP_172354829.1 Length: 394 
>agmatinase family protein [Thermoleptolyngbya sp. PKUAC-SCTA183]
Sequence ID: QKD82228.1 Length: 394  
Range 1: 1 to 393

Score:719 bits(1856), Expect:0.0, 
Method:Compositional matrix adjust., 
Identities:336/393(85%), Positives:369/393(93%), Gaps:4/393(1%)

Query  1    MSDATPFRPPS----EAEEALIKETRLPLTGWQQEVDQGLTYGLEAAASIKDRSIPTFSR  56
            M++   F+ P+    EA+ AL +E RLPLTGWQQEV +GL YGLEAA SI+DRSIPTFSR
Sbjct  1    MTNEPNFQAPNSFSFEAQRALEREARLPLTGWQQEVSKGLEYGLEAADSIRDRSIPTFSR  60

Query  57   GELPHYAGINTFMKAPYLEDVREVGKYDVAIVGVPHDSGTTYRPGTRFGPQGIRRISALY  116
            GELPHYAGINTF+KAPYLEDVR+VG+YDVAIVG+PHDSGTTYRPGTRFGPQGIRRISALY
Sbjct  61   GELPHYAGINTFLKAPYLEDVRKVGEYDVAIVGIPHDSGTTYRPGTRFGPQGIRRISALY  120

Query  117  TPYNFEMGVDLREQISLCDVGDIFTIPANNEKSFDQISKGIAHIFSSGAFPIILGGDHSI  176
            TPYNFE+GVDLREQI+LCDVGD+FTIPANNEKSFDQISKG+AH+F+SGAFPI+LGGDHSI
Sbjct  121  TPYNFELGVDLREQITLCDVGDVFTIPANNEKSFDQISKGVAHVFASGAFPILLGGDHSI  180

Query  177  GFPTVRGICRHLGDKKVGIIHFDRHVDTQETDLDERMHTCPWFHATNMANAPAKNLVQLG  236
            GFPTVRG+CRHLGDKKVGIIHFDRHVDTQETDLDERMHTCPWFHATNMANAPAKNLVQLG
Sbjct  181  GFPTVRGVCRHLGDKKVGIIHFDRHVDTQETDLDERMHTCPWFHATNMANAPAKNLVQLG  240

Query  237  IGGWQVPRQGVKVCRERATNILTVTDITEMSLDAAADFAIARATDGTDCVWISFDIDCID  296
            IGGWQVPRQGVKVCR+RATNILTVTDITEM +DAAA+FA+ RA DGTDCVWISFDIDCID
Sbjct  241  IGGWQVPRQGVKVCRDRATNILTVTDITEMGIDAAAEFALERALDGTDCVWISFDIDCID  300

Query  297  AGFVPGTGWPEPGGLLPREALYLLKRIIRETNVCGMEVVEVSPPYDISDMTSLMATRVIC  356
            AGFVPGTGWPEPGGLLPREAL LL +I++   +CG+EVVEVSPPYD+SDMT+LMATRVIC
Sbjct  301  AGFVPGTGWPEPGGLLPREALALLGKIVQRAPICGLEVVEVSPPYDVSDMTALMATRVIC  360

Query  357  DTMAHLVVSGQLPRTEKPAYIHAEANMAVDEPW  389
            DTMAHLV+SGQLPR EKPAYIHAEANMAVD+ W
Sbjct  361  DTMAHLVISGQLPRREKPAYIHAEANMAVDQAW  393


>agmatinase family protein [Phormidium tenue]
Sequence ID: WP_073608110.1 Length: 398 
>agmatinase family protein [Phormidium tenue FACHB-1052]
Sequence ID: MBD2233599.1 Length: 398 >agmatinase [Phormidium tenue NIES-30]
Sequence ID: OKH48699.1 Length: 398  
Range 1: 19 to 398

Score:719 bits(1856), Expect:0.0, 
Method:Compositional matrix adjust., 
Identities:346/380(91%), Positives:368/380(96%), Gaps:0/380(0%)

Query  11   SEAEEALIKETRLPLTGWQQEVDQGLTYGLEAAASIKDRSIPTFSRGELPHYAGINTFMK  70
            SEA+ AL  E RLPLTGWQQEV QGL YGLEAAASI+DR+IPTFSRGELPHYAGINTF+K
Sbjct  19   SEAQRALEMEARLPLTGWQQEVSQGLEYGLEAAASIRDRTIPTFSRGELPHYAGINTFLK  78

Query  71   APYLEDVREVGKYDVAIVGVPHDSGTTYRPGTRFGPQGIRRISALYTPYNFEMGVDLREQ  130
            APY+EDVR+VG+YDVAIVG+PHDSGTTYRPGTRFGPQGIRRISALYTPYNFEMG+DLRE 
Sbjct  79   APYVEDVRKVGEYDVAIVGIPHDSGTTYRPGTRFGPQGIRRISALYTPYNFEMGIDLRES  138

Query  131  ISLCDVGDIFTIPANNEKSFDQISKGIAHIFSSGAFPIILGGDHSIGFPTVRGICRHLGD  190
            I+LCDVGD+FTIPANNEKSFDQISKG+AH+F+SGAFPI+LGGDHSIGFPTVRGICRHLGD
Sbjct  139  ITLCDVGDVFTIPANNEKSFDQISKGVAHVFASGAFPILLGGDHSIGFPTVRGICRHLGD  198

Query  191  KKVGIIHFDRHVDTQETDLDERMHTCPWFHATNMANAPAKNLVQLGIGGWQVPRQGVKVC  250
            KKVGIIHFDRHVDTQETDLDERMHTCPWFHATNMANAPAKNLVQ+GIGGWQVPRQGVKVC
Sbjct  199  KKVGIIHFDRHVDTQETDLDERMHTCPWFHATNMANAPAKNLVQMGIGGWQVPRQGVKVC  258

Query  251  RERATNILTVTDITEMSLDAAADFAIARATDGTDCVWISFDIDCIDAGFVPGTGWPEPGG  310
            RERATNILTVTDITEM LDAAADFAIARATDGTDCVWISFDIDCIDAGFVPGTGWPEPGG
Sbjct  259  RERATNILTVTDITEMGLDAAADFAIARATDGTDCVWISFDIDCIDAGFVPGTGWPEPGG  318

Query  311  LLPREALYLLKRIIRETNVCGMEVVEVSPPYDISDMTSLMATRVICDTMAHLVVSGQLPR  370
            LLPREALYLLKRI++ET VCG+EVVEVSPPYD+SDMTSLMATRVICDTMAHLV SGQLPR
Sbjct  319  LLPREALYLLKRIVQETTVCGIEVVEVSPPYDVSDMTSLMATRVICDTMAHLVKSGQLPR  378

Query  371  TEKPAYIHAEANMAVDEPWQ  390
             EKP+YIH EANM+VDEPWQ
Sbjct  379  REKPSYIHEEANMSVDEPWQ  398


>agmatinase [Leptolyngbya sp.]
Sequence ID: PZV09504.1 Length: 398 
Range 1: 19 to 398

Score:719 bits(1855), Expect:0.0, 
Method:Compositional matrix adjust., 
Identities:347/380(91%), Positives:368/380(96%), Gaps:0/380(0%)

Query  11   SEAEEALIKETRLPLTGWQQEVDQGLTYGLEAAASIKDRSIPTFSRGELPHYAGINTFMK  70
            +EA+ AL  E+RLP+TGWQQEV QGL YGLEAAASI+DR+IPTFSRGELPHYAGINTF+K
Sbjct  19   TEAQRALEMESRLPMTGWQQEVSQGLEYGLEAAASIRDRTIPTFSRGELPHYAGINTFLK  78

Query  71   APYLEDVREVGKYDVAIVGVPHDSGTTYRPGTRFGPQGIRRISALYTPYNFEMGVDLREQ  130
            APY+EDVR+VG+YDVAIVGVPHDSGTTYRPGTRFGPQGIRRISALYTPYNFEMGVDLRE 
Sbjct  79   APYVEDVRKVGEYDVAIVGVPHDSGTTYRPGTRFGPQGIRRISALYTPYNFEMGVDLREN  138

Query  131  ISLCDVGDIFTIPANNEKSFDQISKGIAHIFSSGAFPIILGGDHSIGFPTVRGICRHLGD  190
            I LCDVGDIFTIPANNEKSFDQISKG+AH+F+SGAFPI+LGGDHSIGFPTVRGICRHLGD
Sbjct  139  IKLCDVGDIFTIPANNEKSFDQISKGVAHVFASGAFPILLGGDHSIGFPTVRGICRHLGD  198

Query  191  KKVGIIHFDRHVDTQETDLDERMHTCPWFHATNMANAPAKNLVQLGIGGWQVPRQGVKVC  250
            KKVGIIHFDRHVDTQETDLDERMHTCPWFHATNMANAPAKNLVQLGIGGWQVPRQGVKVC
Sbjct  199  KKVGIIHFDRHVDTQETDLDERMHTCPWFHATNMANAPAKNLVQLGIGGWQVPRQGVKVC  258

Query  251  RERATNILTVTDITEMSLDAAADFAIARATDGTDCVWISFDIDCIDAGFVPGTGWPEPGG  310
            RERATNILTVTDITEM LDAAADFAIARATDGTDCVWISFDIDCIDAGFVPGTGWPEPGG
Sbjct  259  RERATNILTVTDITEMGLDAAADFAIARATDGTDCVWISFDIDCIDAGFVPGTGWPEPGG  318

Query  311  LLPREALYLLKRIIRETNVCGMEVVEVSPPYDISDMTSLMATRVICDTMAHLVVSGQLPR  370
            LLPREALYLLKRI++ET VCG+EVVEVSPPYD+SDMTSLMATRVICDTMAHLV SGQLPR
Sbjct  319  LLPREALYLLKRIVQETTVCGIEVVEVSPPYDVSDMTSLMATRVICDTMAHLVKSGQLPR  378

Query  371  TEKPAYIHAEANMAVDEPWQ  390
             EKP+YIH EANM+VDEPW+
Sbjct  379  REKPSYIHEEANMSVDEPWE  398


>agmatinase family protein [Microcystis aeruginosa LL13-06]
Sequence ID: NCR58049.1 Length: 392 
Range 1: 1 to 391

Score:719 bits(1855), Expect:0.0, 
Method:Compositional matrix adjust., 
Identities:340/391(87%), Positives:363/391(92%), Gaps:2/391(0%)

Query  1    MSDATPFRPP--SEAEEALIKETRLPLTGWQQEVDQGLTYGLEAAASIKDRSIPTFSRGE  58
            MS+ + F+PP  +EA++AL KE  LPLTGWQQEV QGLTYGLEAA SI+DRSIPTFSRGE
Sbjct  1    MSEESTFQPPDLTEAQQALEKERHLPLTGWQQEVSQGLTYGLEAADSIRDRSIPTFSRGE  60

Query  59   LPHYAGINTFMKAPYLEDVREVGKYDVAIVGVPHDSGTTYRPGTRFGPQGIRRISALYTP  118
            LPHYAGINTFMKAPYLEDVR VG YD AIVGVPHDSGTTYRPGTRFGPQGIRRISALYTP
Sbjct  61   LPHYAGINTFMKAPYLEDVRNVGNYDAAIVGVPHDSGTTYRPGTRFGPQGIRRISALYTP  120

Query  119  YNFEMGVDLREQISLCDVGDIFTIPANNEKSFDQISKGIAHIFSSGAFPIILGGDHSIGF  178
            YNFE+GVDLREQI+LCD+GDIFTIPANNEKSFDQISKG+AH+FSSGA PIILGGDHSIGF
Sbjct  121  YNFELGVDLREQITLCDLGDIFTIPANNEKSFDQISKGVAHVFSSGALPIILGGDHSIGF  180

Query  179  PTVRGICRHLGDKKVGIIHFDRHVDTQETDLDERMHTCPWFHATNMANAPAKNLVQLGIG  238
            PTVRGICRHLGDKKVGIIHFDRHVDTQETDLDERMHTCPWFHATNM NAPAKNLVQLGIG
Sbjct  181  PTVRGICRHLGDKKVGIIHFDRHVDTQETDLDERMHTCPWFHATNMKNAPAKNLVQLGIG  240

Query  239  GWQVPRQGVKVCRERATNILTVTDITEMSLDAAADFAIARATDGTDCVWISFDIDCIDAG  298
            GWQVPRQGVKVCRERATNILTVTDI E  +DAAA+FA+ RA DGTDCVWISFDIDCIDAG
Sbjct  241  GWQVPRQGVKVCRERATNILTVTDIVERGIDAAAEFALERALDGTDCVWISFDIDCIDAG  300

Query  299  FVPGTGWPEPGGLLPREALYLLKRIIRETNVCGMEVVEVSPPYDISDMTSLMATRVICDT  358
            FVPGTGWPEPGGLLPREAL LL +II++  +CGMEVVEVSPPYD+SDMTSLMATRVICD 
Sbjct  301  FVPGTGWPEPGGLLPREALALLGKIIQKAPICGMEVVEVSPPYDVSDMTSLMATRVICDA  360

Query  359  MAHLVVSGQLPRTEKPAYIHAEANMAVDEPW  389
            +AHLV+SGQLPR  KP YIH EAN+AVDEPW
Sbjct  361  LAHLVISGQLPRKGKPCYIHPEANLAVDEPW  391


>MULTISPECIES: arginase family protein [Cyanobacteria]
Sequence ID: WP_190627135.1 Length: 398 
>agmatinase family protein [Phormidium sp. FACHB-77]
Sequence ID: MBD1916752.1 Length: 398 >agmatinase family protein [Phormidium sp. FACHB-322]
Sequence ID: MBD2029382.1 Length: 398 >agmatinase family protein [Leptolyngbya sp. FACHB-60]
Sequence ID: MBD2051957.1 Length: 398  
Range 1: 13 to 398

Score:719 bits(1855), Expect:0.0, 
Method:Compositional matrix adjust., 
Identities:346/386(90%), Positives:370/386(95%), Gaps:0/386(0%)

Query  5    TPFRPPSEAEEALIKETRLPLTGWQQEVDQGLTYGLEAAASIKDRSIPTFSRGELPHYAG  64
            +P    SEA+ AL  E RLPLTGWQQEV QGL YGLEAAASI+DR+IPTFSRGELPHYAG
Sbjct  13   SPNGASSEAQRALEMEARLPLTGWQQEVSQGLEYGLEAAASIRDRTIPTFSRGELPHYAG  72

Query  65   INTFMKAPYLEDVREVGKYDVAIVGVPHDSGTTYRPGTRFGPQGIRRISALYTPYNFEMG  124
            INTF+KAPY+EDVR+VG+YDVAIVG+PHDSGTTYRPGTRFGPQGIRRISALYTPYNFEMG
Sbjct  73   INTFLKAPYVEDVRKVGEYDVAIVGIPHDSGTTYRPGTRFGPQGIRRISALYTPYNFEMG  132

Query  125  VDLREQISLCDVGDIFTIPANNEKSFDQISKGIAHIFSSGAFPIILGGDHSIGFPTVRGI  184
            +DLRE I+LCDVGD+FTIPANNEKSFDQISKG+AH+F+SGAFPI+LGGDHSIGFPTVRGI
Sbjct  133  IDLRESITLCDVGDVFTIPANNEKSFDQISKGVAHVFASGAFPILLGGDHSIGFPTVRGI  192

Query  185  CRHLGDKKVGIIHFDRHVDTQETDLDERMHTCPWFHATNMANAPAKNLVQLGIGGWQVPR  244
            CRHLGDKKVGIIHFDRHVDTQETDLDERMHTCPWFHATNMANAPAKNLVQ+GIGGWQVPR
Sbjct  193  CRHLGDKKVGIIHFDRHVDTQETDLDERMHTCPWFHATNMANAPAKNLVQMGIGGWQVPR  252

Query  245  QGVKVCRERATNILTVTDITEMSLDAAADFAIARATDGTDCVWISFDIDCIDAGFVPGTG  304
            QGVKVCRERATNILTVTDITEM LDAAADFAIARATDGTDCVWISFDIDCIDAGFVPGTG
Sbjct  253  QGVKVCRERATNILTVTDITEMGLDAAADFAIARATDGTDCVWISFDIDCIDAGFVPGTG  312

Query  305  WPEPGGLLPREALYLLKRIIRETNVCGMEVVEVSPPYDISDMTSLMATRVICDTMAHLVV  364
            WPEPGGLLPREALYLLKRI++ET VCG+EVVEVSPPYD+SDMT+LMATRVICDTMAHLV 
Sbjct  313  WPEPGGLLPREALYLLKRIVQETTVCGIEVVEVSPPYDVSDMTALMATRVICDTMAHLVK  372

Query  365  SGQLPRTEKPAYIHAEANMAVDEPWQ  390
            SGQLPR EKP+YIH EANM+VDEPWQ
Sbjct  373  SGQLPRREKPSYIHEEANMSVDEPWQ  398


>agmatinase family protein [Leptolyngbya sp. O-77]
Sequence ID: WP_068509817.1 Length: 394 
>Proclavaminate amidinohydrolase [Leptolyngbya sp. O-77]
Sequence ID: BAU42018.1 Length: 394  
Range 1: 1 to 393

Score:718 bits(1854), Expect:0.0, 
Method:Compositional matrix adjust., 
Identities:335/393(85%), Positives:368/393(93%), Gaps:4/393(1%)

Query  1    MSDATPFRPPS----EAEEALIKETRLPLTGWQQEVDQGLTYGLEAAASIKDRSIPTFSR  56
            M++   F+ P+    EA+ AL +E RLPLTGWQQEV +GL YGLEAA SI+DRSIPTFSR
Sbjct  1    MTNEPNFQAPNSSSFEAQRALEREARLPLTGWQQEVSKGLEYGLEAADSIRDRSIPTFSR  60

Query  57   GELPHYAGINTFMKAPYLEDVREVGKYDVAIVGVPHDSGTTYRPGTRFGPQGIRRISALY  116
            GELPHYAGINTF+KAPYLEDVR+VG+YDVAIVG+PHDSGTTYRPGTRFGPQGIRRISALY
Sbjct  61   GELPHYAGINTFLKAPYLEDVRKVGEYDVAIVGIPHDSGTTYRPGTRFGPQGIRRISALY  120

Query  117  TPYNFEMGVDLREQISLCDVGDIFTIPANNEKSFDQISKGIAHIFSSGAFPIILGGDHSI  176
            TPYNFE+GVDLREQI+LCDVGD+FTIPANNEKSFDQISKG+AH+F+SGAFPI+LGGDHSI
Sbjct  121  TPYNFELGVDLREQITLCDVGDVFTIPANNEKSFDQISKGVAHVFASGAFPILLGGDHSI  180

Query  177  GFPTVRGICRHLGDKKVGIIHFDRHVDTQETDLDERMHTCPWFHATNMANAPAKNLVQLG  236
            GFPTVRG+CRHLGDKKVGIIHFDRHVDTQETDLDERMHTCPWFHATNMANAPAKNLVQLG
Sbjct  181  GFPTVRGVCRHLGDKKVGIIHFDRHVDTQETDLDERMHTCPWFHATNMANAPAKNLVQLG  240

Query  237  IGGWQVPRQGVKVCRERATNILTVTDITEMSLDAAADFAIARATDGTDCVWISFDIDCID  296
            IGGWQVPRQGVKVCR+RATNILTVTDITEM +DAAA+FA+ RA DGTDCVWISFDIDCID
Sbjct  241  IGGWQVPRQGVKVCRDRATNILTVTDITEMGIDAAAEFALERALDGTDCVWISFDIDCID  300

Query  297  AGFVPGTGWPEPGGLLPREALYLLKRIIRETNVCGMEVVEVSPPYDISDMTSLMATRVIC  356
            AGFVPGTGWPEPGGLLPREAL LL +I++   +CG+EVVEVSPPYD+SDMT+LMATRVIC
Sbjct  301  AGFVPGTGWPEPGGLLPREALALLGKIVQRAPICGLEVVEVSPPYDVSDMTALMATRVIC  360

Query  357  DTMAHLVVSGQLPRTEKPAYIHAEANMAVDEPW  389
            DTMAHLV+SGQLPR EKPAYIH EANMAVD+ W
Sbjct  361  DTMAHLVISGQLPRQEKPAYIHTEANMAVDQAW  393


>agmatinase [Cyanobacterium aponinum]
Sequence ID: WP_015220985.1 Length: 385 
>agmatinase [Cyanobacterium aponinum PCC 10605]
Sequence ID: AFZ55267.1 Length: 385  
Range 1: 5 to 384

Score:718 bits(1854), Expect:0.0, 
Method:Compositional matrix adjust., 
Identities:337/381(88%), Positives:359/381(94%), Gaps:1/381(0%)

Query  9    PPSEAEEALIKETRLPLTGWQQEVDQGLTYGLEAAASIKDRSIPTFSRGELPHYAGINTF  68
            P SEA++AL KE+ L  TGWQQEV QGL YGLEAA SIKDR+I TFSRGELPHYAGINTF
Sbjct  5    PESEAQKALQKESELSFTGWQQEVQQGLDYGLEAAESIKDRTISTFSRGELPHYAGINTF  64

Query  69   MKAPYLEDVREVGKYDVAIVGVPHDSGTTYRPGTRFGPQGIRRISALYTPYNFEMGVDLR  128
            +KAPYLEDV++VG YDVAIVGVPHDSGTTYRPGTRFGPQGIR+ISALYTPYNFE+GVDLR
Sbjct  65   LKAPYLEDVKQVGNYDVAIVGVPHDSGTTYRPGTRFGPQGIRKISALYTPYNFELGVDLR  124

Query  129  EQISLCDVGDIFTIPANNEKSFDQISKGIAHIFSSGAFPIILGGDHSIGFPTVRGICRHL  188
            EQI LCDVGDIFTIPANNEKSFDQISKG+AHIF SGAFPIILGGDHSIGFPT+RG+CRHL
Sbjct  125  EQIKLCDVGDIFTIPANNEKSFDQISKGVAHIFKSGAFPIILGGDHSIGFPTLRGVCRHL  184

Query  189  GDKKVGIIHFDRHVDTQETDLDERMHTCPWFHATNMANAPAKNLVQLGIGGWQVPRQGVK  248
            GDKKVGIIHFDRHVDTQETDLDERMHTCPWFHATNM NAPAKNLVQLGIGGWQVPRQGVK
Sbjct  185  GDKKVGIIHFDRHVDTQETDLDERMHTCPWFHATNMKNAPAKNLVQLGIGGWQVPRQGVK  244

Query  249  VCRERATNILTVTDITEMSLDAAADFAIARATDGTDCVWISFDIDCIDAGFVPGTGWPEP  308
            VCRERATNILTVTDITEM LDAAADFAI +ATDGTDCVWISFDIDCIDAGFVPGTGWPEP
Sbjct  245  VCRERATNILTVTDITEMGLDAAADFAIEKATDGTDCVWISFDIDCIDAGFVPGTGWPEP  304

Query  309  GGLLPREALYLLKRIIRETNVCGMEVVEVSPPYDISDMTSLMATRVICDTMAHLVVSGQL  368
            GGLLPREALYLLK+I++ T VCG+EVVEVSPPYD+SDMT+LMATRVICDTMAHLVVSGQL
Sbjct  305  GGLLPREALYLLKKIVQNTTVCGIEVVEVSPPYDVSDMTALMATRVICDTMAHLVVSGQL  364

Query  369  PRTEKPAYIHAEANMAVDEPW  389
            PR +KP YIH EA + VD+PW
Sbjct  365  PRKQKPDYIHEEAQV-VDQPW  384


>agmatinase family protein [Merismopedia glauca]
Sequence ID: WP_106286677.1 Length: 394 
>agmatinase [Merismopedia glauca CCAP 1448/3]
Sequence ID: PSB05293.1 Length: 394  
Range 1: 1 to 394

Score:718 bits(1854), Expect:0.0, 
Method:Compositional matrix adjust., 
Identities:340/394(86%), Positives:362/394(91%), Gaps:4/394(1%)

Query  1    MSDATPFRPP----SEAEEALIKETRLPLTGWQQEVDQGLTYGLEAAASIKDRSIPTFSR  56
            M++   F PP    SEA+ AL KE +L  TGWQQEV QGL +GLEAA SI+DR+IPTFSR
Sbjct  1    MTENAGFEPPQSLDSEAQRALEKEAKLSFTGWQQEVSQGLEFGLEAAESIRDRTIPTFSR  60

Query  57   GELPHYAGINTFMKAPYLEDVREVGKYDVAIVGVPHDSGTTYRPGTRFGPQGIRRISALY  116
            GELPHYAGINTF+KAPYLEDVR VG+YDVAIVGVPHDSGTTYRPGTRFGPQGIRRISALY
Sbjct  61   GELPHYAGINTFLKAPYLEDVRRVGEYDVAIVGVPHDSGTTYRPGTRFGPQGIRRISALY  120

Query  117  TPYNFEMGVDLREQISLCDVGDIFTIPANNEKSFDQISKGIAHIFSSGAFPIILGGDHSI  176
            TPYNFE+GVDLREQI+LCD GDIFTIPANNEKSFDQISKG+AH+FSSGAFPI+LGGDHSI
Sbjct  121  TPYNFELGVDLREQITLCDAGDIFTIPANNEKSFDQISKGVAHVFSSGAFPILLGGDHSI  180

Query  177  GFPTVRGICRHLGDKKVGIIHFDRHVDTQETDLDERMHTCPWFHATNMANAPAKNLVQLG  236
            GFPTVRGICRHLGDKKVGIIHFDRHVDTQETDLDERMHTCPWFHATNMANAPAKNLVQLG
Sbjct  181  GFPTVRGICRHLGDKKVGIIHFDRHVDTQETDLDERMHTCPWFHATNMANAPAKNLVQLG  240

Query  237  IGGWQVPRQGVKVCRERATNILTVTDITEMSLDAAADFAIARATDGTDCVWISFDIDCID  296
            IGGWQVPRQGVKVCRERATNILTVTDI E  +DAAADFA+ RA DGTDCVWISFDIDCID
Sbjct  241  IGGWQVPRQGVKVCRERATNILTVTDIVERGIDAAADFALERALDGTDCVWISFDIDCID  300

Query  297  AGFVPGTGWPEPGGLLPREALYLLKRIIRETNVCGMEVVEVSPPYDISDMTSLMATRVIC  356
            AGFVPGTGWPEPGGLLPREAL LL +II++  +CGMEVVEVSPPYD+SDMTSLMATRVIC
Sbjct  301  AGFVPGTGWPEPGGLLPREALALLGKIIQKAPICGMEVVEVSPPYDVSDMTSLMATRVIC  360

Query  357  DTMAHLVVSGQLPRTEKPAYIHAEANMAVDEPWQ  390
            DTMAHLV+SGQLPR EKPAYIHAEANM VD  W 
Sbjct  361  DTMAHLVLSGQLPRKEKPAYIHAEANMQVDRAWN  394


>agmatinase family protein [Leptolyngbyaceae cyanobacterium RU_5_1]
Sequence ID: NJP10226.1 Length: 397 
Range 1: 9 to 396

Score:718 bits(1853), Expect:0.0, 
Method:Compositional matrix adjust., 
Identities:339/388(87%), Positives:360/388(92%), Gaps:0/388(0%)

Query  2    SDATPFRPPSEAEEALIKETRLPLTGWQQEVDQGLTYGLEAAASIKDRSIPTFSRGELPH  61
            S  T  +PPSEA  AL +E RLPLTGWQQEV +GL YGLEAA SI+DRSIPTFSRGELPH
Sbjct  9    SPGTNSQPPSEASRALQQEARLPLTGWQQEVTKGLEYGLEAAESIRDRSIPTFSRGELPH  68

Query  62   YAGINTFMKAPYLEDVREVGKYDVAIVGVPHDSGTTYRPGTRFGPQGIRRISALYTPYNF  121
            YAGINTF+KAPYLEDVR VG+YDVAIVGVPHDSGTTYRPGTRFGPQGIRRISALYTPYNF
Sbjct  69   YAGINTFLKAPYLEDVRRVGEYDVAIVGVPHDSGTTYRPGTRFGPQGIRRISALYTPYNF  128

Query  122  EMGVDLREQISLCDVGDIFTIPANNEKSFDQISKGIAHIFSSGAFPIILGGDHSIGFPTV  181
            E+GVDLREQI+LCDVGDIFTIPANNEKSFDQISKG+AHIFSSGAFPI+LGGDHSIGFPTV
Sbjct  129  ELGVDLREQITLCDVGDIFTIPANNEKSFDQISKGVAHIFSSGAFPILLGGDHSIGFPTV  188

Query  182  RGICRHLGDKKVGIIHFDRHVDTQETDLDERMHTCPWFHATNMANAPAKNLVQLGIGGWQ  241
            RGICRHLGDKKVGIIHFDRHVDTQETDLDERMHTCPWFHATNMANAPAKNLVQLGIGGWQ
Sbjct  189  RGICRHLGDKKVGIIHFDRHVDTQETDLDERMHTCPWFHATNMANAPAKNLVQLGIGGWQ  248

Query  242  VPRQGVKVCRERATNILTVTDITEMSLDAAADFAIARATDGTDCVWISFDIDCIDAGFVP  301
            VPRQGVKVCRER TNILTVTDI E  +DAA DFA+ RA DGTDCVWISFDIDCIDAGFVP
Sbjct  249  VPRQGVKVCRERMTNILTVTDIVERGIDAAVDFALERALDGTDCVWISFDIDCIDAGFVP  308

Query  302  GTGWPEPGGLLPREALYLLKRIIRETNVCGMEVVEVSPPYDISDMTSLMATRVICDTMAH  361
            GTGWPEPGGLLPREAL LL +I++   VCG+EVVEVSPPYD+SDMT+LMATRVICDTMAH
Sbjct  309  GTGWPEPGGLLPREALSLLGKIVQRAPVCGLEVVEVSPPYDVSDMTALMATRVICDTMAH  368

Query  362  LVVSGQLPRTEKPAYIHAEANMAVDEPW  389
            LV+SGQLPR EKPAYIH +ANM VD+ W
Sbjct  369  LVLSGQLPRKEKPAYIHTKANMEVDQAW  396


>agmatinase family protein [Symploca sp. SIO3E6]
Sequence ID: NES20728.1 Length: 397 
Range 1: 1 to 390

Score:717 bits(1852), Expect:0.0, 
Method:Compositional matrix adjust., 
Identities:340/390(87%), Positives:365/390(93%), Gaps:8/390(2%)

Query  1    MSDATPFRPP--------SEAEEALIKETRLPLTGWQQEVDQGLTYGLEAAASIKDRSIP  52
            MS+  PF PP        SEA+ AL +E +LPLTGWQQEVDQGLTYGLEAA SI+DR+IP
Sbjct  1    MSEQLPFHPPNASSNGNSSEAQWALERERQLPLTGWQQEVDQGLTYGLEAAESIRDRTIP  60

Query  53   TFSRGELPHYAGINTFMKAPYLEDVREVGKYDVAIVGVPHDSGTTYRPGTRFGPQGIRRI  112
            TFSRGELPHYAGINTF+KAPY+EDVR+VG YDVAI+GVPHDSGTTYRPGTRFGPQGIRRI
Sbjct  61   TFSRGELPHYAGINTFLKAPYIEDVRQVGNYDVAIIGVPHDSGTTYRPGTRFGPQGIRRI  120

Query  113  SALYTPYNFEMGVDLREQISLCDVGDIFTIPANNEKSFDQISKGIAHIFSSGAFPIILGG  172
            SALYTPYNFE+GVDLREQI+LCD GDIFTIPANNEKSFDQISKG+AH+FSSGAFPIILGG
Sbjct  121  SALYTPYNFELGVDLREQITLCDAGDIFTIPANNEKSFDQISKGVAHVFSSGAFPIILGG  180

Query  173  DHSIGFPTVRGICRHLGDKKVGIIHFDRHVDTQETDLDERMHTCPWFHATNMANAPAKNL  232
            DHSIGFPTVRGICRHLG+KKVGIIHFDRHVDTQETDLDERMHTCPWFHATN+ NAPAKNL
Sbjct  181  DHSIGFPTVRGICRHLGEKKVGIIHFDRHVDTQETDLDERMHTCPWFHATNLKNAPAKNL  240

Query  233  VQLGIGGWQVPRQGVKVCRERATNILTVTDITEMSLDAAADFAIARATDGTDCVWISFDI  292
            VQLGIGGWQVPRQGVKVCRERATNILTVTDITEM LDAAADFAI RATDGTDCVWISFDI
Sbjct  241  VQLGIGGWQVPRQGVKVCRERATNILTVTDITEMGLDAAADFAIERATDGTDCVWISFDI  300

Query  293  DCIDAGFVPGTGWPEPGGLLPREALYLLKRIIRETNVCGMEVVEVSPPYDISDMTSLMAT  352
            DCIDAGFVPGTGWPEPGGLLPREALYLLK+I++ T VCG+EVVEVSPPYDISD+T+LMAT
Sbjct  301  DCIDAGFVPGTGWPEPGGLLPREALYLLKKIVQNTPVCGLEVVEVSPPYDISDITALMAT  360

Query  353  RVICDTMAHLVVSGQLPRTEKPAYIHAEAN  382
            RVICDTMAHLV+SGQLPR+ KPAYIH E+ 
Sbjct  361  RVICDTMAHLVISGQLPRSGKPAYIHPESQ  390


>arginase family hydrolase, arginase/agmainase/formiminoglutamate hydrolase [Oscillatoriales cyanobacterium C42_A2020_001]
Sequence ID: EKQ70963.1 Length: 395 
Range 1: 16 to 394

Score:717 bits(1852), Expect:0.0, 
Method:Compositional matrix adjust., 
Identities:334/379(88%), Positives:359/379(94%), Gaps:0/379(0%)

Query  11   SEAEEALIKETRLPLTGWQQEVDQGLTYGLEAAASIKDRSIPTFSRGELPHYAGINTFMK  70
            SEA  AL KET+LPLTGWQQEV +GL YGLEAAASI+DRSIPTFSRGELPHYAGINTF+K
Sbjct  16   SEANRALEKETQLPLTGWQQEVSKGLEYGLEAAASIRDRSIPTFSRGELPHYAGINTFLK  75

Query  71   APYLEDVREVGKYDVAIVGVPHDSGTTYRPGTRFGPQGIRRISALYTPYNFEMGVDLREQ  130
            APYLEDVR+VG+YDVAIVG+PHDSGTTYRPGTRFGPQGIRRISALYTPYNFE+GVDLREQ
Sbjct  76   APYLEDVRKVGEYDVAIVGIPHDSGTTYRPGTRFGPQGIRRISALYTPYNFELGVDLREQ  135

Query  131  ISLCDVGDIFTIPANNEKSFDQISKGIAHIFSSGAFPIILGGDHSIGFPTVRGICRHLGD  190
            I+LCD+GD+FTIP NNEKSFDQISKG+AH+F SGAFPI+LGGDHSIGFPTVRG+CRHLGD
Sbjct  136  ITLCDIGDVFTIPGNNEKSFDQISKGVAHVFESGAFPILLGGDHSIGFPTVRGVCRHLGD  195

Query  191  KKVGIIHFDRHVDTQETDLDERMHTCPWFHATNMANAPAKNLVQLGIGGWQVPRQGVKVC  250
            KKVGIIHFDRHVDTQETDLDERMHTCPWFHATNMANAPAKNLVQLGIGGWQVPRQGVKVC
Sbjct  196  KKVGIIHFDRHVDTQETDLDERMHTCPWFHATNMANAPAKNLVQLGIGGWQVPRQGVKVC  255

Query  251  RERATNILTVTDITEMSLDAAADFAIARATDGTDCVWISFDIDCIDAGFVPGTGWPEPGG  310
            RERATNILTVTDI E  +DAAADFA+ RA DGTDCVWISFDIDCIDAGFVPGTGWPEPGG
Sbjct  256  RERATNILTVTDIVERGIDAAADFALERALDGTDCVWISFDIDCIDAGFVPGTGWPEPGG  315

Query  311  LLPREALYLLKRIIRETNVCGMEVVEVSPPYDISDMTSLMATRVICDTMAHLVVSGQLPR  370
            LLPREAL LL +II+   VCG+EVVEVSPPYD+SDMT+LMATRVICD+MAHLVVSGQLPR
Sbjct  316  LLPREALALLGKIIQRAPVCGLEVVEVSPPYDVSDMTALMATRVICDSMAHLVVSGQLPR  375

Query  371  TEKPAYIHAEANMAVDEPW  389
             +KPAYIHAEANM VD+ W
Sbjct  376  QQKPAYIHAEANMQVDQAW  394


>agmatinase family protein [Symploca sp. SIO2D2]
Sequence ID: NEQ66276.1 Length: 397 
>agmatinase family protein [Symploca sp. SIO1C2]
Sequence ID: NER19706.1 Length: 397 >agmatinase family protein [Symploca sp. SIO1B1]
Sequence ID: NER94066.1 Length: 397  
Range 1: 1 to 390

Score:717 bits(1852), Expect:0.0, 
Method:Compositional matrix adjust., 
Identities:338/390(87%), Positives:366/390(93%), Gaps:8/390(2%)

Query  1    MSDATPFRPP--------SEAEEALIKETRLPLTGWQQEVDQGLTYGLEAAASIKDRSIP  52
            MS+  PF PP        SEA+ AL +E +LPLTGWQQEVDQGL YGLEAA SI+DR+IP
Sbjct  1    MSEQLPFHPPNASNDGNSSEAQWALDRERQLPLTGWQQEVDQGLKYGLEAAESIRDRTIP  60

Query  53   TFSRGELPHYAGINTFMKAPYLEDVREVGKYDVAIVGVPHDSGTTYRPGTRFGPQGIRRI  112
            TFSRGELPHYAGINTF+KAPY+EDVR+VG YDVAI+GVPHDSGTTYRPGTRFGPQGIRRI
Sbjct  61   TFSRGELPHYAGINTFLKAPYIEDVRQVGNYDVAIIGVPHDSGTTYRPGTRFGPQGIRRI  120

Query  113  SALYTPYNFEMGVDLREQISLCDVGDIFTIPANNEKSFDQISKGIAHIFSSGAFPIILGG  172
            SALYTPYNFE+GVDLREQI+LCDVGDIFTIPANNEKSFDQISKG+AH+FSSGAFPIILGG
Sbjct  121  SALYTPYNFELGVDLREQITLCDVGDIFTIPANNEKSFDQISKGVAHVFSSGAFPIILGG  180

Query  173  DHSIGFPTVRGICRHLGDKKVGIIHFDRHVDTQETDLDERMHTCPWFHATNMANAPAKNL  232
            DHSIGFPT+RGICRHLG++KVGIIHFDRHVDTQETDLDERMHTCPWFHATN+ NAPAKNL
Sbjct  181  DHSIGFPTIRGICRHLGEQKVGIIHFDRHVDTQETDLDERMHTCPWFHATNLKNAPAKNL  240

Query  233  VQLGIGGWQVPRQGVKVCRERATNILTVTDITEMSLDAAADFAIARATDGTDCVWISFDI  292
            VQLGIGGWQVPRQGVKVCRERATNILTVTDITEM LDAAADFAI RATDGTDCVWISFDI
Sbjct  241  VQLGIGGWQVPRQGVKVCRERATNILTVTDITEMGLDAAADFAIERATDGTDCVWISFDI  300

Query  293  DCIDAGFVPGTGWPEPGGLLPREALYLLKRIIRETNVCGMEVVEVSPPYDISDMTSLMAT  352
            DCIDAGFVPGTGWPEPGGLLPREALYLLK+I++ T VCG+EVVEVSPPYDISD+T+LMAT
Sbjct  301  DCIDAGFVPGTGWPEPGGLLPREALYLLKKIVQNTPVCGLEVVEVSPPYDISDITALMAT  360

Query  353  RVICDTMAHLVVSGQLPRTEKPAYIHAEAN  382
            RVICDTMAHLV+SGQLPR+ +PAYIHAE+ 
Sbjct  361  RVICDTMAHLVISGQLPRSAQPAYIHAESQ  390


>agmatinase [Oscillatoriales cyanobacterium SpSt-418]
Sequence ID: HFN00052.1 Length: 394 
Range 1: 1 to 393

Score:717 bits(1851), Expect:0.0, 
Method:Compositional matrix adjust., 
Identities:339/393(86%), Positives:366/393(93%), Gaps:4/393(1%)

Query  1    MSDATPFRPP----SEAEEALIKETRLPLTGWQQEVDQGLTYGLEAAASIKDRSIPTFSR  56
            MS+   F+ P    SEA+ AL +E+RLPLTGWQQEV  GL YGLEAAASI+DR+IPTFSR
Sbjct  1    MSENPLFQSPDGSSSEAQRALERESRLPLTGWQQEVSHGLEYGLEAAASIRDRTIPTFSR  60

Query  57   GELPHYAGINTFMKAPYLEDVREVGKYDVAIVGVPHDSGTTYRPGTRFGPQGIRRISALY  116
             ELPHYAGINTF+KAPYLEDVR VG+YDVAIVG+PHDSGTTYRPGTRFGPQGIRRISALY
Sbjct  61   SELPHYAGINTFLKAPYLEDVRRVGEYDVAIVGIPHDSGTTYRPGTRFGPQGIRRISALY  120

Query  117  TPYNFEMGVDLREQISLCDVGDIFTIPANNEKSFDQISKGIAHIFSSGAFPIILGGDHSI  176
            TPYNFE+GVDLREQI+LCDVGDIFTIPANNEKSFDQISKG+AH+F+SGAFPI+LGGDHSI
Sbjct  121  TPYNFELGVDLREQITLCDVGDIFTIPANNEKSFDQISKGVAHVFASGAFPILLGGDHSI  180

Query  177  GFPTVRGICRHLGDKKVGIIHFDRHVDTQETDLDERMHTCPWFHATNMANAPAKNLVQLG  236
            GFPTVRGICRHLGDKKVGIIHFDRHVDTQETDLDERMHTCPWFHATNMANAPAKNLVQLG
Sbjct  181  GFPTVRGICRHLGDKKVGIIHFDRHVDTQETDLDERMHTCPWFHATNMANAPAKNLVQLG  240

Query  237  IGGWQVPRQGVKVCRERATNILTVTDITEMSLDAAADFAIARATDGTDCVWISFDIDCID  296
            IGGWQVPRQGVKVCRER+TNILTVTDI E  +DAAADFA+ RA DGTDCVWISFDIDCID
Sbjct  241  IGGWQVPRQGVKVCRERSTNILTVTDIVERGIDAAADFALERALDGTDCVWISFDIDCID  300

Query  297  AGFVPGTGWPEPGGLLPREALYLLKRIIRETNVCGMEVVEVSPPYDISDMTSLMATRVIC  356
            AGFVPGTGWPEPGGLLPREAL LL +I+++  VCG+EVVEVSPPYD+SDMT+LMATRVIC
Sbjct  301  AGFVPGTGWPEPGGLLPREALSLLGKIVQKAPVCGIEVVEVSPPYDVSDMTALMATRVIC  360

Query  357  DTMAHLVVSGQLPRTEKPAYIHAEANMAVDEPW  389
            DTMAHLVVSGQLPR EKPAYIHAEANM VD+ W
Sbjct  361  DTMAHLVVSGQLPRREKPAYIHAEANMDVDQAW  393


>agmatinase family protein [Hormoscilla sp. GM7CHS1pb]
Sequence ID: MBC6477002.1 Length: 393 
Range 1: 1 to 385

Score:717 bits(1851), Expect:0.0, 
Method:Compositional matrix adjust., 
Identities:342/385(89%), Positives:362/385(94%), Gaps:4/385(1%)

Query  1    MSDATPFRPP----SEAEEALIKETRLPLTGWQQEVDQGLTYGLEAAASIKDRSIPTFSR  56
            MS ++ FRPP    SEA EAL +E  LPLTGWQQEVD+GL YGLEAA SI+DR+IPTFSR
Sbjct  1    MSASSTFRPPNEGQSEAREALEREAGLPLTGWQQEVDRGLEYGLEAANSIQDRTIPTFSR  60

Query  57   GELPHYAGINTFMKAPYLEDVREVGKYDVAIVGVPHDSGTTYRPGTRFGPQGIRRISALY  116
            GELPH+AGINTF+KAPYLEDVR+VGKYD+AIVGVPHD GTTYRPGTRFGPQGIRRISALY
Sbjct  61   GELPHFAGINTFLKAPYLEDVRQVGKYDIAIVGVPHDCGTTYRPGTRFGPQGIRRISALY  120

Query  117  TPYNFEMGVDLREQISLCDVGDIFTIPANNEKSFDQISKGIAHIFSSGAFPIILGGDHSI  176
            TPYNFE GVDLREQI+LCD GDIFTIPANNEKSFDQISKG+AH+FSSGAFPIILGGDHSI
Sbjct  121  TPYNFEFGVDLREQITLCDAGDIFTIPANNEKSFDQISKGVAHVFSSGAFPIILGGDHSI  180

Query  177  GFPTVRGICRHLGDKKVGIIHFDRHVDTQETDLDERMHTCPWFHATNMANAPAKNLVQLG  236
             FPT+RGIC+HLGDKKVGIIHFDRHVDTQETDLDERMHTCPWFHATNM NAPAKNLVQ+G
Sbjct  181  CFPTLRGICQHLGDKKVGIIHFDRHVDTQETDLDERMHTCPWFHATNMKNAPAKNLVQMG  240

Query  237  IGGWQVPRQGVKVCRERATNILTVTDITEMSLDAAADFAIARATDGTDCVWISFDIDCID  296
            IGGWQVPRQGVKVCRERATNILTVTDITEM LDAAADFAI +ATDGTDCVWISFDIDCID
Sbjct  241  IGGWQVPRQGVKVCRERATNILTVTDITEMGLDAAADFAIEKATDGTDCVWISFDIDCID  300

Query  297  AGFVPGTGWPEPGGLLPREALYLLKRIIRETNVCGMEVVEVSPPYDISDMTSLMATRVIC  356
            AGFVPGTGWPEPGGLLPREALYLLK+I+R   VCGMEVVEVSPPYDISD+TSLMATRVIC
Sbjct  301  AGFVPGTGWPEPGGLLPREALYLLKKIVRNIPVCGMEVVEVSPPYDISDITSLMATRVIC  360

Query  357  DTMAHLVVSGQLPRTEKPAYIHAEA  381
            DTMAHLVVSGQLPR EKPAYIHAEA
Sbjct  361  DTMAHLVVSGQLPRKEKPAYIHAEA  385


>agmatinase [Roseofilum reptotaenium AO1-A]
Sequence ID: OJJ25082.1 Length: 390 
Range 1: 1 to 383

Score:717 bits(1850), Expect:0.0, 
Method:Compositional matrix adjust., 
Identities:337/383(88%), Positives:363/383(94%), Gaps:1/383(0%)

Query  1    MSDATPFRPPS-EAEEALIKETRLPLTGWQQEVDQGLTYGLEAAASIKDRSIPTFSRGEL  59
            MS+  PF+PP  EA++AL KE  LPL+GWQQEVD+GL YGLEAA SI+DR+IPTFSRGEL
Sbjct  1    MSEQLPFQPPDLEAQKALEKERNLPLSGWQQEVDRGLEYGLEAAQSIRDRTIPTFSRGEL  60

Query  60   PHYAGINTFMKAPYLEDVREVGKYDVAIVGVPHDSGTTYRPGTRFGPQGIRRISALYTPY  119
            PHYAGINTF+KAPYLEDVR VG YD+AI+GVPHDSGTTYRPGTRFGPQGIRRISALYTPY
Sbjct  61   PHYAGINTFLKAPYLEDVRNVGNYDIAIIGVPHDSGTTYRPGTRFGPQGIRRISALYTPY  120

Query  120  NFEMGVDLREQISLCDVGDIFTIPANNEKSFDQISKGIAHIFSSGAFPIILGGDHSIGFP  179
            NFE+G+DLREQI+LCDVGDIFTIPANNEKSFDQISKGIAH+F SGAFPI+LGGDHSIGFP
Sbjct  121  NFELGIDLREQITLCDVGDIFTIPANNEKSFDQISKGIAHVFHSGAFPIVLGGDHSIGFP  180

Query  180  TVRGICRHLGDKKVGIIHFDRHVDTQETDLDERMHTCPWFHATNMANAPAKNLVQLGIGG  239
            TVRGICRHLGDKKVGIIHFDRHVDTQETDLDERMHTCPWFHATN+ NAPAKNLVQLGIGG
Sbjct  181  TVRGICRHLGDKKVGIIHFDRHVDTQETDLDERMHTCPWFHATNIKNAPAKNLVQLGIGG  240

Query  240  WQVPRQGVKVCRERATNILTVTDITEMSLDAAADFAIARATDGTDCVWISFDIDCIDAGF  299
            WQVPRQGVKVCRERATNILTVTDIT+M LDAAADFAI RATDGTDCVWISFDIDCIDAGF
Sbjct  241  WQVPRQGVKVCRERATNILTVTDITDMGLDAAADFAIQRATDGTDCVWISFDIDCIDAGF  300

Query  300  VPGTGWPEPGGLLPREALYLLKRIIRETNVCGMEVVEVSPPYDISDMTSLMATRVICDTM  359
            VPGTGWPEPGGLLPREALYLLK+I++ T VCG+EVVEVSPPYDISD+T+LMATRVICDTM
Sbjct  301  VPGTGWPEPGGLLPREALYLLKKIVQNTPVCGLEVVEVSPPYDISDITALMATRVICDTM  360

Query  360  AHLVVSGQLPRTEKPAYIHAEAN  382
            AHLV+SGQLPR EKP+YIH EA 
Sbjct  361  AHLVISGQLPRQEKPSYIHPEAQ  383


>agmatinase [Pseudanabaena sp. FACHB-2040]
Sequence ID: WP_190486574.1 Length: 395 
>agmatinase [Pseudanabaena sp. FACHB-2040]
Sequence ID: MBD2260115.1 Length: 395  
Range 1: 1 to 395

Score:717 bits(1850), Expect:0.0, 
Method:Compositional matrix adjust., 
Identities:343/395(87%), Positives:361/395(91%), Gaps:5/395(1%)

Query  1    MSDATPFRPP-----SEAEEALIKETRLPLTGWQQEVDQGLTYGLEAAASIKDRSIPTFS  55
            MSD   F+ P     SEA  AL  ET LPLTGWQQEV +GL YGLEAA SI+DR+I TFS
Sbjct  1    MSDNPLFQSPGAGGESEARRALDLETHLPLTGWQQEVSKGLEYGLEAAESIQDRTISTFS  60

Query  56   RGELPHYAGINTFMKAPYLEDVREVGKYDVAIVGVPHDSGTTYRPGTRFGPQGIRRISAL  115
            RGELPHYAGINTF+KAPYLEDVR VG+Y+VAIVGVPHDSGTTYRPGTRFGPQGIRRISAL
Sbjct  61   RGELPHYAGINTFLKAPYLEDVRRVGEYNVAIVGVPHDSGTTYRPGTRFGPQGIRRISAL  120

Query  116  YTPYNFEMGVDLREQISLCDVGDIFTIPANNEKSFDQISKGIAHIFSSGAFPIILGGDHS  175
            YTPYNFE GVDLREQI+LCDVGDIFTIP NNEKSFDQISKGIAH+FSSGAFPIILGGDHS
Sbjct  121  YTPYNFEFGVDLREQITLCDVGDIFTIPGNNEKSFDQISKGIAHVFSSGAFPIILGGDHS  180

Query  176  IGFPTVRGICRHLGDKKVGIIHFDRHVDTQETDLDERMHTCPWFHATNMANAPAKNLVQL  235
            IGFPTVRG+CRHLGDKKVGIIHFDRHVDTQETDLDERMHTCPWFHATNMANAPAKNLVQL
Sbjct  181  IGFPTVRGVCRHLGDKKVGIIHFDRHVDTQETDLDERMHTCPWFHATNMANAPAKNLVQL  240

Query  236  GIGGWQVPRQGVKVCRERATNILTVTDITEMSLDAAADFAIARATDGTDCVWISFDIDCI  295
            GIGGWQVPRQGVKVCRER TNILTVTDITEM LDAAADFA+ RA DGTDCV+ISFDIDCI
Sbjct  241  GIGGWQVPRQGVKVCRERGTNILTVTDITEMGLDAAADFALERALDGTDCVYISFDIDCI  300

Query  296  DAGFVPGTGWPEPGGLLPREALYLLKRIIRETNVCGMEVVEVSPPYDISDMTSLMATRVI  355
            DAGFVPGTGWPEPGGLLPRE LYLLK+IIR   VCG+EVVEVSPPYD+SDMT+LMATRVI
Sbjct  301  DAGFVPGTGWPEPGGLLPREVLYLLKKIIRNAPVCGLEVVEVSPPYDVSDMTALMATRVI  360

Query  356  CDTMAHLVVSGQLPRTEKPAYIHAEANMAVDEPWQ  390
            CD MAHLVVSGQLPR EKPAYIH EANM VD+ W+
Sbjct  361  CDAMAHLVVSGQLPRREKPAYIHTEANMNVDQKWR  395


>agmatinase family protein [Chlorogloeopsis fritschii]
Sequence ID: WP_016873026.1 Length: 396 
>agmatinase [Chlorogloeopsis fritschii PCC 6912]
Sequence ID: RUR83162.1 Length: 396  
Range 1: 13 to 396

Score:716 bits(1849), Expect:0.0, 
Method:Compositional matrix adjust., 
Identities:339/384(88%), Positives:360/384(93%), Gaps:0/384(0%)

Query  7    FRPPSEAEEALIKETRLPLTGWQQEVDQGLTYGLEAAASIKDRSIPTFSRGELPHYAGIN  66
            FRPPS+A  AL KE  LPLTGWQQEV +GL +GLEAA SI+DRSIPTFSRGELPH+AGIN
Sbjct  13   FRPPSQASRALEKEANLPLTGWQQEVSKGLEFGLEAAESIRDRSIPTFSRGELPHFAGIN  72

Query  67   TFMKAPYLEDVREVGKYDVAIVGVPHDSGTTYRPGTRFGPQGIRRISALYTPYNFEMGVD  126
            TF+KAPYLEDVR+VG+YDVAIVGVPHDSGTTYRPGTRFGPQGIRRISALYTPYNFE+GVD
Sbjct  73   TFLKAPYLEDVRKVGEYDVAIVGVPHDSGTTYRPGTRFGPQGIRRISALYTPYNFELGVD  132

Query  127  LREQISLCDVGDIFTIPANNEKSFDQISKGIAHIFSSGAFPIILGGDHSIGFPTVRGICR  186
            LREQI+LCDVGDIFTIPANNEKSFDQISKGIAHIFSSGAFPIILGGDHSIGFPTVRG+CR
Sbjct  133  LREQITLCDVGDIFTIPANNEKSFDQISKGIAHIFSSGAFPIILGGDHSIGFPTVRGVCR  192

Query  187  HLGDKKVGIIHFDRHVDTQETDLDERMHTCPWFHATNMANAPAKNLVQLGIGGWQVPRQG  246
            HLGDKKVGIIHFDRHVDTQETDLDERMHTCPWFHATN+ NAPAKNLVQLGIGGWQVPRQG
Sbjct  193  HLGDKKVGIIHFDRHVDTQETDLDERMHTCPWFHATNIKNAPAKNLVQLGIGGWQVPRQG  252

Query  247  VKVCRERATNILTVTDITEMSLDAAADFAIARATDGTDCVWISFDIDCIDAGFVPGTGWP  306
            VKVCRERATNILTVTDITEM LDAA +FA+ RA DGTDCV+ISFDIDCIDAGFVPGTGWP
Sbjct  253  VKVCRERATNILTVTDITEMGLDAAVNFALERALDGTDCVYISFDIDCIDAGFVPGTGWP  312

Query  307  EPGGLLPREALYLLKRIIRETNVCGMEVVEVSPPYDISDMTSLMATRVICDTMAHLVVSG  366
            EPGGLLPREALYLL +I++   VCG+EVVEVSPPYDISDMTSLMATRVICDTMAHLVVSG
Sbjct  313  EPGGLLPREALYLLGKIVQNAPVCGLEVVEVSPPYDISDMTSLMATRVICDTMAHLVVSG  372

Query  367  QLPRTEKPAYIHAEANMAVDEPWQ  390
            QLPR EKPAYIH EA   + E W+
Sbjct  373  QLPRQEKPAYIHPEAQPQLVEEWR  396


>agmatinase family protein [Symploca sp. SIO1A3]
Sequence ID: NER52181.1 Length: 397 
Range 1: 1 to 390

Score:716 bits(1848), Expect:0.0, 
Method:Compositional matrix adjust., 
Identities:338/390(87%), Positives:366/390(93%), Gaps:8/390(2%)

Query  1    MSDATPFRPP--------SEAEEALIKETRLPLTGWQQEVDQGLTYGLEAAASIKDRSIP  52
            MS+  PF PP        SEA+ AL +E +LPLTGWQQEVDQGL YGLEAA SI+DR+IP
Sbjct  1    MSEQLPFHPPNASNDGNSSEAQWALDRERQLPLTGWQQEVDQGLKYGLEAAESIRDRTIP  60

Query  53   TFSRGELPHYAGINTFMKAPYLEDVREVGKYDVAIVGVPHDSGTTYRPGTRFGPQGIRRI  112
            TFSRGELPHYAGINTF+KAPY+EDVR+VG YDVAI+GVPHDSGTTYRPGTRFGPQGIRRI
Sbjct  61   TFSRGELPHYAGINTFLKAPYIEDVRQVGNYDVAIIGVPHDSGTTYRPGTRFGPQGIRRI  120

Query  113  SALYTPYNFEMGVDLREQISLCDVGDIFTIPANNEKSFDQISKGIAHIFSSGAFPIILGG  172
            SALYTPYNFE+GVDLREQI+LCDVGDIFTIPANNEKSFDQISKG+AH+FSSGAFPIILGG
Sbjct  121  SALYTPYNFELGVDLREQITLCDVGDIFTIPANNEKSFDQISKGVAHVFSSGAFPIILGG  180

Query  173  DHSIGFPTVRGICRHLGDKKVGIIHFDRHVDTQETDLDERMHTCPWFHATNMANAPAKNL  232
            DHSIGFPT+RGICRHLG++KVGIIHFDRHVDTQETDLDERMHTCPWFHATN+ NAPAKNL
Sbjct  181  DHSIGFPTIRGICRHLGEQKVGIIHFDRHVDTQETDLDERMHTCPWFHATNLKNAPAKNL  240

Query  233  VQLGIGGWQVPRQGVKVCRERATNILTVTDITEMSLDAAADFAIARATDGTDCVWISFDI  292
            VQLGIGGWQVPRQGVKVCRERATNILTVTDITEM LDAAADFAI RATDGTDCVWISFDI
Sbjct  241  VQLGIGGWQVPRQGVKVCRERATNILTVTDITEMGLDAAADFAIERATDGTDCVWISFDI  300

Query  293  DCIDAGFVPGTGWPEPGGLLPREALYLLKRIIRETNVCGMEVVEVSPPYDISDMTSLMAT  352
            DCIDAGFVPGTGWPEPGGLLPREALYLLK+I++ T VCG+EVVEVSPPYDISD+T+LMAT
Sbjct  301  DCIDAGFVPGTGWPEPGGLLPREALYLLKKIVQNTPVCGLEVVEVSPPYDISDITALMAT  360

Query  353  RVICDTMAHLVVSGQLPRTEKPAYIHAEAN  382
            RVICDTMAHLV+SGQLPR+ +PAYIHAE+ 
Sbjct  361  RVICDTMAHLVISGQLPRSVQPAYIHAESQ  390


>agmatinase [Hydrococcus sp. SU_1_0]
Sequence ID: NJL51774.1 Length: 391 
Range 1: 1 to 391

Score:716 bits(1848), Expect:0.0, 
Method:Compositional matrix adjust., 
Identities:341/392(87%), Positives:366/392(93%), Gaps:3/392(0%)

Query  1    MSDA--TPFRPPSEAEEALIKETRLPLTGWQQEVDQGLTYGLEAAASIKDRSIPTFSRGE  58
            MS+A  TP    SEA++AL KETRLPLTGWQQEVD+GL  GLEAA SI+DRSIPTFSRGE
Sbjct  1    MSEASSTPSNNSSEAQQALEKETRLPLTGWQQEVDRGLELGLEAAESIRDRSIPTFSRGE  60

Query  59   LPHYAGINTFMKAPYLEDVREVGKYDVAIVGVPHDSGTTYRPGTRFGPQGIRRISALYTP  118
            LPHYAGINTF+KAPY+EDVR VG+YDVAIVGVPHDSGTTYRPGTRFGPQGIRRISALYTP
Sbjct  61   LPHYAGINTFLKAPYVEDVRNVGQYDVAIVGVPHDSGTTYRPGTRFGPQGIRRISALYTP  120

Query  119  YNFEMGVDLREQISLCDVGDIFTIPANNEKSFDQISKGIAHIFSSGAFPIILGGDHSIGF  178
            YNFE+GVDLREQI+LCDVGDIFTIPANNEKSFDQISKGIAHIF+SGAFPIILGGDHSIGF
Sbjct  121  YNFELGVDLREQITLCDVGDIFTIPANNEKSFDQISKGIAHIFASGAFPIILGGDHSIGF  180

Query  179  PTVRGICRHLGDKKVGIIHFDRHVDTQETDLDERMHTCPWFHATNMANAPAKNLVQLGIG  238
            PTVRG+CRHLGDKKVGIIHFDRHVDTQETDLDERMHTCPWFHATNM NAPAKNLVQLGIG
Sbjct  181  PTVRGVCRHLGDKKVGIIHFDRHVDTQETDLDERMHTCPWFHATNMENAPAKNLVQLGIG  240

Query  239  GWQVPRQGVKVCRERATNILTVTDITEMSLDAAADFAIARATDGTDCVWISFDIDCIDAG  298
            GWQVPR GVKVCRERATNILTVTDITEM LDAAADFA+ +A DGTDCV+ISFDIDCIDAG
Sbjct  241  GWQVPRPGVKVCRERATNILTVTDITEMGLDAAADFALEKALDGTDCVYISFDIDCIDAG  300

Query  299  FVPGTGWPEPGGLLPREALYLLKRIIRETNVCGMEVVEVSPPYDISDMTSLMATRVICDT  358
            FVPGTGWPEPGGLLPREALYLLK+I++   VCG+E+VEVSPPYDISD+TSL+ATRVICDT
Sbjct  301  FVPGTGWPEPGGLLPREALYLLKKIVQNAPVCGLEIVEVSPPYDISDITSLLATRVICDT  360

Query  359  MAHLVVSGQLPRTEKPAYIHAEANMAVDEPWQ  390
            MAHLV+SGQLPR  KP+YIH E+   VD PWQ
Sbjct  361  MAHLVLSGQLPRKSKPSYIHEESQQ-VDSPWQ  391


>agmatinase family protein [Leptolyngbya ectocarpi]
Sequence ID: WP_193996623.1 Length: 392 
Range 1: 1 to 392

Score:716 bits(1848), Expect:0.0, 
Method:Compositional matrix adjust., 
Identities:343/392(88%), Positives:361/392(92%), Gaps:2/392(0%)

Query  1    MSDATPFRPP--SEAEEALIKETRLPLTGWQQEVDQGLTYGLEAAASIKDRSIPTFSRGE  58
            MS+   FR P  SEA  AL +E +LPLTGWQQEV QGL YGLEAA SI+DR+IPTFSRGE
Sbjct  1    MSETPTFRNPADSEANRALEREAQLPLTGWQQEVSQGLEYGLEAADSIRDRTIPTFSRGE  60

Query  59   LPHYAGINTFMKAPYLEDVREVGKYDVAIVGVPHDSGTTYRPGTRFGPQGIRRISALYTP  118
            LPHYAGINTF+KAPY+EDVR+VG+YDVAIVGVPHDSGTTYRPGTRFGPQGIRRISALYTP
Sbjct  61   LPHYAGINTFLKAPYIEDVRKVGEYDVAIVGVPHDSGTTYRPGTRFGPQGIRRISALYTP  120

Query  119  YNFEMGVDLREQISLCDVGDIFTIPANNEKSFDQISKGIAHIFSSGAFPIILGGDHSIGF  178
            YNFEMG+DLREQI+LCDVGD+FTIPANNEKSFDQISKGIAHIFSSGAFPIILGGDHSIGF
Sbjct  121  YNFEMGIDLREQITLCDVGDVFTIPANNEKSFDQISKGIAHIFSSGAFPIILGGDHSIGF  180

Query  179  PTVRGICRHLGDKKVGIIHFDRHVDTQETDLDERMHTCPWFHATNMANAPAKNLVQLGIG  238
            PTVRG+CRHLGDKKVGIIHFDRHVDTQETDLDERMHTCPWFHATNM NAPAKNLVQLGIG
Sbjct  181  PTVRGVCRHLGDKKVGIIHFDRHVDTQETDLDERMHTCPWFHATNMKNAPAKNLVQLGIG  240

Query  239  GWQVPRQGVKVCRERATNILTVTDITEMSLDAAADFAIARATDGTDCVWISFDIDCIDAG  298
            GWQVPRQGVKVCRERATNILTVTDITEM LDAAADFA+ RA DGTDCV+ISFDIDCIDAG
Sbjct  241  GWQVPRQGVKVCRERATNILTVTDITEMGLDAAADFALERALDGTDCVYISFDIDCIDAG  300

Query  299  FVPGTGWPEPGGLLPREALYLLKRIIRETNVCGMEVVEVSPPYDISDMTSLMATRVICDT  358
            FVPGTGWPEPGGLLPREALYLL +IIR   VCG+EVVEVSPPYD+SDMTSLMATRVICD 
Sbjct  301  FVPGTGWPEPGGLLPREALYLLGKIIRSAPVCGLEVVEVSPPYDVSDMTSLMATRVICDA  360

Query  359  MAHLVVSGQLPRTEKPAYIHAEANMAVDEPWQ  390
            MAHLV SGQLPRT  P YIH EANM V   WQ
Sbjct  361  MAHLVQSGQLPRTGTPDYIHPEANMDVGSGWQ  392


>agmatinase [Shackletoniella antarctica]
Sequence ID: PZO43653.1 Length: 397 
>agmatinase [Leptolyngbya sp.]
Sequence ID: PZV19929.1 Length: 397  
Range 1: 12 to 397

Score:716 bits(1848), Expect:0.0, 
Method:Compositional matrix adjust., 
Identities:346/386(90%), Positives:368/386(95%), Gaps:0/386(0%)

Query  5    TPFRPPSEAEEALIKETRLPLTGWQQEVDQGLTYGLEAAASIKDRSIPTFSRGELPHYAG  64
            +P    SEA+ AL  E RLP+TGWQQEV QGL YGLEAAASI+DR+IPTFSRGELPHYAG
Sbjct  12   SPNGSSSEAQRALEMEARLPMTGWQQEVSQGLEYGLEAAASIRDRTIPTFSRGELPHYAG  71

Query  65   INTFMKAPYLEDVREVGKYDVAIVGVPHDSGTTYRPGTRFGPQGIRRISALYTPYNFEMG  124
            INTF+KAPY+EDVR VG++DVAIVG+PHDSGTTYRPGTRFGPQGIRRISALYTPYNFEMG
Sbjct  72   INTFLKAPYIEDVRRVGEFDVAIVGIPHDSGTTYRPGTRFGPQGIRRISALYTPYNFEMG  131

Query  125  VDLREQISLCDVGDIFTIPANNEKSFDQISKGIAHIFSSGAFPIILGGDHSIGFPTVRGI  184
            +DLRE I+LCDVGD+FTIPANNEKSFDQISKG+AH+F+SGAFPI+LGGDHSIGFPTVRGI
Sbjct  132  IDLRESITLCDVGDVFTIPANNEKSFDQISKGVAHVFASGAFPILLGGDHSIGFPTVRGI  191

Query  185  CRHLGDKKVGIIHFDRHVDTQETDLDERMHTCPWFHATNMANAPAKNLVQLGIGGWQVPR  244
            CRHLGDKKVGIIHFDRHVDTQETDLDERMHTCPWFHATNMANAPA+NLVQLGIGGWQVPR
Sbjct  192  CRHLGDKKVGIIHFDRHVDTQETDLDERMHTCPWFHATNMANAPAENLVQLGIGGWQVPR  251

Query  245  QGVKVCRERATNILTVTDITEMSLDAAADFAIARATDGTDCVWISFDIDCIDAGFVPGTG  304
            QGVKVCRERATNILTVTDITEM LDAAADFAIARATDGTDCVWISFDIDCIDAGFVPGTG
Sbjct  252  QGVKVCRERATNILTVTDITEMGLDAAADFAIARATDGTDCVWISFDIDCIDAGFVPGTG  311

Query  305  WPEPGGLLPREALYLLKRIIRETNVCGMEVVEVSPPYDISDMTSLMATRVICDTMAHLVV  364
            WPEPGGLLPREALYLLKRII+ET VCG+EVVEVSPPYD+SDMTSLMATRVICDTMAHLV 
Sbjct  312  WPEPGGLLPREALYLLKRIIQETTVCGIEVVEVSPPYDVSDMTSLMATRVICDTMAHLVK  371

Query  365  SGQLPRTEKPAYIHAEANMAVDEPWQ  390
            SGQLPR EKP+YIH EANM VDEPWQ
Sbjct  372  SGQLPRREKPSYIHEEANMNVDEPWQ  397


>agmatinase family protein [Nodosilinea sp. LEGE 07088]
Sequence ID: WP_193965070.1 Length: 398 
Range 1: 13 to 398

Score:716 bits(1848), Expect:0.0, 
Method:Compositional matrix adjust., 
Identities:344/386(89%), Positives:369/386(95%), Gaps:0/386(0%)

Query  5    TPFRPPSEAEEALIKETRLPLTGWQQEVDQGLTYGLEAAASIKDRSIPTFSRGELPHYAG  64
            +P    SEA+ AL  E RLP+TGWQQEV QGL YGLEAA SI+DR+IPTFSRGELPHYAG
Sbjct  13   SPNGASSEAQRALEMEARLPMTGWQQEVSQGLEYGLEAAESIRDRTIPTFSRGELPHYAG  72

Query  65   INTFMKAPYLEDVREVGKYDVAIVGVPHDSGTTYRPGTRFGPQGIRRISALYTPYNFEMG  124
            INTF+KAPY+EDVR+VG+YDVAIVG+PHDSGTTYRPGTRFGPQGIRRISALYTPYNFE+G
Sbjct  73   INTFLKAPYIEDVRKVGEYDVAIVGIPHDSGTTYRPGTRFGPQGIRRISALYTPYNFELG  132

Query  125  VDLREQISLCDVGDIFTIPANNEKSFDQISKGIAHIFSSGAFPIILGGDHSIGFPTVRGI  184
            VDLRE I+LCDVGD+FTIPANNEKSFDQISKG+AH+F+SGA PI+LGGDHSIGFPTVRGI
Sbjct  133  VDLRENITLCDVGDVFTIPANNEKSFDQISKGVAHVFASGALPILLGGDHSIGFPTVRGI  192

Query  185  CRHLGDKKVGIIHFDRHVDTQETDLDERMHTCPWFHATNMANAPAKNLVQLGIGGWQVPR  244
            CRHLGDKKVGIIHFDRHVDTQETDLDERMHTCPWFHATNMANAPAKNLVQ+GIGGWQVPR
Sbjct  193  CRHLGDKKVGIIHFDRHVDTQETDLDERMHTCPWFHATNMANAPAKNLVQMGIGGWQVPR  252

Query  245  QGVKVCRERATNILTVTDITEMSLDAAADFAIARATDGTDCVWISFDIDCIDAGFVPGTG  304
            QGVKVCRERATNILTVTDITEM LDAAADFAIA+ATDGTDCVWISFDIDCIDAGFVPGTG
Sbjct  253  QGVKVCRERATNILTVTDITEMGLDAAADFAIAKATDGTDCVWISFDIDCIDAGFVPGTG  312

Query  305  WPEPGGLLPREALYLLKRIIRETNVCGMEVVEVSPPYDISDMTSLMATRVICDTMAHLVV  364
            WPEPGGLLPREALYLLKRI++ET VCG+EVVEVSPPYD+SDMT+LMATRVICDTMAHLVV
Sbjct  313  WPEPGGLLPREALYLLKRIVQETTVCGIEVVEVSPPYDVSDMTALMATRVICDTMAHLVV  372

Query  365  SGQLPRTEKPAYIHAEANMAVDEPWQ  390
            SGQLPR EKP+YIH EANMAVDEPWQ
Sbjct  373  SGQLPRREKPSYIHEEANMAVDEPWQ  398


>agmatinase [Leptolyngbya sp. PCC 7376]
Sequence ID: WP_015132682.1 Length: 397 
>agmatinase [Leptolyngbya sp. PCC 7376]
Sequence ID: AFY36898.1 Length: 397  
Range 1: 16 to 397

Score:716 bits(1847), Expect:0.0, 
Method:Compositional matrix adjust., 
Identities:339/382(89%), Positives:356/382(93%), Gaps:0/382(0%)

Query  9    PPSEAEEALIKETRLPLTGWQQEVDQGLTYGLEAAASIKDRSIPTFSRGELPHYAGINTF  68
            P SEA+ AL  ET LPLTGWQQEVDQGL YGLEAA SI DR+I TFSRGELPHYAGINTF
Sbjct  16   PMSEAKRALELETHLPLTGWQQEVDQGLEYGLEAADSIGDRTISTFSRGELPHYAGINTF  75

Query  69   MKAPYLEDVREVGKYDVAIVGVPHDSGTTYRPGTRFGPQGIRRISALYTPYNFEMGVDLR  128
            MKAPY+EDVR VG YDVAIVGVPHDSGTTYRPGTRFGPQGIRRISALYTPYNFE+GVDLR
Sbjct  76   MKAPYVEDVRLVGNYDVAIVGVPHDSGTTYRPGTRFGPQGIRRISALYTPYNFELGVDLR  135

Query  129  EQISLCDVGDIFTIPANNEKSFDQISKGIAHIFSSGAFPIILGGDHSIGFPTVRGICRHL  188
            EQI LCDVGDIFTIP NNEKSFDQISKGIAHIFSSGAFPIILGGDHSIGFPTVRGICRHL
Sbjct  136  EQIKLCDVGDIFTIPGNNEKSFDQISKGIAHIFSSGAFPIILGGDHSIGFPTVRGICRHL  195

Query  189  GDKKVGIIHFDRHVDTQETDLDERMHTCPWFHATNMANAPAKNLVQLGIGGWQVPRQGVK  248
            GDKKVGIIHFDRHVDTQETDLDERMHTCPWFHATNMANAPAKNLVQLGIGGWQVPRQGVK
Sbjct  196  GDKKVGIIHFDRHVDTQETDLDERMHTCPWFHATNMANAPAKNLVQLGIGGWQVPRQGVK  255

Query  249  VCRERATNILTVTDITEMSLDAAADFAIARATDGTDCVWISFDIDCIDAGFVPGTGWPEP  308
            VCRERATNILTVTDI +M +DAA DFA+ RA DGTDCVWISFDIDCIDAGFVPGTGWPEP
Sbjct  256  VCRERATNILTVTDIMDMGMDAAVDFALERAMDGTDCVWISFDIDCIDAGFVPGTGWPEP  315

Query  309  GGLLPREALYLLKRIIRETNVCGMEVVEVSPPYDISDMTSLMATRVICDTMAHLVVSGQL  368
            GGLLPREALYLL +I+    VCG+E+VEVSPPYD+SDMTSLMATRVICDTMA LV+SGQL
Sbjct  316  GGLLPREALYLLGKIVSRAPVCGLEIVEVSPPYDVSDMTSLMATRVICDTMAQLVLSGQL  375

Query  369  PRTEKPAYIHAEANMAVDEPWQ  390
            PRTEKP+YIH EANM +D+PW+
Sbjct  376  PRTEKPSYIHEEANMDIDQPWR  397


>agmatinase [Cyanobacterium aponinum]
Sequence ID: WP_190360916.1 Length: 385 
>agmatinase [Cyanobacterium aponinum FACHB-4101]
Sequence ID: MBD2393968.1 Length: 385  
Range 1: 5 to 384

Score:715 bits(1846), Expect:0.0, 
Method:Compositional matrix adjust., 
Identities:335/381(88%), Positives:358/381(93%), Gaps:1/381(0%)

Query  9    PPSEAEEALIKETRLPLTGWQQEVDQGLTYGLEAAASIKDRSIPTFSRGELPHYAGINTF  68
            P SEA++AL KE+ L  TGWQQEV QGL YGLEAA SIKDR+I TFSRGELPHYAGINTF
Sbjct  5    PESEAQKALQKESELSFTGWQQEVQQGLNYGLEAAESIKDRTISTFSRGELPHYAGINTF  64

Query  69   MKAPYLEDVREVGKYDVAIVGVPHDSGTTYRPGTRFGPQGIRRISALYTPYNFEMGVDLR  128
            +KAPYLEDV++VG YD+AIVGVPHDSGTTYRPGTRFGPQGIR+ISALYTPYNFE+GVDLR
Sbjct  65   LKAPYLEDVKQVGSYDIAIVGVPHDSGTTYRPGTRFGPQGIRKISALYTPYNFELGVDLR  124

Query  129  EQISLCDVGDIFTIPANNEKSFDQISKGIAHIFSSGAFPIILGGDHSIGFPTVRGICRHL  188
            EQI LCDVGDIFTIPANNEKSFDQISKG+AHIF SGAFPIILGGDHSIGFPT+RG+CRHL
Sbjct  125  EQIKLCDVGDIFTIPANNEKSFDQISKGVAHIFKSGAFPIILGGDHSIGFPTLRGVCRHL  184

Query  189  GDKKVGIIHFDRHVDTQETDLDERMHTCPWFHATNMANAPAKNLVQLGIGGWQVPRQGVK  248
            GDKKVGIIHFDRHVDTQETDLDERMHTCPWFHATNM NAP KNLVQLGIGGWQVPRQGVK
Sbjct  185  GDKKVGIIHFDRHVDTQETDLDERMHTCPWFHATNMKNAPGKNLVQLGIGGWQVPRQGVK  244

Query  249  VCRERATNILTVTDITEMSLDAAADFAIARATDGTDCVWISFDIDCIDAGFVPGTGWPEP  308
            VCRERATNILTVTDITEM LDAAADFAI +ATDGTDCVWISFDIDCIDAGFVPGTGWPEP
Sbjct  245  VCRERATNILTVTDITEMGLDAAADFAIEKATDGTDCVWISFDIDCIDAGFVPGTGWPEP  304

Query  309  GGLLPREALYLLKRIIRETNVCGMEVVEVSPPYDISDMTSLMATRVICDTMAHLVVSGQL  368
            GGLLPREALYLLK+I++ T VCG+EVVEVSPPYD+SDMT+LMATRVICDTMAHLVVSGQL
Sbjct  305  GGLLPREALYLLKKIVQNTPVCGIEVVEVSPPYDVSDMTALMATRVICDTMAHLVVSGQL  364

Query  369  PRTEKPAYIHAEANMAVDEPW  389
            PR +KP YIH EA + VD+PW
Sbjct  365  PRKQKPDYIHEEAQV-VDQPW  384


>MULTISPECIES: arginase family protein [unclassified Nodosilinea]
Sequence ID: WP_190521725.1 Length: 398 
>agmatinase family protein [Nodosilinea sp. FACHB-13]
Sequence ID: MBD2108915.1 Length: 398 >agmatinase family protein [Nodosilinea sp. FACHB-141]
Sequence ID: MBD2110999.1 Length: 398  
Range 1: 19 to 398

Score:715 bits(1845), Expect:0.0, 
Method:Compositional matrix adjust., 
Identities:343/380(90%), Positives:367/380(96%), Gaps:0/380(0%)

Query  11   SEAEEALIKETRLPLTGWQQEVDQGLTYGLEAAASIKDRSIPTFSRGELPHYAGINTFMK  70
            +EA+ AL  E RLP+TGWQQEV QGL YGLEAAASI+DR+IPTFSRGELPHYAGINTF+K
Sbjct  19   TEAQRALEMEARLPMTGWQQEVSQGLEYGLEAAASIRDRTIPTFSRGELPHYAGINTFLK  78

Query  71   APYLEDVREVGKYDVAIVGVPHDSGTTYRPGTRFGPQGIRRISALYTPYNFEMGVDLREQ  130
            APY+EDVR VG++DVAIVG+PHDSGTTYRPGTRFGPQGIRRISALYTPYNFEMG+DLRE 
Sbjct  79   APYIEDVRRVGEFDVAIVGIPHDSGTTYRPGTRFGPQGIRRISALYTPYNFEMGIDLRES  138

Query  131  ISLCDVGDIFTIPANNEKSFDQISKGIAHIFSSGAFPIILGGDHSIGFPTVRGICRHLGD  190
            I+LCDVGD+FTIPANNEKSFDQISKG+AH+F+SGAFPI+LGGDHSIGFPTVRGICRHLGD
Sbjct  139  ITLCDVGDVFTIPANNEKSFDQISKGVAHVFASGAFPILLGGDHSIGFPTVRGICRHLGD  198

Query  191  KKVGIIHFDRHVDTQETDLDERMHTCPWFHATNMANAPAKNLVQLGIGGWQVPRQGVKVC  250
            KKVGIIHFDRHVDTQETDLDERMHTCPWFHATNMANAPAKNLVQ+GIGGWQVPRQGVKVC
Sbjct  199  KKVGIIHFDRHVDTQETDLDERMHTCPWFHATNMANAPAKNLVQMGIGGWQVPRQGVKVC  258

Query  251  RERATNILTVTDITEMSLDAAADFAIARATDGTDCVWISFDIDCIDAGFVPGTGWPEPGG  310
            RERATNILTVTDITEM LDAAADFAIARATDGTDCVWISFDIDCIDAGFVPGTGWPEPGG
Sbjct  259  RERATNILTVTDITEMGLDAAADFAIARATDGTDCVWISFDIDCIDAGFVPGTGWPEPGG  318

Query  311  LLPREALYLLKRIIRETNVCGMEVVEVSPPYDISDMTSLMATRVICDTMAHLVVSGQLPR  370
            LLPREALYLLKRII+ET VCG+EVVEVSPPYD+SDMT+LMATRVICDTMAHLV SGQLPR
Sbjct  319  LLPREALYLLKRIIQETTVCGIEVVEVSPPYDVSDMTALMATRVICDTMAHLVKSGQLPR  378

Query  371  TEKPAYIHAEANMAVDEPWQ  390
             EKP+YIH EANM+VDEPWQ
Sbjct  379  REKPSYIHEEANMSVDEPWQ  398


>agmatinase family protein [Nodosilinea sp. LEGE 07298]
Sequence ID: WP_194026305.1 Length: 398 
Range 1: 13 to 398

Score:715 bits(1845), Expect:0.0, 
Method:Compositional matrix adjust., 
Identities:345/386(89%), Positives:368/386(95%), Gaps:0/386(0%)

Query  5    TPFRPPSEAEEALIKETRLPLTGWQQEVDQGLTYGLEAAASIKDRSIPTFSRGELPHYAG  64
            +P    SEA+ AL  E RLPLTGWQQEV QGL YGLEAAASI+DR+IPTFSRGELPHYAG
Sbjct  13   SPNGASSEAQRALEMEARLPLTGWQQEVSQGLEYGLEAAASIRDRTIPTFSRGELPHYAG  72

Query  65   INTFMKAPYLEDVREVGKYDVAIVGVPHDSGTTYRPGTRFGPQGIRRISALYTPYNFEMG  124
            INTF+KAPY+EDVR VG++DVAIVG+PHDSGTTYRPGTRFGPQGIRRISALYTPYNFEMG
Sbjct  73   INTFLKAPYVEDVRRVGEFDVAIVGIPHDSGTTYRPGTRFGPQGIRRISALYTPYNFEMG  132

Query  125  VDLREQISLCDVGDIFTIPANNEKSFDQISKGIAHIFSSGAFPIILGGDHSIGFPTVRGI  184
            +DLRE I+LCDVGD+FTIPANNEKSFDQISKG+AH+F+SGAFPI+LGGDHSIGFPTVRGI
Sbjct  133  IDLRESITLCDVGDVFTIPANNEKSFDQISKGVAHVFASGAFPILLGGDHSIGFPTVRGI  192

Query  185  CRHLGDKKVGIIHFDRHVDTQETDLDERMHTCPWFHATNMANAPAKNLVQLGIGGWQVPR  244
            CRHLGDKKVGIIHFDRHVDTQETDLDERMHTCPWFHATNMANAPA+NLVQLGIGGWQVPR
Sbjct  193  CRHLGDKKVGIIHFDRHVDTQETDLDERMHTCPWFHATNMANAPAQNLVQLGIGGWQVPR  252

Query  245  QGVKVCRERATNILTVTDITEMSLDAAADFAIARATDGTDCVWISFDIDCIDAGFVPGTG  304
            QGVKVCRERATNILTVTDITEM LDAAADFAIARATDGTDCVWISFDIDCIDAGFVPGTG
Sbjct  253  QGVKVCRERATNILTVTDITEMGLDAAADFAIARATDGTDCVWISFDIDCIDAGFVPGTG  312

Query  305  WPEPGGLLPREALYLLKRIIRETNVCGMEVVEVSPPYDISDMTSLMATRVICDTMAHLVV  364
            WPEPGGLLPREALYLLKRI++ET VCG+EVVEVSPPYD+SDMT+LMATRVICDTMAHLV 
Sbjct  313  WPEPGGLLPREALYLLKRIVQETTVCGIEVVEVSPPYDVSDMTALMATRVICDTMAHLVK  372

Query  365  SGQLPRTEKPAYIHAEANMAVDEPWQ  390
            SGQLPR EKP+YIH EANM VDEPWQ
Sbjct  373  SGQLPRREKPSYIHEEANMNVDEPWQ  398


>agmatinase [Cyanobacterium aponinum]
Sequence ID: WP_155084312.1 Length: 385 
>agmatinase [Cyanobacterium aponinum 0216]
Sequence ID: MTF39920.1 Length: 385  
Range 1: 5 to 384

Score:715 bits(1845), Expect:0.0, 
Method:Compositional matrix adjust., 
Identities:336/381(88%), Positives:358/381(93%), Gaps:1/381(0%)

Query  9    PPSEAEEALIKETRLPLTGWQQEVDQGLTYGLEAAASIKDRSIPTFSRGELPHYAGINTF  68
            P SEA++AL KE+ L  TGWQQEV QGL  GLEAA SIKDR+I TFSRGELPHYAGINTF
Sbjct  5    PESEAQKALQKESELSFTGWQQEVQQGLDCGLEAAESIKDRTISTFSRGELPHYAGINTF  64

Query  69   MKAPYLEDVREVGKYDVAIVGVPHDSGTTYRPGTRFGPQGIRRISALYTPYNFEMGVDLR  128
            +KAPYLEDV++VG YDVAIVGVPHDSGTTYRPGTRFGPQGIR+ISALYTPYNFE+GVDLR
Sbjct  65   LKAPYLEDVKQVGNYDVAIVGVPHDSGTTYRPGTRFGPQGIRKISALYTPYNFELGVDLR  124

Query  129  EQISLCDVGDIFTIPANNEKSFDQISKGIAHIFSSGAFPIILGGDHSIGFPTVRGICRHL  188
            EQI LCDVGDIFTIPANNEKSFDQISKG+AHIF SGAFPIILGGDHSIGFPT+RG+CRHL
Sbjct  125  EQIKLCDVGDIFTIPANNEKSFDQISKGVAHIFKSGAFPIILGGDHSIGFPTLRGVCRHL  184

Query  189  GDKKVGIIHFDRHVDTQETDLDERMHTCPWFHATNMANAPAKNLVQLGIGGWQVPRQGVK  248
            GDKKVGIIHFDRHVDTQETDLDERMHTCPWFHATNM NAPAKNLVQLGIGGWQVPRQGVK
Sbjct  185  GDKKVGIIHFDRHVDTQETDLDERMHTCPWFHATNMKNAPAKNLVQLGIGGWQVPRQGVK  244

Query  249  VCRERATNILTVTDITEMSLDAAADFAIARATDGTDCVWISFDIDCIDAGFVPGTGWPEP  308
            VCRERATNILTVTDITEM LD AADFAI +ATDGTDCVWISFDIDCIDAGFVPGTGWPEP
Sbjct  245  VCRERATNILTVTDITEMGLDVAADFAIEKATDGTDCVWISFDIDCIDAGFVPGTGWPEP  304

Query  309  GGLLPREALYLLKRIIRETNVCGMEVVEVSPPYDISDMTSLMATRVICDTMAHLVVSGQL  368
            GGLLPREALYLLK+I++ TNVCG+EVVEVSPPYD+SDMT+LMATRVICDTMAHLVVSGQL
Sbjct  305  GGLLPREALYLLKKIVQNTNVCGIEVVEVSPPYDVSDMTALMATRVICDTMAHLVVSGQL  364

Query  369  PRTEKPAYIHAEANMAVDEPW  389
            PR +KP YIH EA + VD+PW
Sbjct  365  PRKQKPDYIHEEAQV-VDQPW  384


>arginase family protein [Nodosilinea sp. FACHB-131]
Sequence ID: WP_190753806.1 Length: 398 
>agmatinase family protein [Nodosilinea sp. FACHB-131]
Sequence ID: MBD1875358.1 Length: 398  
Range 1: 13 to 398

Score:714 bits(1844), Expect:0.0, 
Method:Compositional matrix adjust., 
Identities:342/386(89%), Positives:368/386(95%), Gaps:0/386(0%)

Query  5    TPFRPPSEAEEALIKETRLPLTGWQQEVDQGLTYGLEAAASIKDRSIPTFSRGELPHYAG  64
            +P    +EA+ AL  E RLP+TGWQQEV QGL YGLEAAASI+DR+IPTFSRGELPHYAG
Sbjct  13   SPNGSSTEAQRALEMEARLPMTGWQQEVSQGLEYGLEAAASIRDRTIPTFSRGELPHYAG  72

Query  65   INTFMKAPYLEDVREVGKYDVAIVGVPHDSGTTYRPGTRFGPQGIRRISALYTPYNFEMG  124
            INTF+KAPY+EDVR VG++DVAIVG+PHDSGTTYRPGTRFGPQGIRRISALYTPYNFEMG
Sbjct  73   INTFLKAPYIEDVRRVGEFDVAIVGIPHDSGTTYRPGTRFGPQGIRRISALYTPYNFEMG  132

Query  125  VDLREQISLCDVGDIFTIPANNEKSFDQISKGIAHIFSSGAFPIILGGDHSIGFPTVRGI  184
            +DLRE I+LCDVGD+FTIPANNEKSFDQISKG+AH+F+SGAFPI+LGGDHSIGFPTVRGI
Sbjct  133  IDLRESITLCDVGDVFTIPANNEKSFDQISKGVAHVFASGAFPILLGGDHSIGFPTVRGI  192

Query  185  CRHLGDKKVGIIHFDRHVDTQETDLDERMHTCPWFHATNMANAPAKNLVQLGIGGWQVPR  244
            CRHLGDKKVGIIHFDRHVDTQETDLDERMHTCPWFHATNMANAPAKNLVQ+GIGGWQVPR
Sbjct  193  CRHLGDKKVGIIHFDRHVDTQETDLDERMHTCPWFHATNMANAPAKNLVQMGIGGWQVPR  252

Query  245  QGVKVCRERATNILTVTDITEMSLDAAADFAIARATDGTDCVWISFDIDCIDAGFVPGTG  304
            QGVKVCRERATNILTVTDITEM LDAAADFAIA ATDGTDCVWISFDIDCIDAGFVPGTG
Sbjct  253  QGVKVCRERATNILTVTDITEMGLDAAADFAIACATDGTDCVWISFDIDCIDAGFVPGTG  312

Query  305  WPEPGGLLPREALYLLKRIIRETNVCGMEVVEVSPPYDISDMTSLMATRVICDTMAHLVV  364
            WPEPGGLLPREALYLLKRI++ET VCG+EVVEVSPPYD+SDMT+LMATRVICDTMAHLV 
Sbjct  313  WPEPGGLLPREALYLLKRIVQETTVCGIEVVEVSPPYDVSDMTALMATRVICDTMAHLVK  372

Query  365  SGQLPRTEKPAYIHAEANMAVDEPWQ  390
            SGQLPR EKP+YIH EANM+VDEPWQ
Sbjct  373  SGQLPRREKPSYIHEEANMSVDEPWQ  398


>agmatinase family protein [Coleofasciculus chthonoplastes]
Sequence ID: WP_006103987.1 Length: 397 
>Arginase family [Coleofasciculus chthonoplastes PCC 7420]
Sequence ID: EDX72846.1 Length: 397  
Range 1: 1 to 386

Score:714 bits(1844), Expect:0.0, 
Method:Compositional matrix adjust., 
Identities:343/386(89%), Positives:361/386(93%), Gaps:8/386(2%)

Query  1    MSDATPF-RP-------PSEAEEALIKETRLPLTGWQQEVDQGLTYGLEAAASIKDRSIP  52
            MS++ PF RP       PSEA+ AL +E +LPLTGWQQEV+QGL YGLEAA SI+DR+IP
Sbjct  1    MSESFPFQRPNNNPNGYPSEAQRALEREQQLPLTGWQQEVNQGLDYGLEAAESIRDRTIP  60

Query  53   TFSRGELPHYAGINTFMKAPYLEDVREVGKYDVAIVGVPHDSGTTYRPGTRFGPQGIRRI  112
            TFSRGELPHYAGINTFMKAPYLEDVR+VG YDVAI+GVPHDSGTTYRPGTRFGPQGIRRI
Sbjct  61   TFSRGELPHYAGINTFMKAPYLEDVRQVGNYDVAIIGVPHDSGTTYRPGTRFGPQGIRRI  120

Query  113  SALYTPYNFEMGVDLREQISLCDVGDIFTIPANNEKSFDQISKGIAHIFSSGAFPIILGG  172
            SALYTPYNFE+GVDLREQI+LCDVGDIFTIPANNEKSFDQISKGIAH+FSSGAFPIILGG
Sbjct  121  SALYTPYNFELGVDLREQITLCDVGDIFTIPANNEKSFDQISKGIAHVFSSGAFPIILGG  180

Query  173  DHSIGFPTVRGICRHLGDKKVGIIHFDRHVDTQETDLDERMHTCPWFHATNMANAPAKNL  232
            DHSIGF TVRGICRHLGDKKVGIIHFDRHVDTQETDLDERMHTCPWFHATN+ NAPAKNL
Sbjct  181  DHSIGFATVRGICRHLGDKKVGIIHFDRHVDTQETDLDERMHTCPWFHATNIKNAPAKNL  240

Query  233  VQLGIGGWQVPRQGVKVCRERATNILTVTDITEMSLDAAADFAIARATDGTDCVWISFDI  292
            VQLGIGGWQVPRQGVKVCRERATNILTVTDITEM LDAAADFAI RATDGTDCVWISFDI
Sbjct  241  VQLGIGGWQVPRQGVKVCRERATNILTVTDITEMGLDAAADFAIKRATDGTDCVWISFDI  300

Query  293  DCIDAGFVPGTGWPEPGGLLPREALYLLKRIIRETNVCGMEVVEVSPPYDISDMTSLMAT  352
            DCIDAGFVPGTGWPEPGGLLPREALYLLK+I++   VCG+EVVEVSPPYDISDMTSLMAT
Sbjct  301  DCIDAGFVPGTGWPEPGGLLPREALYLLKKIVQNVPVCGLEVVEVSPPYDISDMTSLMAT  360

Query  353  RVICDTMAHLVVSGQLPRTEKPAYIH  378
            RVICDTM HLVVSGQLPR EKP YIH
Sbjct  361  RVICDTMGHLVVSGQLPRQEKPDYIH  386


>agmatinase family protein [Gloeothece citriformis]
Sequence ID: WP_015957171.1 Length: 396 
>Agmatinase [Gloeothece citriformis PCC 7424]
Sequence ID: ACK73593.1 Length: 396  
Range 1: 6 to 395

Score:714 bits(1843), Expect:0.0, 
Method:Compositional matrix adjust., 
Identities:340/391(87%), Positives:360/391(92%), Gaps:9/391(2%)

Query  7    FRPP--------SEAEEALIKETRLPLTGWQQEVDQGLTYGLEAAASIKDRSIPTFSRGE  58
            F+PP        SEA+ AL KE +LPLTGWQQEV+QGL YGLEAA SI DRSIPTFSRGE
Sbjct  6    FQPPNSQFNGHSSEAQRALEKEAKLPLTGWQQEVNQGLEYGLEAAESINDRSIPTFSRGE  65

Query  59   LPHYAGINTFMKAPYLEDVREVGKYDVAIVGVPHDSGTTYRPGTRFGPQGIRRISALYTP  118
            LPHYAGINTF+KAPYLEDVR+VG YDVAIVGVPHDSGTTYRPGTRFGPQGIRRISALYTP
Sbjct  66   LPHYAGINTFLKAPYLEDVRQVGNYDVAIVGVPHDSGTTYRPGTRFGPQGIRRISALYTP  125

Query  119  YNFEMGVDLREQISLCDVGDIFTIPANNEKSFDQISKGIAHIFSSGAFPIILGGDHSIGF  178
            YNFE+GVDLREQI+LCDVGDIFTIPANNEKSFDQISKGIAHIFSSGAFPI+LGGDHSIGF
Sbjct  126  YNFELGVDLREQITLCDVGDIFTIPANNEKSFDQISKGIAHIFSSGAFPIVLGGDHSIGF  185

Query  179  PTVRGICRHLGDKKVGIIHFDRHVDTQETDLDERMHTCPWFHATNMANAPAKNLVQLGIG  238
            PTVRG+CRHLGDKK+GIIHFDRHVDTQETDLDERMHTCPWFHATN+ NAPAKNLVQLGIG
Sbjct  186  PTVRGVCRHLGDKKIGIIHFDRHVDTQETDLDERMHTCPWFHATNIKNAPAKNLVQLGIG  245

Query  239  GWQVPRQGVKVCRERATNILTVTDITEMSLDAAADFAIARATDGTDCVWISFDIDCIDAG  298
            GWQVPRQGVKVCRERATNILTVTDITEM LDAA D+A+ RATDGTDCVWISFDIDCIDAG
Sbjct  246  GWQVPRQGVKVCRERATNILTVTDITEMGLDAAVDYAVERATDGTDCVWISFDIDCIDAG  305

Query  299  FVPGTGWPEPGGLLPREALYLLKRIIRETNVCGMEVVEVSPPYDISDMTSLMATRVICDT  358
            FVPGTGWPEPGGLLPREALYLL +I++   VCG+EVVEVSPPYDISD+TSLMATRVICDT
Sbjct  306  FVPGTGWPEPGGLLPREALYLLGKIVQRVPVCGLEVVEVSPPYDISDITSLMATRVICDT  365

Query  359  MAHLVVSGQLPRTEKPAYIHAEANMAVDEPW  389
            MAHLV+SGQLPR EKPAYIH EA      PW
Sbjct  366  MAHLVLSGQLPRQEKPAYIHPEAQTEA-TPW  395


>agmatinase family protein [Lusitaniella coriacea]
Sequence ID: WP_194028071.1 Length: 394 
Range 1: 1 to 393

Score:714 bits(1843), Expect:0.0, 
Method:Compositional matrix adjust., 
Identities:337/393(86%), Positives:365/393(92%), Gaps:4/393(1%)

Query  1    MSDATPFRPP----SEAEEALIKETRLPLTGWQQEVDQGLTYGLEAAASIKDRSIPTFSR  56
            M+D  PF+PP    +EA+ AL +ET LP+TGWQQEVD+GL  GLEAA SI+DR+IPTFSR
Sbjct  1    MTDRPPFQPPNGDSTEAQRALERETHLPMTGWQQEVDRGLELGLEAAESIRDRAIPTFSR  60

Query  57   GELPHYAGINTFMKAPYLEDVREVGKYDVAIVGVPHDSGTTYRPGTRFGPQGIRRISALY  116
            GELPHYAGINTF+KAPYLEDVR+VGKYDVAIVGVPHDSGTTYRPGTRFGPQGIRRISALY
Sbjct  61   GELPHYAGINTFLKAPYLEDVRKVGKYDVAIVGVPHDSGTTYRPGTRFGPQGIRRISALY  120

Query  117  TPYNFEMGVDLREQISLCDVGDIFTIPANNEKSFDQISKGIAHIFSSGAFPIILGGDHSI  176
            TPYNFE+GVDLREQI+LCDVGDIFTIPANNEKSFDQISKG+AH+FSSGAFPI+LGGDHSI
Sbjct  121  TPYNFELGVDLREQITLCDVGDIFTIPANNEKSFDQISKGVAHVFSSGAFPILLGGDHSI  180

Query  177  GFPTVRGICRHLGDKKVGIIHFDRHVDTQETDLDERMHTCPWFHATNMANAPAKNLVQLG  236
            GFPTVRGICRHLGDKKVGIIHFDRHVDTQETDLDERMHTCPWFHATN+ NAPAKNLVQLG
Sbjct  181  GFPTVRGICRHLGDKKVGIIHFDRHVDTQETDLDERMHTCPWFHATNIQNAPAKNLVQLG  240

Query  237  IGGWQVPRQGVKVCRERATNILTVTDITEMSLDAAADFAIARATDGTDCVWISFDIDCID  296
            IGGWQVPRQGVK+CRERATNILTVTDITEM LDAAADFA+ RA DGTDCVWISFDIDCID
Sbjct  241  IGGWQVPRQGVKICRERATNILTVTDITEMGLDAAADFALERAMDGTDCVWISFDIDCID  300

Query  297  AGFVPGTGWPEPGGLLPREALYLLKRIIRETNVCGMEVVEVSPPYDISDMTSLMATRVIC  356
            AGFVPGTGWPEPGGL+PREALYLLK+I++   +CG+EVVEVSPPYD+SDMTSLMATRVIC
Sbjct  301  AGFVPGTGWPEPGGLMPREALYLLKKIVQNAPICGLEVVEVSPPYDVSDMTSLMATRVIC  360

Query  357  DTMAHLVVSGQLPRTEKPAYIHAEANMAVDEPW  389
            DTMAHLV+SGQLPR E PAYIH EA     + W
Sbjct  361  DTMAHLVISGQLPRQETPAYIHPEAKPDPPDNW  393


>agmatinase family protein [Acaryochloridaceae cyanobacterium SU_2_1]
Sequence ID: NJK41215.1 Length: 398 
Range 1: 1 to 397

Score:714 bits(1843), Expect:0.0, 
Method:Compositional matrix adjust., 
Identities:336/397(85%), Positives:365/397(91%), Gaps:8/397(2%)

Query  1    MSDATPFRPP--------SEAEEALIKETRLPLTGWQQEVDQGLTYGLEAAASIKDRSIP  52
            M+D   F PP        +EA  AL KE +LP+TGWQQEVD+GL  GLEAAASI+DR+IP
Sbjct  1    MADNPTFGPPNSNSEFPSTEANRALKKEAQLPMTGWQQEVDRGLELGLEAAASIRDRTIP  60

Query  53   TFSRGELPHYAGINTFMKAPYLEDVREVGKYDVAIVGVPHDSGTTYRPGTRFGPQGIRRI  112
            TFSRGELPHYAGINTF+KAPYLEDVR+VG+YD+AIVGVPHDSGTTYRPGTRFGPQGIRRI
Sbjct  61   TFSRGELPHYAGINTFLKAPYLEDVRKVGEYDIAIVGVPHDSGTTYRPGTRFGPQGIRRI  120

Query  113  SALYTPYNFEMGVDLREQISLCDVGDIFTIPANNEKSFDQISKGIAHIFSSGAFPIILGG  172
            SALYTPYNFE+G+DLREQI+LCDVGDIFTIPANNEKSFDQISKG+AH+FSSGAFPI+LGG
Sbjct  121  SALYTPYNFELGIDLREQITLCDVGDIFTIPANNEKSFDQISKGVAHVFSSGAFPILLGG  180

Query  173  DHSIGFPTVRGICRHLGDKKVGIIHFDRHVDTQETDLDERMHTCPWFHATNMANAPAKNL  232
            DHSIGFPTVRGICRHLGDKKVGIIHFDRHVDTQETDLDERMHTCPWFHATNMANAPAKNL
Sbjct  181  DHSIGFPTVRGICRHLGDKKVGIIHFDRHVDTQETDLDERMHTCPWFHATNMANAPAKNL  240

Query  233  VQLGIGGWQVPRQGVKVCRERATNILTVTDITEMSLDAAADFAIARATDGTDCVWISFDI  292
            VQLGIGGWQVPRQGVKVCRERATNILTVTDITEM LDAA DFA+ RA DGTDCVWISFDI
Sbjct  241  VQLGIGGWQVPRQGVKVCRERATNILTVTDITEMGLDAAVDFALERAMDGTDCVWISFDI  300

Query  293  DCIDAGFVPGTGWPEPGGLLPREALYLLKRIIRETNVCGMEVVEVSPPYDISDMTSLMAT  352
            DCIDAGFVPGTGWPEPGGL+PREALY+L +II++  VCG+E+VEVSPPYD+SDMTSLMAT
Sbjct  301  DCIDAGFVPGTGWPEPGGLMPREALYMLGKIIQKAPVCGLEIVEVSPPYDVSDMTSLMAT  360

Query  353  RVICDTMAHLVVSGQLPRTEKPAYIHAEANMAVDEPW  389
            RVICDTMAHLV+SGQLPR + P YIHAE+NM V   W
Sbjct  361  RVICDTMAHLVLSGQLPRQQTPDYIHAESNMNVGSDW  397


>agmatinase [filamentous cyanobacterium CCP5]
Sequence ID: PSN19248.1 Length: 398 
Range 1: 16 to 397

Score:714 bits(1842), Expect:0.0, 
Method:Compositional matrix adjust., 
Identities:335/382(88%), Positives:360/382(94%), Gaps:0/382(0%)

Query  8    RPPSEAEEALIKETRLPLTGWQQEVDQGLTYGLEAAASIKDRSIPTFSRGELPHYAGINT  67
            +P SEA  AL  ET+LP+TGWQQEV +GL +GLEAA SI+DR+I TFSRGELPHYAGINT
Sbjct  16   QPSSEASRALELETQLPMTGWQQEVSKGLEFGLEAAESIRDRTISTFSRGELPHYAGINT  75

Query  68   FMKAPYLEDVREVGKYDVAIVGVPHDSGTTYRPGTRFGPQGIRRISALYTPYNFEMGVDL  127
            F+KAPY+EDVR+VG+YDVAIVGVPHDSGTTYRPGTRFGPQGIR+ISALYTPYNFE+GVDL
Sbjct  76   FLKAPYIEDVRKVGEYDVAIVGVPHDSGTTYRPGTRFGPQGIRKISALYTPYNFELGVDL  135

Query  128  REQISLCDVGDIFTIPANNEKSFDQISKGIAHIFSSGAFPIILGGDHSIGFPTVRGICRH  187
            REQI+LCDVGDIFTIP NNEKSFDQISKGIAHIFSSGAFPIILGGDHSIGFPTVRG+CRH
Sbjct  136  REQITLCDVGDIFTIPGNNEKSFDQISKGIAHIFSSGAFPIILGGDHSIGFPTVRGVCRH  195

Query  188  LGDKKVGIIHFDRHVDTQETDLDERMHTCPWFHATNMANAPAKNLVQLGIGGWQVPRQGV  247
            LGDKKVGIIHFDRHVDTQETDLDERMHTCPWFHATNMANAPAKNLVQLGIGGWQVPRQGV
Sbjct  196  LGDKKVGIIHFDRHVDTQETDLDERMHTCPWFHATNMANAPAKNLVQLGIGGWQVPRQGV  255

Query  248  KVCRERATNILTVTDITEMSLDAAADFAIARATDGTDCVWISFDIDCIDAGFVPGTGWPE  307
            KVCRERATNILTVTDITEM LDAA DFA+ RA DGTDCVWISFDIDCIDAGFVPGTGWPE
Sbjct  256  KVCRERATNILTVTDITEMGLDAAVDFALERALDGTDCVWISFDIDCIDAGFVPGTGWPE  315

Query  308  PGGLLPREALYLLKRIIRETNVCGMEVVEVSPPYDISDMTSLMATRVICDTMAHLVVSGQ  367
            PGGLLPREALYLL +II++  VCG+EVVEVSPPYD+SDMT+LMATRVICDTMAHLV+SGQ
Sbjct  316  PGGLLPREALYLLGKIIQKAPVCGIEVVEVSPPYDVSDMTALMATRVICDTMAHLVLSGQ  375

Query  368  LPRTEKPAYIHAEANMAVDEPW  389
            LPR+EKP YI  +ANM VDE W
Sbjct  376  LPRSEKPGYISEKANMNVDEAW  397


>agmatinase family protein [Halomicronema hongdechloris]
Sequence ID: WP_088429669.1 Length: 393 
>putative agmatinase 2 [Halomicronema hongdechloris C2206]
Sequence ID: ASC71072.1 Length: 393  
Range 1: 1 to 393

Score:714 bits(1842), Expect:0.0, 
Method:Compositional matrix adjust., 
Identities:338/393(86%), Positives:364/393(92%), Gaps:3/393(0%)

Query  1    MSDATPFRPP---SEAEEALIKETRLPLTGWQQEVDQGLTYGLEAAASIKDRSIPTFSRG  57
            MSD   F PP   +EA+ +L +E +LPLTGWQQEVD+GL YGLEAAASI+DRSI TFSRG
Sbjct  1    MSDPPIFEPPDSSTEAQRSLSQEAQLPLTGWQQEVDRGLEYGLEAAASIQDRSISTFSRG  60

Query  58   ELPHYAGINTFMKAPYLEDVREVGKYDVAIVGVPHDSGTTYRPGTRFGPQGIRRISALYT  117
            ELPH+AGINTF+KAPYLEDVR+VG YD AIVGVPHDSGTTYRPGTRFGPQGIRRISALYT
Sbjct  61   ELPHFAGINTFLKAPYLEDVRQVGNYDAAIVGVPHDSGTTYRPGTRFGPQGIRRISALYT  120

Query  118  PYNFEMGVDLREQISLCDVGDIFTIPANNEKSFDQISKGIAHIFSSGAFPIILGGDHSIG  177
            PYNFE+GVDLREQI+LCDVGDIFTIPANNEKSFDQISKGIAHIFS+G FPI+LGGDHSIG
Sbjct  121  PYNFELGVDLREQITLCDVGDIFTIPANNEKSFDQISKGIAHIFSAGVFPIVLGGDHSIG  180

Query  178  FPTVRGICRHLGDKKVGIIHFDRHVDTQETDLDERMHTCPWFHATNMANAPAKNLVQLGI  237
            FPTVRGICRHLGDKKVGIIHFDRHVDTQETDLDERMHTCPWFHATNMANAPAKNLVQLGI
Sbjct  181  FPTVRGICRHLGDKKVGIIHFDRHVDTQETDLDERMHTCPWFHATNMANAPAKNLVQLGI  240

Query  238  GGWQVPRQGVKVCRERATNILTVTDITEMSLDAAADFAIARATDGTDCVWISFDIDCIDA  297
            GGWQVPRQGVKVCRERATNILTVTDITEM LD AA FA+  A DGTDCVWISFDIDCIDA
Sbjct  241  GGWQVPRQGVKVCRERATNILTVTDITEMGLDNAATFALEHALDGTDCVWISFDIDCIDA  300

Query  298  GFVPGTGWPEPGGLLPREALYLLKRIIRETNVCGMEVVEVSPPYDISDMTSLMATRVICD  357
            GFVPGTGWPEPGGLLPREALYLLK+I++   VCG+EVVEVSPPYDISD+T+LMATRVICD
Sbjct  301  GFVPGTGWPEPGGLLPREALYLLKKIVQNAPVCGLEVVEVSPPYDISDITALMATRVICD  360

Query  358  TMAHLVVSGQLPRTEKPAYIHAEANMAVDEPWQ  390
            TMAHLV+SGQLPRT  PAYI A+AN+ VD+ W+
Sbjct  361  TMAHLVLSGQLPRTATPAYIQADANLNVDQQWR  393


>agmatinase [Cyanobacteria bacterium UBA11691]
Sequence ID: HBQ98192.1 Length: 390 
Range 1: 1 to 383

Score:713 bits(1841), Expect:0.0, 
Method:Compositional matrix adjust., 
Identities:335/383(87%), Positives:363/383(94%), Gaps:1/383(0%)

Query  1    MSDATPFRPP-SEAEEALIKETRLPLTGWQQEVDQGLTYGLEAAASIKDRSIPTFSRGEL  59
            MS+  PF+PP SEA++AL KE  LPL+GWQQEVD+GL YGLEAA SI+DR+IPTFSRGEL
Sbjct  1    MSEQLPFQPPDSEAQKALEKERNLPLSGWQQEVDRGLEYGLEAAQSIRDRTIPTFSRGEL  60

Query  60   PHYAGINTFMKAPYLEDVREVGKYDVAIVGVPHDSGTTYRPGTRFGPQGIRRISALYTPY  119
            PHYAGINTF+KAPYLEDVR VG YD+AI+GVPHDSGTTYRPGTRFGPQGIRRISALYTPY
Sbjct  61   PHYAGINTFLKAPYLEDVRNVGNYDIAIIGVPHDSGTTYRPGTRFGPQGIRRISALYTPY  120

Query  120  NFEMGVDLREQISLCDVGDIFTIPANNEKSFDQISKGIAHIFSSGAFPIILGGDHSIGFP  179
            NFE+G+DLREQI+LCD+GDIFTIPANNEKSFDQISKGIAH+F SGAFPI+LGGDHSIGFP
Sbjct  121  NFELGIDLREQITLCDIGDIFTIPANNEKSFDQISKGIAHVFHSGAFPIVLGGDHSIGFP  180

Query  180  TVRGICRHLGDKKVGIIHFDRHVDTQETDLDERMHTCPWFHATNMANAPAKNLVQLGIGG  239
            TVRGICRHLGDKK+GIIHFDRHVDTQETDLDERMHTCPWFHATN+ NAPAKNLVQLGIGG
Sbjct  181  TVRGICRHLGDKKIGIIHFDRHVDTQETDLDERMHTCPWFHATNIKNAPAKNLVQLGIGG  240

Query  240  WQVPRQGVKVCRERATNILTVTDITEMSLDAAADFAIARATDGTDCVWISFDIDCIDAGF  299
            WQVPRQGVKVCRERATNILTVTDIT+M LDAAADFAI RATDGTDCVWISFDIDCIDAGF
Sbjct  241  WQVPRQGVKVCRERATNILTVTDITDMGLDAAADFAIQRATDGTDCVWISFDIDCIDAGF  300

Query  300  VPGTGWPEPGGLLPREALYLLKRIIRETNVCGMEVVEVSPPYDISDMTSLMATRVICDTM  359
            VPGTGWPEPGGLLPREALYLLK+I++ T VCG+EVVEVSPPYDISD+T+LMATRVICDTM
Sbjct  301  VPGTGWPEPGGLLPREALYLLKKIVQNTPVCGLEVVEVSPPYDISDITALMATRVICDTM  360

Query  360  AHLVVSGQLPRTEKPAYIHAEAN  382
            AHLV+S QLPR EKP+YIH EA 
Sbjct  361  AHLVISEQLPRQEKPSYIHPEAQ  383


>agmatinase [Cyanobacterium stanieri PCC 7202]
Sequence ID: AFZ47238.1 Length: 385 
Range 1: 4 to 384

Score:713 bits(1841), Expect:0.0, 
Method:Compositional matrix adjust., 
Identities:337/382(88%), Positives:357/382(93%), Gaps:1/382(0%)

Query  8    RPPSEAEEALIKETRLPLTGWQQEVDQGLTYGLEAAASIKDRSIPTFSRGELPHYAGINT  67
            +P +EA+ AL KE +L LTGWQQEV  GL YGLEAA SIKDR+I TFSRGELPHYAGINT
Sbjct  4    QPENEAQRALEKEQQLSLTGWQQEVQDGLNYGLEAADSIKDRTISTFSRGELPHYAGINT  63

Query  68   FMKAPYLEDVREVGKYDVAIVGVPHDSGTTYRPGTRFGPQGIRRISALYTPYNFEMGVDL  127
            F+KAPYLEDV +VG YDVAIVGVPHDSGTTYRPGTRFGPQGIRRISALYTPYNFE+GVDL
Sbjct  64   FLKAPYLEDVNKVGNYDVAIVGVPHDSGTTYRPGTRFGPQGIRRISALYTPYNFELGVDL  123

Query  128  REQISLCDVGDIFTIPANNEKSFDQISKGIAHIFSSGAFPIILGGDHSIGFPTVRGICRH  187
            REQI LCDVGDIFTIP NNEKSFDQISKGIAHIF SGAFPIILGGDHSIGFPTVRG+CRH
Sbjct  124  REQIKLCDVGDIFTIPGNNEKSFDQISKGIAHIFKSGAFPIILGGDHSIGFPTVRGVCRH  183

Query  188  LGDKKVGIIHFDRHVDTQETDLDERMHTCPWFHATNMANAPAKNLVQLGIGGWQVPRQGV  247
            LGDKK+GIIHFDRHVDTQETDLDERMHTCPWFHATNM NAPAKNLVQLGIGGWQVPRQGV
Sbjct  184  LGDKKIGIIHFDRHVDTQETDLDERMHTCPWFHATNMKNAPAKNLVQLGIGGWQVPRQGV  243

Query  248  KVCRERATNILTVTDITEMSLDAAADFAIARATDGTDCVWISFDIDCIDAGFVPGTGWPE  307
            KVCRERATNILTVTDITEM LDAAADFAI +ATDGTDCVWISFDIDCIDAGFVPGTGWPE
Sbjct  244  KVCRERATNILTVTDITEMGLDAAADFAIEKATDGTDCVWISFDIDCIDAGFVPGTGWPE  303

Query  308  PGGLLPREALYLLKRIIRETNVCGMEVVEVSPPYDISDMTSLMATRVICDTMAHLVVSGQ  367
            PGGLLPREALYLLK+I++ T VCG+EVVEVSPPYD+SDMTSLMATRVICDTMAHLVVSGQ
Sbjct  304  PGGLLPREALYLLKKIVQNTTVCGIEVVEVSPPYDVSDMTSLMATRVICDTMAHLVVSGQ  363

Query  368  LPRTEKPAYIHAEANMAVDEPW  389
            LPR +KP YI+ E+ + VDEPW
Sbjct  364  LPRQQKPDYIYEESQV-VDEPW  384


>agmatinase family protein [Oculatella sp. LEGE 06141]
Sequence ID: WP_193881575.1 Length: 395 
Range 1: 10 to 394

Score:713 bits(1840), Expect:0.0, 
Method:Compositional matrix adjust., 
Identities:335/385(87%), Positives:362/385(94%), Gaps:2/385(0%)

Query  7    FRPP--SEAEEALIKETRLPLTGWQQEVDQGLTYGLEAAASIKDRSIPTFSRGELPHYAG  64
            FR P  SEA+  L +E +LP+TGWQQEVD+GL  GLEAAASI+DRSIPTFSRGELPHYAG
Sbjct  10   FRTPDGSEAQYGLEREAQLPMTGWQQEVDRGLELGLEAAASIRDRSIPTFSRGELPHYAG  69

Query  65   INTFMKAPYLEDVREVGKYDVAIVGVPHDSGTTYRPGTRFGPQGIRRISALYTPYNFEMG  124
            INTF+KAPYLEDVR VG+YDVAIVG+PHDSGTTYRPGTRFGPQGIRRISALYTPYNFE+G
Sbjct  70   INTFLKAPYLEDVRRVGEYDVAIVGIPHDSGTTYRPGTRFGPQGIRRISALYTPYNFELG  129

Query  125  VDLREQISLCDVGDIFTIPANNEKSFDQISKGIAHIFSSGAFPIILGGDHSIGFPTVRGI  184
            +DLREQISLCDVGD+FTIPANNEKSFDQISKG+AH+FSSGAFPI+LGGDHSIGFPTVRGI
Sbjct  130  IDLREQISLCDVGDVFTIPANNEKSFDQISKGVAHVFSSGAFPILLGGDHSIGFPTVRGI  189

Query  185  CRHLGDKKVGIIHFDRHVDTQETDLDERMHTCPWFHATNMANAPAKNLVQLGIGGWQVPR  244
            CRHLGDKKVGIIHFDRHVDTQETDLDERMHTCPWFHATNMANAPAKNLVQLGIGGWQVPR
Sbjct  190  CRHLGDKKVGIIHFDRHVDTQETDLDERMHTCPWFHATNMANAPAKNLVQLGIGGWQVPR  249

Query  245  QGVKVCRERATNILTVTDITEMSLDAAADFAIARATDGTDCVWISFDIDCIDAGFVPGTG  304
            QGVKVCRER+TNILTVTDI E  +DAA DFA+ RA DGTDCVWISFDIDCIDAGFVPGTG
Sbjct  250  QGVKVCRERSTNILTVTDIVERGIDAAVDFALERALDGTDCVWISFDIDCIDAGFVPGTG  309

Query  305  WPEPGGLLPREALYLLKRIIRETNVCGMEVVEVSPPYDISDMTSLMATRVICDTMAHLVV  364
            WPEPGGLLPREAL LL +I+++  VCG+EVVEVSPPYD+SDMT+LMATRVICDTMAHLV+
Sbjct  310  WPEPGGLLPREALSLLGKIVQKAPVCGIEVVEVSPPYDVSDMTALMATRVICDTMAHLVL  369

Query  365  SGQLPRTEKPAYIHAEANMAVDEPW  389
            SGQLPR EKPAYIHAEANM VD+ W
Sbjct  370  SGQLPRREKPAYIHAEANMQVDQAW  394


>agmatinase family protein [Symploca sp. SIO2E9]
Sequence ID: NEO97870.1 Length: 397 
Range 1: 1 to 390

Score:713 bits(1840), Expect:0.0, 
Method:Compositional matrix adjust., 
Identities:340/390(87%), Positives:360/390(92%), Gaps:8/390(2%)

Query  1    MSDATPFRPP--------SEAEEALIKETRLPLTGWQQEVDQGLTYGLEAAASIKDRSIP  52
            M+   PF+PP        SEA+ AL +E  LPLTGWQQEV QGL YGLEAA SIKDR+IP
Sbjct  1    MTTQPPFQPPNSSDNGYSSEAQNALEREQNLPLTGWQQEVKQGLEYGLEAAESIKDRTIP  60

Query  53   TFSRGELPHYAGINTFMKAPYLEDVREVGKYDVAIVGVPHDSGTTYRPGTRFGPQGIRRI  112
            TFSRGELPHYAGINTF+KAPYLEDVR+VG+YDVAIVGVPHD GTTYRPGTRFGPQGIRRI
Sbjct  61   TFSRGELPHYAGINTFLKAPYLEDVRQVGEYDVAIVGVPHDCGTTYRPGTRFGPQGIRRI  120

Query  113  SALYTPYNFEMGVDLREQISLCDVGDIFTIPANNEKSFDQISKGIAHIFSSGAFPIILGG  172
            SALYTPYNFE+GVDLREQI+LCD+GDIFTIPANNEKSFDQISKGIAH+F SGAFPIILGG
Sbjct  121  SALYTPYNFELGVDLREQITLCDLGDIFTIPANNEKSFDQISKGIAHVFHSGAFPIILGG  180

Query  173  DHSIGFPTVRGICRHLGDKKVGIIHFDRHVDTQETDLDERMHTCPWFHATNMANAPAKNL  232
            DHSIGFPTVRGICRHLGDKKVGIIHFDRHVDTQETDLDERMHTCPWFHATN+ NAPAKNL
Sbjct  181  DHSIGFPTVRGICRHLGDKKVGIIHFDRHVDTQETDLDERMHTCPWFHATNIKNAPAKNL  240

Query  233  VQLGIGGWQVPRQGVKVCRERATNILTVTDITEMSLDAAADFAIARATDGTDCVWISFDI  292
            VQ+GIGGWQVPRQGVKVCRERATNILTVTDITEM LDAAA+FAI RATDGTDCVWISFDI
Sbjct  241  VQMGIGGWQVPRQGVKVCRERATNILTVTDITEMGLDAAANFAIERATDGTDCVWISFDI  300

Query  293  DCIDAGFVPGTGWPEPGGLLPREALYLLKRIIRETNVCGMEVVEVSPPYDISDMTSLMAT  352
            DCIDAGFVPGTGWPEPGGLLPREALYLLK+I++   VCGMEVVEVSPPYDISDMTSLMAT
Sbjct  301  DCIDAGFVPGTGWPEPGGLLPREALYLLKKIVQNVPVCGMEVVEVSPPYDISDMTSLMAT  360

Query  353  RVICDTMAHLVVSGQLPRTEKPAYIHAEAN  382
            RVICDTMAHLVVSGQ+PR +KP YIH EA 
Sbjct  361  RVICDTMAHLVVSGQIPRQQKPDYIHPEAQ  390


>agmatinase family protein [Candidatus Gracilibacteria bacterium]
Sequence ID: NJK49692.1 Length: 398 
>agmatinase family protein [Hydrococcus sp. RU_2_2]
Sequence ID: NJM87434.1 Length: 398 >agmatinase family protein [Hydrococcus sp. CRU_1_1]
Sequence ID: NJP20122.1 Length: 398  
Range 1: 1 to 397

Score:712 bits(1839), Expect:0.0, 
Method:Compositional matrix adjust., 
Identities:336/397(85%), Positives:364/397(91%), Gaps:8/397(2%)

Query  1    MSDATPFRPP--------SEAEEALIKETRLPLTGWQQEVDQGLTYGLEAAASIKDRSIP  52
            M++  PF+PP        SEA+ AL +E +LPLTGWQQEVD+GL YGLEAA SI+DR+IP
Sbjct  1    MTEQQPFQPPNSQLNGHSSEAQRALEREAQLPLTGWQQEVDRGLEYGLEAAESIRDRTIP  60

Query  53   TFSRGELPHYAGINTFMKAPYLEDVREVGKYDVAIVGVPHDSGTTYRPGTRFGPQGIRRI  112
            TFSRGELPHYAGINTFMKAPYLEDVR+VG+YDVAI+GVPHDSGTTYRPGTRFGPQGIRRI
Sbjct  61   TFSRGELPHYAGINTFMKAPYLEDVRKVGEYDVAILGVPHDSGTTYRPGTRFGPQGIRRI  120

Query  113  SALYTPYNFEMGVDLREQISLCDVGDIFTIPANNEKSFDQISKGIAHIFSSGAFPIILGG  172
            SALYTPYNFEMGVDLREQI+LCDVGD+FTIPANNEKSFDQISKG+AH+F+SGAFPIILGG
Sbjct  121  SALYTPYNFEMGVDLREQITLCDVGDVFTIPANNEKSFDQISKGVAHVFNSGAFPIILGG  180

Query  173  DHSIGFPTVRGICRHLGDKKVGIIHFDRHVDTQETDLDERMHTCPWFHATNMANAPAKNL  232
            DHSIGFPT+RGICRHLGDKKVGIIHFDRHVDTQETDLDERMHTCPWFHATN+ NAPAKNL
Sbjct  181  DHSIGFPTIRGICRHLGDKKVGIIHFDRHVDTQETDLDERMHTCPWFHATNIKNAPAKNL  240

Query  233  VQLGIGGWQVPRQGVKVCRERATNILTVTDITEMSLDAAADFAIARATDGTDCVWISFDI  292
            VQLGIGGWQVPRQGVKVCRERATNILTVTDI E  LDAA DFA+ RA DGTDCV+ISFDI
Sbjct  241  VQLGIGGWQVPRQGVKVCRERATNILTVTDIVERGLDAAVDFALERALDGTDCVYISFDI  300

Query  293  DCIDAGFVPGTGWPEPGGLLPREALYLLKRIIRETNVCGMEVVEVSPPYDISDMTSLMAT  352
            DCIDAGFVPGTGWPEPGGLLPREALYLL +I+R   +CG+EVVEVSPPYDISDMT+LMAT
Sbjct  301  DCIDAGFVPGTGWPEPGGLLPREALYLLGKIVRNAPICGLEVVEVSPPYDISDMTALMAT  360

Query  353  RVICDTMAHLVVSGQLPRTEKPAYIHAEANMAVDEPW  389
            RVICDTMAHLV+SGQLPR EKPAYIH EA   + E W
Sbjct  361  RVICDTMAHLVISGQLPRKEKPAYIHPEAQPQLVEQW  397


>agmatinase [filamentous cyanobacterium CCP2]
Sequence ID: PSB14910.1 Length: 401 
>agmatinase [filamentous cyanobacterium CCP1]
Sequence ID: PSB56425.1 Length: 401  
Range 1: 21 to 400

Score:712 bits(1838), Expect:0.0, 
Method:Compositional matrix adjust., 
Identities:338/380(89%), Positives:355/380(93%), Gaps:0/380(0%)

Query  10   PSEAEEALIKETRLPLTGWQQEVDQGLTYGLEAAASIKDRSIPTFSRGELPHYAGINTFM  69
            P+EAE AL  E RLPLTGWQQEV QGLTYGLEAA SI+DRSI TFSRGELPHYAGINTF+
Sbjct  21   PTEAERALESEARLPLTGWQQEVSQGLTYGLEAADSIRDRSISTFSRGELPHYAGINTFL  80

Query  70   KAPYLEDVREVGKYDVAIVGVPHDSGTTYRPGTRFGPQGIRRISALYTPYNFEMGVDLRE  129
            KAPYLEDVR+VG+YDVAIVGVPHDSGTTYRPGTRFGPQGIRRISALYTPYNFE+GVDLRE
Sbjct  81   KAPYLEDVRKVGEYDVAIVGVPHDSGTTYRPGTRFGPQGIRRISALYTPYNFELGVDLRE  140

Query  130  QISLCDVGDIFTIPANNEKSFDQISKGIAHIFSSGAFPIILGGDHSIGFPTVRGICRHLG  189
            QI+LCDVGDIFTIP NNEKSFDQISKGIAHIFSSGAFPIILGGDHSIGFPTVRGICRHLG
Sbjct  141  QITLCDVGDIFTIPGNNEKSFDQISKGIAHIFSSGAFPIILGGDHSIGFPTVRGICRHLG  200

Query  190  DKKVGIIHFDRHVDTQETDLDERMHTCPWFHATNMANAPAKNLVQLGIGGWQVPRQGVKV  249
            DKKVGIIHFDRHVDTQETDLDERMHTCPWFHATNMANAPAKNLVQLGIGGWQVPRQGVKV
Sbjct  201  DKKVGIIHFDRHVDTQETDLDERMHTCPWFHATNMANAPAKNLVQLGIGGWQVPRQGVKV  260

Query  250  CRERATNILTVTDITEMSLDAAADFAIARATDGTDCVWISFDIDCIDAGFVPGTGWPEPG  309
            CRERATNILTVTDI EM LDAA DFA+ +A DGTDCVWISFDIDCIDAGFVPGTGWPEPG
Sbjct  261  CRERATNILTVTDIMEMGLDAAVDFALDKALDGTDCVWISFDIDCIDAGFVPGTGWPEPG  320

Query  310  GLLPREALYLLKRIIRETNVCGMEVVEVSPPYDISDMTSLMATRVICDTMAHLVVSGQLP  369
            GLLPREALYLL +II+   VCG+EVVEVSPPYD+SDMT+LMATRVICD MAH+V+SGQLP
Sbjct  321  GLLPREALYLLGKIIQRAPVCGIEVVEVSPPYDVSDMTALMATRVICDAMAHMVLSGQLP  380

Query  370  RTEKPAYIHAEANMAVDEPW  389
            R EKP YI+  ANM VD  W
Sbjct  381  RQEKPTYINPAANMQVDVAW  400


>agmatinase family protein [Romeria gracilis]
Sequence ID: WP_193911473.1 Length: 391 
Range 1: 1 to 391

Score:711 bits(1836), Expect:0.0, 
Method:Compositional matrix adjust., 
Identities:335/391(86%), Positives:363/391(92%), Gaps:1/391(0%)

Query  1    MSDATPFR-PPSEAEEALIKETRLPLTGWQQEVDQGLTYGLEAAASIKDRSIPTFSRGEL  59
            MSD   FR P SEA  AL +E +LP+TGWQQEV QGL YGLEAAASI+DR+IPTFSRGEL
Sbjct  1    MSDTPLFRNPDSEANRALEREAQLPMTGWQQEVSQGLEYGLEAAASIRDRTIPTFSRGEL  60

Query  60   PHYAGINTFMKAPYLEDVREVGKYDVAIVGVPHDSGTTYRPGTRFGPQGIRRISALYTPY  119
            PHYAGINTF+KAPY+EDVR+VG+YDVAIVGVPHDSGTTYRPGTRFGPQGIR+ISALYTPY
Sbjct  61   PHYAGINTFLKAPYVEDVRKVGEYDVAIVGVPHDSGTTYRPGTRFGPQGIRKISALYTPY  120

Query  120  NFEMGVDLREQISLCDVGDIFTIPANNEKSFDQISKGIAHIFSSGAFPIILGGDHSIGFP  179
            NFE+GVDLREQI+LCDVGDIFTIPANNEKSFDQISKG+AH+FSSGA PI+LGGDHSIGFP
Sbjct  121  NFELGVDLREQITLCDVGDIFTIPANNEKSFDQISKGVAHVFSSGALPILLGGDHSIGFP  180

Query  180  TVRGICRHLGDKKVGIIHFDRHVDTQETDLDERMHTCPWFHATNMANAPAKNLVQLGIGG  239
            TVRGICRHLGDKKVGIIHFDRHVDTQETDLDERMHTCPWFHATNM+NAPAKNLVQLGIGG
Sbjct  181  TVRGICRHLGDKKVGIIHFDRHVDTQETDLDERMHTCPWFHATNMSNAPAKNLVQLGIGG  240

Query  240  WQVPRQGVKVCRERATNILTVTDITEMSLDAAADFAIARATDGTDCVWISFDIDCIDAGF  299
            WQVPRQGVKVCR+RATNILTVTDITEM LDAA D+A+ RA DGTDCVWISFDIDCIDAGF
Sbjct  241  WQVPRQGVKVCRDRATNILTVTDITEMGLDAAVDYALERALDGTDCVWISFDIDCIDAGF  300

Query  300  VPGTGWPEPGGLLPREALYLLKRIIRETNVCGMEVVEVSPPYDISDMTSLMATRVICDTM  359
            VPGTGWPEPGGLLPREALYLL +I+ +  VCG+EVVEVSPPYD+SDMT+LMATRVICDTM
Sbjct  301  VPGTGWPEPGGLLPREALYLLGKIVEKAPVCGLEVVEVSPPYDVSDMTALMATRVICDTM  360

Query  360  AHLVVSGQLPRTEKPAYIHAEANMAVDEPWQ  390
            A LV+SGQLPR E+PAYI  EANM V   W+
Sbjct  361  ARLVLSGQLPRAERPAYIQTEANMDVGSDWE  391


>agmatinase [filamentous cyanobacterium CCP3]
Sequence ID: PSR19636.1 Length: 397 
Range 1: 12 to 397

Score:711 bits(1835), Expect:0.0, 
Method:Compositional matrix adjust., 
Identities:343/386(89%), Positives:367/386(95%), Gaps:0/386(0%)

Query  5    TPFRPPSEAEEALIKETRLPLTGWQQEVDQGLTYGLEAAASIKDRSIPTFSRGELPHYAG  64
            +P    SEA+ AL  E RLP+TGWQQEV QGL YGLEAA SI+DR+IPTFSRGELPHYAG
Sbjct  12   SPNGASSEAQRALEMEARLPMTGWQQEVSQGLEYGLEAAESIRDRTIPTFSRGELPHYAG  71

Query  65   INTFMKAPYLEDVREVGKYDVAIVGVPHDSGTTYRPGTRFGPQGIRRISALYTPYNFEMG  124
            INTF+KAPY+EDVR VG++DVAIVG+PHDSGTTYRPGTRFGPQGIRRISALYTPYNFEMG
Sbjct  72   INTFLKAPYVEDVRRVGEFDVAIVGIPHDSGTTYRPGTRFGPQGIRRISALYTPYNFEMG  131

Query  125  VDLREQISLCDVGDIFTIPANNEKSFDQISKGIAHIFSSGAFPIILGGDHSIGFPTVRGI  184
            +DLRE I+LCDVGD+FTIPANNEKSFDQISKG+AH+F+SGAFPI+LGGDHSIGFPTVRGI
Sbjct  132  IDLRESITLCDVGDVFTIPANNEKSFDQISKGVAHVFASGAFPILLGGDHSIGFPTVRGI  191

Query  185  CRHLGDKKVGIIHFDRHVDTQETDLDERMHTCPWFHATNMANAPAKNLVQLGIGGWQVPR  244
            CRHLGDKKVGIIHFDRHVDTQETDLDERMHTCPWFHATNMANAPAKNLVQLGIGGWQVPR
Sbjct  192  CRHLGDKKVGIIHFDRHVDTQETDLDERMHTCPWFHATNMANAPAKNLVQLGIGGWQVPR  251

Query  245  QGVKVCRERATNILTVTDITEMSLDAAADFAIARATDGTDCVWISFDIDCIDAGFVPGTG  304
            QGVKVCRERATNILTVTDITEM LDAAADFAIARATDGTDCVWISFDIDCIDAGFVPGTG
Sbjct  252  QGVKVCRERATNILTVTDITEMGLDAAADFAIARATDGTDCVWISFDIDCIDAGFVPGTG  311

Query  305  WPEPGGLLPREALYLLKRIIRETNVCGMEVVEVSPPYDISDMTSLMATRVICDTMAHLVV  364
            WPEPGGLLPREALYLLKRI++ET VCG+EVVEVSPPYD+SDMT+LMATRVICDTMAHLV 
Sbjct  312  WPEPGGLLPREALYLLKRIVQETTVCGIEVVEVSPPYDVSDMTALMATRVICDTMAHLVK  371

Query  365  SGQLPRTEKPAYIHAEANMAVDEPWQ  390
            SGQLPR EKP+YIH EANM VDEPW+
Sbjct  372  SGQLPRHEKPSYIHEEANMNVDEPWE  397


>MULTISPECIES: arginase family protein [unclassified Leptolyngbya]
Sequence ID: WP_190770480.1 Length: 396 
>agmatinase family protein [Leptolyngbya sp. FACHB-8]
Sequence ID: MBD1910149.1 Length: 396 >agmatinase family protein [Leptolyngbya sp. FACHB-16]
Sequence ID: MBD2153581.1 Length: 396  
Range 1: 1 to 395

Score:711 bits(1834), Expect:0.0, 
Method:Compositional matrix adjust., 
Identities:339/395(86%), Positives:364/395(92%), Gaps:6/395(1%)

Query  1    MSDATPFRPPS------EAEEALIKETRLPLTGWQQEVDQGLTYGLEAAASIKDRSIPTF  54
            M+D + F+ P       EA+ AL  E+RLPLTGWQQEV++GL YGLEAA SI+DR+IPTF
Sbjct  1    MTDPSLFQSPDANAQQFEAQRALELESRLPLTGWQQEVNKGLEYGLEAAESIRDRTIPTF  60

Query  55   SRGELPHYAGINTFMKAPYLEDVREVGKYDVAIVGVPHDSGTTYRPGTRFGPQGIRRISA  114
            SRGELPHYAGINTFMKAPYLEDVR VG+YDVAIVGVPHDSGTTYRPGTRFGPQGIRRISA
Sbjct  61   SRGELPHYAGINTFMKAPYLEDVRRVGEYDVAIVGVPHDSGTTYRPGTRFGPQGIRRISA  120

Query  115  LYTPYNFEMGVDLREQISLCDVGDIFTIPANNEKSFDQISKGIAHIFSSGAFPIILGGDH  174
            LYTPYNFEMGVDLREQI+LCDVGDIFTIPANNEKSFDQISKGIAHIFSSGAFPIILGGDH
Sbjct  121  LYTPYNFEMGVDLREQITLCDVGDIFTIPANNEKSFDQISKGIAHIFSSGAFPIILGGDH  180

Query  175  SIGFPTVRGICRHLGDKKVGIIHFDRHVDTQETDLDERMHTCPWFHATNMANAPAKNLVQ  234
            SIGFPTVRG+CRHLGDKKVGIIHFDRHVDTQETDLDERMHTCPWFHATNMANAPAKNLVQ
Sbjct  181  SIGFPTVRGVCRHLGDKKVGIIHFDRHVDTQETDLDERMHTCPWFHATNMANAPAKNLVQ  240

Query  235  LGIGGWQVPRQGVKVCRERATNILTVTDITEMSLDAAADFAIARATDGTDCVWISFDIDC  294
            LGIGGWQVPR GVKVCRER+TNILTVTDITE+ +DAAA+FA+ RA DGTDCV+ISFDIDC
Sbjct  241  LGIGGWQVPRPGVKVCRERSTNILTVTDITEIGIDAAAEFALERALDGTDCVYISFDIDC  300

Query  295  IDAGFVPGTGWPEPGGLLPREALYLLKRIIRETNVCGMEVVEVSPPYDISDMTSLMATRV  354
            IDAGFVPGTGWPEPGGLLPREAL LL +II+   VCG+E+VEVSPPYDISDMTSLMATRV
Sbjct  301  IDAGFVPGTGWPEPGGLLPREALGLLGKIIQRAPVCGLEIVEVSPPYDISDMTSLMATRV  360

Query  355  ICDTMAHLVVSGQLPRTEKPAYIHAEANMAVDEPW  389
            ICD MAHLV+SGQLPR EKP+YIH E NM VD+ W
Sbjct  361  ICDAMAHLVLSGQLPRKEKPSYIHEECNMNVDQAW  395


>agmatinase [Leptolyngbya sp. IPPAS B-1204]
Sequence ID: RNJ69809.1 Length: 399 
Range 1: 19 to 398

Score:710 bits(1833), Expect:0.0, 
Method:Compositional matrix adjust., 
Identities:334/380(88%), Positives:357/380(93%), Gaps:0/380(0%)

Query  10   PSEAEEALIKETRLPLTGWQQEVDQGLTYGLEAAASIKDRSIPTFSRGELPHYAGINTFM  69
            PSEA+ AL  ETRLPLTGWQQEV +GL YGLEAA SI+DR+I TFSRGELPHYAGINTF+
Sbjct  19   PSEAQRALDLETRLPLTGWQQEVSKGLEYGLEAADSIRDRTISTFSRGELPHYAGINTFL  78

Query  70   KAPYLEDVREVGKYDVAIVGVPHDSGTTYRPGTRFGPQGIRRISALYTPYNFEMGVDLRE  129
            KAPYLEDVR+VG YDVAIVGVPHDSGTTYRPGTRFGPQGIRRISALYTPYNFE+GVDLRE
Sbjct  79   KAPYLEDVRQVGNYDVAIVGVPHDSGTTYRPGTRFGPQGIRRISALYTPYNFELGVDLRE  138

Query  130  QISLCDVGDIFTIPANNEKSFDQISKGIAHIFSSGAFPIILGGDHSIGFPTVRGICRHLG  189
            QI+LCDVGD+FTIP NNEKSFDQISKGIAH+FSSGAFPI+LGGDHSIGFPTVRGICRHLG
Sbjct  139  QITLCDVGDVFTIPGNNEKSFDQISKGIAHVFSSGAFPIVLGGDHSIGFPTVRGICRHLG  198

Query  190  DKKVGIIHFDRHVDTQETDLDERMHTCPWFHATNMANAPAKNLVQLGIGGWQVPRQGVKV  249
            DKKVGIIHFDRHVDTQETDLDERMHTCPWFHATNMANAPAKNLVQLGIGGWQVPRQGVKV
Sbjct  199  DKKVGIIHFDRHVDTQETDLDERMHTCPWFHATNMANAPAKNLVQLGIGGWQVPRQGVKV  258

Query  250  CRERATNILTVTDITEMSLDAAADFAIARATDGTDCVWISFDIDCIDAGFVPGTGWPEPG  309
            CRERATNILTVTDITEM L+AAA+FA+ RA DGTDCVWISFDIDCIDAGFVPGTGWPEPG
Sbjct  259  CRERATNILTVTDITEMGLEAAAEFALERALDGTDCVWISFDIDCIDAGFVPGTGWPEPG  318

Query  310  GLLPREALYLLKRIIRETNVCGMEVVEVSPPYDISDMTSLMATRVICDTMAHLVVSGQLP  369
            GLLPREAL LL +I++   +CG+EVVEVSPPYDISD+T+LMATRVICDTMAHLV+SGQLP
Sbjct  319  GLLPREALSLLGKIVQRAPICGLEVVEVSPPYDISDITALMATRVICDTMAHLVLSGQLP  378

Query  370  RTEKPAYIHAEANMAVDEPW  389
            R EKP YI +E NMAVD  W
Sbjct  379  RQEKPTYISSEVNMAVDVAW  398


>agmatinase family protein [Synechococcus sp. PCC 7335]
Sequence ID: WP_006454649.1 Length: 395 
>Arginase family [Synechococcus sp. PCC 7335]
Sequence ID: EDX84904.1 Length: 395  
Range 1: 16 to 395

Score:710 bits(1833), Expect:0.0, 
Method:Compositional matrix adjust., 
Identities:336/380(88%), Positives:358/380(94%), Gaps:0/380(0%)

Query  11   SEAEEALIKETRLPLTGWQQEVDQGLTYGLEAAASIKDRSIPTFSRGELPHYAGINTFMK  70
            SEA+ AL KE RLPLTGWQQEVDQGLT+GLEAA SI+DRSIPTFSRGELPHYAGI TF+K
Sbjct  16   SEADYALEKEARLPLTGWQQEVDQGLTFGLEAAESIRDRSIPTFSRGELPHYAGITTFLK  75

Query  71   APYLEDVREVGKYDVAIVGVPHDSGTTYRPGTRFGPQGIRRISALYTPYNFEMGVDLREQ  130
            APY+EDVR+VG YDVAIVGVPHDSGTTYRPGTRFGPQGIRRISALYTPYNFE+GVDLREQ
Sbjct  76   APYVEDVRQVGNYDVAIVGVPHDSGTTYRPGTRFGPQGIRRISALYTPYNFELGVDLREQ  135

Query  131  ISLCDVGDIFTIPANNEKSFDQISKGIAHIFSSGAFPIILGGDHSIGFPTVRGICRHLGD  190
            I+LCDVGDIFTIPANNEKSFDQISKGIAHIFSSGAFPIILGGDHSIGFPTVRG+CRHLGD
Sbjct  136  ITLCDVGDIFTIPANNEKSFDQISKGIAHIFSSGAFPIILGGDHSIGFPTVRGVCRHLGD  195

Query  191  KKVGIIHFDRHVDTQETDLDERMHTCPWFHATNMANAPAKNLVQLGIGGWQVPRQGVKVC  250
            KKVGIIHFDRHVDTQETDLDERMHTCPWFHATNMANAPAKNLVQLGIGGWQVPR GVKVC
Sbjct  196  KKVGIIHFDRHVDTQETDLDERMHTCPWFHATNMANAPAKNLVQLGIGGWQVPRPGVKVC  255

Query  251  RERATNILTVTDITEMSLDAAADFAIARATDGTDCVWISFDIDCIDAGFVPGTGWPEPGG  310
            RERATNILTVTDITEM LDAA DFA+ RA DGTDCV+ISFDIDCIDAGFVPGTGWPEPGG
Sbjct  256  RERATNILTVTDITEMGLDAAVDFALERAMDGTDCVYISFDIDCIDAGFVPGTGWPEPGG  315

Query  311  LLPREALYLLKRIIRETNVCGMEVVEVSPPYDISDMTSLMATRVICDTMAHLVVSGQLPR  370
            LLPREALY+L +I+ +  VCG+EVVEVSPPYDISD+TSLMATRVICDTMAHLV+SGQLPR
Sbjct  316  LLPREALYMLGKIVSKAPVCGLEVVEVSPPYDISDITSLMATRVICDTMAHLVLSGQLPR  375

Query  371  TEKPAYIHAEANMAVDEPWQ  390
              KP YIH EA+M++   W+
Sbjct  376  AGKPDYIHEEADMSLGSSWE  395


>agmatinase family protein [Acaryochloris marina]
Sequence ID: WP_012163277.1 Length: 398 
>agmatinase, putative [Acaryochloris marina MBIC11017]
Sequence ID: ABW27833.1 Length: 398  
Range 1: 1 to 397

Score:710 bits(1832), Expect:0.0, 
Method:Compositional matrix adjust., 
Identities:336/397(85%), Positives:365/397(91%), Gaps:8/397(2%)

Query  1    MSDATPFRPP--------SEAEEALIKETRLPLTGWQQEVDQGLTYGLEAAASIKDRSIP  52
            M++ + F PP        +EA  AL KE +LPLTGWQQEVD+GL  GLEAAASI+DRSIP
Sbjct  1    MAENSTFGPPNSDPNFSSTEANRALEKEAQLPLTGWQQEVDRGLELGLEAAASIRDRSIP  60

Query  53   TFSRGELPHYAGINTFMKAPYLEDVREVGKYDVAIVGVPHDSGTTYRPGTRFGPQGIRRI  112
            TFSRGELPHYAGINTF+KAPYLEDVR+V +YD+A+VGVPHDSGTTYRPGTRFGPQGIRRI
Sbjct  61   TFSRGELPHYAGINTFLKAPYLEDVRKVDEYDIAVVGVPHDSGTTYRPGTRFGPQGIRRI  120

Query  113  SALYTPYNFEMGVDLREQISLCDVGDIFTIPANNEKSFDQISKGIAHIFSSGAFPIILGG  172
            SALYTPYNFE+G+DLREQI+LCDVGDIFTIPANNEKSFDQISKG+AHIFSSGAFPIILGG
Sbjct  121  SALYTPYNFELGIDLREQITLCDVGDIFTIPANNEKSFDQISKGVAHIFSSGAFPIILGG  180

Query  173  DHSIGFPTVRGICRHLGDKKVGIIHFDRHVDTQETDLDERMHTCPWFHATNMANAPAKNL  232
            DHSIGFPTVRG+CRHLGDKKVGIIHFDRHVDTQETDLDERMHTCPWFHATNMANAPAKNL
Sbjct  181  DHSIGFPTVRGVCRHLGDKKVGIIHFDRHVDTQETDLDERMHTCPWFHATNMANAPAKNL  240

Query  233  VQLGIGGWQVPRQGVKVCRERATNILTVTDITEMSLDAAADFAIARATDGTDCVWISFDI  292
            VQLGIGGWQVPRQGVKVCRERATNILTVTDITE+ LDAA DFA+ RA DGTDCV+ISFDI
Sbjct  241  VQLGIGGWQVPRQGVKVCRERATNILTVTDITEIGLDAAVDFALERALDGTDCVYISFDI  300

Query  293  DCIDAGFVPGTGWPEPGGLLPREALYLLKRIIRETNVCGMEVVEVSPPYDISDMTSLMAT  352
            DCIDAGFVPGTGWPEPGGL+PREALY+L +II++  VCG+E+VEVSPPYDISDMTSLMAT
Sbjct  301  DCIDAGFVPGTGWPEPGGLMPREALYMLGKIIQKAPVCGLEIVEVSPPYDISDMTSLMAT  360

Query  353  RVICDTMAHLVVSGQLPRTEKPAYIHAEANMAVDEPW  389
            RVICDTMAHLV+SGQLPR + P YIH EANMAV   W
Sbjct  361  RVICDTMAHLVLSGQLPRQKAPDYIHPEANMAVGSEW  397


>agmatinase [Alkalinema sp. CACIAM 70d]
Sequence ID: OUC13663.1 Length: 398 
Range 1: 9 to 397

Score:709 bits(1831), Expect:0.0, 
Method:Compositional matrix adjust., 
Identities:339/389(87%), Positives:361/389(92%), Gaps:4/389(1%)

Query  5    TPFRPPS----EAEEALIKETRLPLTGWQQEVDQGLTYGLEAAASIKDRSIPTFSRGELP  60
            TP +PP     EA   L +E +LPLTGWQQEV QGL YGLEAA SI+DR+I TFSRGELP
Sbjct  9    TPGQPPRQNGREASHGLEREAQLPLTGWQQEVSQGLEYGLEAADSIRDRTISTFSRGELP  68

Query  61   HYAGINTFMKAPYLEDVREVGKYDVAIVGVPHDSGTTYRPGTRFGPQGIRRISALYTPYN  120
            H+AGINTF+KAPYLEDVR+VG+YDVAIVGVPHDSGTTYRPGTRFGPQGIRRISALYTPYN
Sbjct  69   HFAGINTFLKAPYLEDVRKVGEYDVAIVGVPHDSGTTYRPGTRFGPQGIRRISALYTPYN  128

Query  121  FEMGVDLREQISLCDVGDIFTIPANNEKSFDQISKGIAHIFSSGAFPIILGGDHSIGFPT  180
            FE GVDLREQI+LCDVGDIFTIPANNEKSFDQISKGIAHIFSSGAFPIILGGDHSIGFPT
Sbjct  129  FEFGVDLREQITLCDVGDIFTIPANNEKSFDQISKGIAHIFSSGAFPIILGGDHSIGFPT  188

Query  181  VRGICRHLGDKKVGIIHFDRHVDTQETDLDERMHTCPWFHATNMANAPAKNLVQLGIGGW  240
            VRG+CRHLGDKKVGIIHFDRHVDTQETDLDERMHTCPWFHATNMANAPAKNLVQLGIGGW
Sbjct  189  VRGVCRHLGDKKVGIIHFDRHVDTQETDLDERMHTCPWFHATNMANAPAKNLVQLGIGGW  248

Query  241  QVPRQGVKVCRERATNILTVTDITEMSLDAAADFAIARATDGTDCVWISFDIDCIDAGFV  300
            QVPRQGVKVCRER+TNILTVTDITE+ +DAAA+FA+ RA DGTDCV+ISFDIDCIDAGFV
Sbjct  249  QVPRQGVKVCRERSTNILTVTDITEIGIDAAAEFALERALDGTDCVYISFDIDCIDAGFV  308

Query  301  PGTGWPEPGGLLPREALYLLKRIIRETNVCGMEVVEVSPPYDISDMTSLMATRVICDTMA  360
            PGTGWPEPGGLLPREAL LL +II+   VCG+EVVEVSPPYDISDMTSLMATRVICD MA
Sbjct  309  PGTGWPEPGGLLPREALALLGKIIQRAPVCGLEVVEVSPPYDISDMTSLMATRVICDAMA  368

Query  361  HLVVSGQLPRTEKPAYIHAEANMAVDEPW  389
            HLV+SGQLPR EKPAYIH EANMAVD+ W
Sbjct  369  HLVLSGQLPRKEKPAYIHPEANMAVDQAW  397


>agmatinase [Nodosilinea nodulosa]
Sequence ID: WP_017299264.1 Length: 398 
Range 1: 13 to 398

Score:709 bits(1831), Expect:0.0, 
Method:Compositional matrix adjust., 
Identities:341/386(88%), Positives:367/386(95%), Gaps:0/386(0%)

Query  5    TPFRPPSEAEEALIKETRLPLTGWQQEVDQGLTYGLEAAASIKDRSIPTFSRGELPHYAG  64
            +P    +EA+ AL  E RLP+TGWQQEV QGL YGLEAA SI+DR+IPTFSRGELPHYAG
Sbjct  13   SPNGSSTEAQRALEMEARLPMTGWQQEVSQGLEYGLEAAESIRDRTIPTFSRGELPHYAG  72

Query  65   INTFMKAPYLEDVREVGKYDVAIVGVPHDSGTTYRPGTRFGPQGIRRISALYTPYNFEMG  124
            INTF+KAPY+EDVR+VG+YDVAIVG+PHDSGTTYRPGTRFGPQGIRRISALYTPYNFE+G
Sbjct  73   INTFLKAPYVEDVRKVGEYDVAIVGIPHDSGTTYRPGTRFGPQGIRRISALYTPYNFELG  132

Query  125  VDLREQISLCDVGDIFTIPANNEKSFDQISKGIAHIFSSGAFPIILGGDHSIGFPTVRGI  184
            VDLRE I LCDVGD+FTIPANNEKSFDQISKG+AH+F+SGAFPI+LGGDHSIGFPTVRGI
Sbjct  133  VDLRENIKLCDVGDVFTIPANNEKSFDQISKGVAHVFASGAFPILLGGDHSIGFPTVRGI  192

Query  185  CRHLGDKKVGIIHFDRHVDTQETDLDERMHTCPWFHATNMANAPAKNLVQLGIGGWQVPR  244
            CRHLGDKKVGIIHFDRHVDTQETDLDERMHTCPWFHATNMANAPAKNLVQ+GIGGWQVPR
Sbjct  193  CRHLGDKKVGIIHFDRHVDTQETDLDERMHTCPWFHATNMANAPAKNLVQMGIGGWQVPR  252

Query  245  QGVKVCRERATNILTVTDITEMSLDAAADFAIARATDGTDCVWISFDIDCIDAGFVPGTG  304
            QGVKVCRERATNILTVTDITEM LDAAADFAIARATDGTDCVWISFDIDCIDAGFVPGTG
Sbjct  253  QGVKVCRERATNILTVTDITEMGLDAAADFAIARATDGTDCVWISFDIDCIDAGFVPGTG  312

Query  305  WPEPGGLLPREALYLLKRIIRETNVCGMEVVEVSPPYDISDMTSLMATRVICDTMAHLVV  364
            WPEPGGLLPREALYLLKRI++ET VCG+EVVEVSPPYD+SDMT+LMATRVICDTMAHLV 
Sbjct  313  WPEPGGLLPREALYLLKRIVQETTVCGIEVVEVSPPYDVSDMTALMATRVICDTMAHLVK  372

Query  365  SGQLPRTEKPAYIHAEANMAVDEPWQ  390
            SGQLPR EKP+YIH EANM VD+PW+
Sbjct  373  SGQLPRREKPSYIHEEANMNVDQPWE  398


>agmatinase family protein [Symploca sp. SIO3C6]
Sequence ID: NEO30635.1 Length: 397 
>agmatinase family protein [Symploca sp. SIO1C4]
Sequence ID: NER26106.1 Length: 397 >agmatinase family protein [Symploca sp. SIO2B6]
Sequence ID: NET05559.1 Length: 397  
Range 1: 1 to 390

Score:709 bits(1830), Expect:0.0, 
Method:Compositional matrix adjust., 
Identities:337/390(86%), Positives:360/390(92%), Gaps:8/390(2%)

Query  1    MSDATPFRPP--------SEAEEALIKETRLPLTGWQQEVDQGLTYGLEAAASIKDRSIP  52
            M+   PF+PP        SEA+ AL +E  LPLTGWQQEV QGL YGLEAA SIKDR+IP
Sbjct  1    MTTQPPFQPPNASNNGYFSEAQNALEREQNLPLTGWQQEVQQGLEYGLEAAESIKDRTIP  60

Query  53   TFSRGELPHYAGINTFMKAPYLEDVREVGKYDVAIVGVPHDSGTTYRPGTRFGPQGIRRI  112
            TFSRGELPHYAGINTF+KAPYLEDVR+VG+YDVAIVGVPHD GTTYRPGTRFGPQGIRRI
Sbjct  61   TFSRGELPHYAGINTFLKAPYLEDVRQVGQYDVAIVGVPHDCGTTYRPGTRFGPQGIRRI  120

Query  113  SALYTPYNFEMGVDLREQISLCDVGDIFTIPANNEKSFDQISKGIAHIFSSGAFPIILGG  172
            SALYTPYNFE+GVDLREQI+LCD+GDIFTIPANNEKSFDQISKGIAH+F SGAFPIILGG
Sbjct  121  SALYTPYNFELGVDLREQITLCDLGDIFTIPANNEKSFDQISKGIAHVFHSGAFPIILGG  180

Query  173  DHSIGFPTVRGICRHLGDKKVGIIHFDRHVDTQETDLDERMHTCPWFHATNMANAPAKNL  232
            DHSIGFPTVRGICRHLG+KKVGIIHFDRHVDTQETDLDERMHTCPWFHATN+ NAPAKNL
Sbjct  181  DHSIGFPTVRGICRHLGNKKVGIIHFDRHVDTQETDLDERMHTCPWFHATNIKNAPAKNL  240

Query  233  VQLGIGGWQVPRQGVKVCRERATNILTVTDITEMSLDAAADFAIARATDGTDCVWISFDI  292
            VQ+GIGGWQVPRQGVKVCRERATNILTVTDITEM LDAAA+FAI RATDGTDCVWISFDI
Sbjct  241  VQMGIGGWQVPRQGVKVCRERATNILTVTDITEMGLDAAANFAIERATDGTDCVWISFDI  300

Query  293  DCIDAGFVPGTGWPEPGGLLPREALYLLKRIIRETNVCGMEVVEVSPPYDISDMTSLMAT  352
            DCIDAGFVPGTGWPEPGGLLPREALYLLK+I++   VCGMEVVEVSPPYDISD+TSLMAT
Sbjct  301  DCIDAGFVPGTGWPEPGGLLPREALYLLKKIVQNVPVCGMEVVEVSPPYDISDITSLMAT  360

Query  353  RVICDTMAHLVVSGQLPRTEKPAYIHAEAN  382
            RVICDTMAHLV+SGQ+PR +KP YIH EA 
Sbjct  361  RVICDTMAHLVISGQIPRQQKPDYIHPEAQ  390


>arginase family protein [Alkalinema sp. FACHB-956]
Sequence ID: WP_190575527.1 Length: 398 
>agmatinase family protein [Alkalinema sp. FACHB-956]
Sequence ID: MBD2329298.1 Length: 398  
Range 1: 9 to 397

Score:709 bits(1830), Expect:0.0, 
Method:Compositional matrix adjust., 
Identities:338/389(87%), Positives:361/389(92%), Gaps:4/389(1%)

Query  5    TPFRPPS----EAEEALIKETRLPLTGWQQEVDQGLTYGLEAAASIKDRSIPTFSRGELP  60
            TP +PP     EA   L +E +LPLTGWQQEV QGL YGLEAA SI+DR+I TFSRGELP
Sbjct  9    TPGQPPRQNGREASHGLEREAQLPLTGWQQEVSQGLEYGLEAADSIRDRTISTFSRGELP  68

Query  61   HYAGINTFMKAPYLEDVREVGKYDVAIVGVPHDSGTTYRPGTRFGPQGIRRISALYTPYN  120
            H+AGINTF+KAPYLEDVR+VG+YDVAIVGVPHDSGTTYRPGTRFGPQGIRRISALYTPYN
Sbjct  69   HFAGINTFLKAPYLEDVRKVGEYDVAIVGVPHDSGTTYRPGTRFGPQGIRRISALYTPYN  128

Query  121  FEMGVDLREQISLCDVGDIFTIPANNEKSFDQISKGIAHIFSSGAFPIILGGDHSIGFPT  180
            FE GVDLREQI+LCDVGDIFTIPANNEKSFDQISKGIAHIFSSGAFPIILGGDHSIGFPT
Sbjct  129  FEFGVDLREQITLCDVGDIFTIPANNEKSFDQISKGIAHIFSSGAFPIILGGDHSIGFPT  188

Query  181  VRGICRHLGDKKVGIIHFDRHVDTQETDLDERMHTCPWFHATNMANAPAKNLVQLGIGGW  240
            VRG+CRHLGDKKVGIIHFDRHVDTQETDLDERMHTCPWFHATNMANAPAKNLVQLGIGGW
Sbjct  189  VRGVCRHLGDKKVGIIHFDRHVDTQETDLDERMHTCPWFHATNMANAPAKNLVQLGIGGW  248

Query  241  QVPRQGVKVCRERATNILTVTDITEMSLDAAADFAIARATDGTDCVWISFDIDCIDAGFV  300
            QVPRQGVKVCRER+TNILTVTDITE+ +DAAA+FA+ RA DGTDCV+ISFDIDCIDAGFV
Sbjct  249  QVPRQGVKVCRERSTNILTVTDITEIGIDAAAEFALERALDGTDCVYISFDIDCIDAGFV  308

Query  301  PGTGWPEPGGLLPREALYLLKRIIRETNVCGMEVVEVSPPYDISDMTSLMATRVICDTMA  360
            PGTGWPEPGGLLPREAL LL +II+   VCG+E+VEVSPPYDISDMTSLMATRVICD MA
Sbjct  309  PGTGWPEPGGLLPREALALLGKIIQRAPVCGLEIVEVSPPYDISDMTSLMATRVICDAMA  368

Query  361  HLVVSGQLPRTEKPAYIHAEANMAVDEPW  389
            HLV+SGQLPR EKPAYIH EANMAVD+ W
Sbjct  369  HLVLSGQLPRKEKPAYIHPEANMAVDQAW  397


>agmatinase family protein [Pleurocapsa minor]
Sequence ID: WP_015143311.1 Length: 398 
>arginase family hydrolase, arginase/agmainase/formiminoglutamate hydrolase [Pleurocapsa sp. PCC 7327]
Sequence ID: AFY77005.1 Length: 398  
Range 1: 1 to 398

Score:709 bits(1829), Expect:0.0, 
Method:Compositional matrix adjust., 
Identities:333/398(84%), Positives:366/398(91%), Gaps:8/398(2%)

Query  1    MSDATPFRPP--------SEAEEALIKETRLPLTGWQQEVDQGLTYGLEAAASIKDRSIP  52
            M++  PF+PP        +EA+ AL +E +LP+TGWQQEV +GL +GLEAA SI+DR+IP
Sbjct  1    MTEQQPFQPPNSQLNGHSTEAQRALQREAQLPMTGWQQEVSRGLEFGLEAAQSIRDRTIP  60

Query  53   TFSRGELPHYAGINTFMKAPYLEDVREVGKYDVAIVGVPHDSGTTYRPGTRFGPQGIRRI  112
            TFSRGELPHYAGINTF+KAPYLEDVR+VG+YDVAI+GVPHDSGTTYRPGTRFGPQGIRRI
Sbjct  61   TFSRGELPHYAGINTFLKAPYLEDVRKVGEYDVAILGVPHDSGTTYRPGTRFGPQGIRRI  120

Query  113  SALYTPYNFEMGVDLREQISLCDVGDIFTIPANNEKSFDQISKGIAHIFSSGAFPIILGG  172
            SALYTPYNFEMGVDLREQI+LCDVGDIFTIPANNEKSFDQISKGIAH+FSSGAFPIILGG
Sbjct  121  SALYTPYNFEMGVDLREQITLCDVGDIFTIPANNEKSFDQISKGIAHVFSSGAFPIILGG  180

Query  173  DHSIGFPTVRGICRHLGDKKVGIIHFDRHVDTQETDLDERMHTCPWFHATNMANAPAKNL  232
            DHSIGFPTVRGIC+HLGDKK+GIIHFDRHVDTQETDLDERMHTCPWFHATN+ NAPAKNL
Sbjct  181  DHSIGFPTVRGICQHLGDKKMGIIHFDRHVDTQETDLDERMHTCPWFHATNIKNAPAKNL  240

Query  233  VQLGIGGWQVPRQGVKVCRERATNILTVTDITEMSLDAAADFAIARATDGTDCVWISFDI  292
            VQLGIGGWQVPRQGVKVCRERATNILTVTDITE+ LDAA DFA+ RA DGTDCV+ISFDI
Sbjct  241  VQLGIGGWQVPRQGVKVCRERATNILTVTDITEIGLDAAIDFALERALDGTDCVYISFDI  300

Query  293  DCIDAGFVPGTGWPEPGGLLPREALYLLKRIIRETNVCGMEVVEVSPPYDISDMTSLMAT  352
            DCIDAGFVPGTGWPEPGGLLPREALYLL++I+R   VCG+EVVEVSPPYD+SDMT+LMAT
Sbjct  301  DCIDAGFVPGTGWPEPGGLLPREALYLLRKIVRNAPVCGLEVVEVSPPYDVSDMTALMAT  360

Query  353  RVICDTMAHLVVSGQLPRTEKPAYIHAEANMAVDEPWQ  390
            RVICDTMAHLV+SGQLPR EKP+YIH EA   +   WQ
Sbjct  361  RVICDTMAHLVISGQLPRKEKPSYIHPEAQPELVAEWQ  398


>agmatinase family protein [Leptolyngbya sp. SIO4C1]
Sequence ID: NEP15371.1 Length: 394 
Range 1: 1 to 393

Score:708 bits(1828), Expect:0.0, 
Method:Compositional matrix adjust., 
Identities:334/393(85%), Positives:363/393(92%), Gaps:4/393(1%)

Query  1    MSDATPFRPP----SEAEEALIKETRLPLTGWQQEVDQGLTYGLEAAASIKDRSIPTFSR  56
            MSD+  F+ P    SEA  AL +E +LPLTGWQQEV +GL YGLEAA SI+DR+IPTFSR
Sbjct  1    MSDSPLFQSPNEGASEANRALEREAQLPLTGWQQEVSRGLEYGLEAAESIRDRTIPTFSR  60

Query  57   GELPHYAGINTFMKAPYLEDVREVGKYDVAIVGVPHDSGTTYRPGTRFGPQGIRRISALY  116
            GELPHYAGINTF+KAPYLEDVR+VG+YDVAI+GVPHDSGTTYRPGTRFGPQGIRRISALY
Sbjct  61   GELPHYAGINTFLKAPYLEDVRKVGEYDVAILGVPHDSGTTYRPGTRFGPQGIRRISALY  120

Query  117  TPYNFEMGVDLREQISLCDVGDIFTIPANNEKSFDQISKGIAHIFSSGAFPIILGGDHSI  176
            TPYNFE+G+DLREQI+LCDVGDIFTIPANNEKSFDQISKG+AH+FSSG FPIILGGDHSI
Sbjct  121  TPYNFELGIDLREQITLCDVGDIFTIPANNEKSFDQISKGVAHVFSSGTFPIILGGDHSI  180

Query  177  GFPTVRGICRHLGDKKVGIIHFDRHVDTQETDLDERMHTCPWFHATNMANAPAKNLVQLG  236
            GFPTVRG+CRHLGDKKVGIIHFDRHVDTQETDLDERMHTCPWFHATNM NAPAKNLVQLG
Sbjct  181  GFPTVRGVCRHLGDKKVGIIHFDRHVDTQETDLDERMHTCPWFHATNMKNAPAKNLVQLG  240

Query  237  IGGWQVPRQGVKVCRERATNILTVTDITEMSLDAAADFAIARATDGTDCVWISFDIDCID  296
            IGGWQVPRQGVKVCRERATNILTVTDITEM LDAA DFA+ RA DGTDCV+ISFDIDCID
Sbjct  241  IGGWQVPRQGVKVCRERATNILTVTDITEMGLDAAVDFALERALDGTDCVYISFDIDCID  300

Query  297  AGFVPGTGWPEPGGLLPREALYLLKRIIRETNVCGMEVVEVSPPYDISDMTSLMATRVIC  356
            AGFVPGTGWPEPGGLLPREALYLL +I+++  VCG+EVVEVSPPYD+SDMT+LMATRVIC
Sbjct  301  AGFVPGTGWPEPGGLLPREALYLLGKIVQKAPVCGLEVVEVSPPYDVSDMTALMATRVIC  360

Query  357  DTMAHLVVSGQLPRTEKPAYIHAEANMAVDEPW  389
            D MA+LV+SGQLPR E+PAYI AEANM V   W
Sbjct  361  DAMANLVLSGQLPRAERPAYIQAEANMDVGSDW  393


>agmatinase family protein [Symploca sp. SIO2G7]
Sequence ID: NEP60056.1 Length: 397 
Range 1: 1 to 390

Score:708 bits(1827), Expect:0.0, 
Method:Compositional matrix adjust., 
Identities:332/390(85%), Positives:363/390(93%), Gaps:8/390(2%)

Query  1    MSDATPFRPP--------SEAEEALIKETRLPLTGWQQEVDQGLTYGLEAAASIKDRSIP  52
            MS+  PF PP        SEA+ AL +E +LPLTGWQQEVDQGL YGLEAA SI+DR+IP
Sbjct  1    MSEQLPFHPPNASNNGNSSEAQWALERERQLPLTGWQQEVDQGLEYGLEAADSIRDRTIP  60

Query  53   TFSRGELPHYAGINTFMKAPYLEDVREVGKYDVAIVGVPHDSGTTYRPGTRFGPQGIRRI  112
            TFSRGELPHYAGINTF+KAPY+EDVR+VG YD+AI+GVPHDSGTTYRPGTRFGPQGIRRI
Sbjct  61   TFSRGELPHYAGINTFLKAPYIEDVRQVGNYDIAIIGVPHDSGTTYRPGTRFGPQGIRRI  120

Query  113  SALYTPYNFEMGVDLREQISLCDVGDIFTIPANNEKSFDQISKGIAHIFSSGAFPIILGG  172
            SALYTPYNFE GVDLREQI+LCDVGDIFTIPANNEKSFDQISKG+AH+FSSGAFPIILGG
Sbjct  121  SALYTPYNFEFGVDLREQITLCDVGDIFTIPANNEKSFDQISKGVAHVFSSGAFPIILGG  180

Query  173  DHSIGFPTVRGICRHLGDKKVGIIHFDRHVDTQETDLDERMHTCPWFHATNMANAPAKNL  232
            DHSIGFPTVRGICRHLG++KVGIIHFDRHVDTQETDLDERMHTCPWFHATN+ NAPAKNL
Sbjct  181  DHSIGFPTVRGICRHLGEQKVGIIHFDRHVDTQETDLDERMHTCPWFHATNLKNAPAKNL  240

Query  233  VQLGIGGWQVPRQGVKVCRERATNILTVTDITEMSLDAAADFAIARATDGTDCVWISFDI  292
            VQLGIGGWQVPRQGVK+CRERATNILTVTDIT+M LDAAADFAI RATDGTDCVWISFDI
Sbjct  241  VQLGIGGWQVPRQGVKICRERATNILTVTDITDMGLDAAADFAIERATDGTDCVWISFDI  300

Query  293  DCIDAGFVPGTGWPEPGGLLPREALYLLKRIIRETNVCGMEVVEVSPPYDISDMTSLMAT  352
            DCIDAGFVPGTGWPEPGGLLPREALYLLK+I++   VCG+EVVEVSPPYDISD+T+LMAT
Sbjct  301  DCIDAGFVPGTGWPEPGGLLPREALYLLKKIVQNIPVCGLEVVEVSPPYDISDITALMAT  360

Query  353  RVICDTMAHLVVSGQLPRTEKPAYIHAEAN  382
            RVICD MAHLV+SGQLPR+++P YIH+E+ 
Sbjct  361  RVICDAMAHLVISGQLPRSKQPTYIHSESQ  390


>agmatinase [filamentous cyanobacterium CCT1]
Sequence ID: PSN10956.1 Length: 397 
>agmatinase [filamentous cyanobacterium CCP4]
Sequence ID: PSN77813.1 Length: 397  
Range 1: 12 to 396

Score:708 bits(1827), Expect:0.0, 
Method:Compositional matrix adjust., 
Identities:342/385(89%), Positives:365/385(94%), Gaps:0/385(0%)

Query  5    TPFRPPSEAEEALIKETRLPLTGWQQEVDQGLTYGLEAAASIKDRSIPTFSRGELPHYAG  64
            +P    SEA+ AL  E RLPLTGWQQEV QGL YGLEAA SI+DR+IPTFSRGELPHYAG
Sbjct  12   SPNGQSSEAQRALEMEARLPLTGWQQEVSQGLEYGLEAAESIRDRTIPTFSRGELPHYAG  71

Query  65   INTFMKAPYLEDVREVGKYDVAIVGVPHDSGTTYRPGTRFGPQGIRRISALYTPYNFEMG  124
            INTF+KAPY+EDVR VG++DVAIVG+PHDSGTTYRPGTRFGPQGIRRISALYTPYNFEMG
Sbjct  72   INTFLKAPYVEDVRRVGEFDVAIVGIPHDSGTTYRPGTRFGPQGIRRISALYTPYNFEMG  131

Query  125  VDLREQISLCDVGDIFTIPANNEKSFDQISKGIAHIFSSGAFPIILGGDHSIGFPTVRGI  184
            +DLRE I+LCD+GD+FTIPANNEKSFDQISKG+AH+F+SGAFPI+LGGDHSIGFPTVRGI
Sbjct  132  IDLRESITLCDIGDVFTIPANNEKSFDQISKGVAHVFASGAFPILLGGDHSIGFPTVRGI  191

Query  185  CRHLGDKKVGIIHFDRHVDTQETDLDERMHTCPWFHATNMANAPAKNLVQLGIGGWQVPR  244
            CRHLGDKKVGIIHFDRHVDTQETDLDERMHTCPWFHATNMANAPAKNLVQLGIGGWQVPR
Sbjct  192  CRHLGDKKVGIIHFDRHVDTQETDLDERMHTCPWFHATNMANAPAKNLVQLGIGGWQVPR  251

Query  245  QGVKVCRERATNILTVTDITEMSLDAAADFAIARATDGTDCVWISFDIDCIDAGFVPGTG  304
            QGVKVCRERATNILTVTDITEM LDAAADFAIARATDGTDCVWISFDIDCIDAGFVPGTG
Sbjct  252  QGVKVCRERATNILTVTDITEMGLDAAADFAIARATDGTDCVWISFDIDCIDAGFVPGTG  311

Query  305  WPEPGGLLPREALYLLKRIIRETNVCGMEVVEVSPPYDISDMTSLMATRVICDTMAHLVV  364
            WPEPGGLLPREALYLLKRI++ET VCG+EVVEVSPPYD+SDMT+LMATRVICDTMAHLV 
Sbjct  312  WPEPGGLLPREALYLLKRIVQETTVCGIEVVEVSPPYDVSDMTALMATRVICDTMAHLVK  371

Query  365  SGQLPRTEKPAYIHAEANMAVDEPW  389
            SGQLPR EKP+YI  EANM VDEPW
Sbjct  372  SGQLPRREKPSYITEEANMNVDEPW  396


>agmatinase family protein [Acaryochloris sp. CCMEE 5410]
Sequence ID: WP_010475478.1 Length: 398 
Range 1: 1 to 397

Score:708 bits(1827), Expect:0.0, 
Method:Compositional matrix adjust., 
Identities:335/397(84%), Positives:364/397(91%), Gaps:8/397(2%)

Query  1    MSDATPFRPP--------SEAEEALIKETRLPLTGWQQEVDQGLTYGLEAAASIKDRSIP  52
            M++ + F PP        +EA  AL KE +LPLTGWQQEVD+GL  GLEAAASI+DRSIP
Sbjct  1    MAENSTFGPPNSDPNFSSTEANRALEKEAQLPLTGWQQEVDRGLELGLEAAASIRDRSIP  60

Query  53   TFSRGELPHYAGINTFMKAPYLEDVREVGKYDVAIVGVPHDSGTTYRPGTRFGPQGIRRI  112
            TFSRGELPHYAGINTF+KAPYLEDVR+VG+YD+A+VGVPHDSGTTYRPGTRFGPQGIRRI
Sbjct  61   TFSRGELPHYAGINTFLKAPYLEDVRKVGEYDIAVVGVPHDSGTTYRPGTRFGPQGIRRI  120

Query  113  SALYTPYNFEMGVDLREQISLCDVGDIFTIPANNEKSFDQISKGIAHIFSSGAFPIILGG  172
            SALYTPYNFE+G+DLREQI+LCDVGDIFTIPANNEKSFDQISKG+AHIFSSGAFPIILGG
Sbjct  121  SALYTPYNFELGIDLREQITLCDVGDIFTIPANNEKSFDQISKGVAHIFSSGAFPIILGG  180

Query  173  DHSIGFPTVRGICRHLGDKKVGIIHFDRHVDTQETDLDERMHTCPWFHATNMANAPAKNL  232
            DHSIGFPTVRG+CRHLGDKKVGIIHFDRHVDTQETDLDERMHTCPWFHATNM NAPAKNL
Sbjct  181  DHSIGFPTVRGVCRHLGDKKVGIIHFDRHVDTQETDLDERMHTCPWFHATNMINAPAKNL  240

Query  233  VQLGIGGWQVPRQGVKVCRERATNILTVTDITEMSLDAAADFAIARATDGTDCVWISFDI  292
            VQLGIGGWQVPRQGVKVCRERATNILTVTDITE+ LDAA DFA+ RA DGTDCV+ISFDI
Sbjct  241  VQLGIGGWQVPRQGVKVCRERATNILTVTDITEIGLDAAVDFALERALDGTDCVYISFDI  300

Query  293  DCIDAGFVPGTGWPEPGGLLPREALYLLKRIIRETNVCGMEVVEVSPPYDISDMTSLMAT  352
            DCIDAGFVPGTGWPEPGGL+PREALY+L +II++  VCG+E+VEVSPPYDISDMTSLMAT
Sbjct  301  DCIDAGFVPGTGWPEPGGLMPREALYMLGKIIQKAPVCGLEIVEVSPPYDISDMTSLMAT  360

Query  353  RVICDTMAHLVVSGQLPRTEKPAYIHAEANMAVDEPW  389
            RVICDTMAHLV+SGQLPR + P YIH EANM V   W
Sbjct  361  RVICDTMAHLVLSGQLPRQQAPDYIHPEANMDVGSEW  397


>agmatinase family protein [cf. Phormidesmis sp. LEGE 11477]
Sequence ID: WP_193853641.1 Length: 397 
Range 1: 6 to 397

Score:707 bits(1826), Expect:0.0, 
Method:Compositional matrix adjust., 
Identities:334/392(85%), Positives:359/392(91%), Gaps:3/392(0%)

Query  2    SDATPFRPP---SEAEEALIKETRLPLTGWQQEVDQGLTYGLEAAASIKDRSIPTFSRGE  58
            S+   F+ P   SEAE+AL +E +LPLTGWQQEVDQGLTYGLEAA SI+DR+I TFSRGE
Sbjct  6    SNNPEFQSPNGLSEAEQALEREAQLPLTGWQQEVDQGLTYGLEAAESIRDRTISTFSRGE  65

Query  59   LPHYAGINTFMKAPYLEDVREVGKYDVAIVGVPHDSGTTYRPGTRFGPQGIRRISALYTP  118
            LPHYAGINTFMKAPY+EDVR VG YDVAIVGVPHDSGTTYRPGTRFGPQGIR+ISALYTP
Sbjct  66   LPHYAGINTFMKAPYIEDVRLVGDYDVAIVGVPHDSGTTYRPGTRFGPQGIRKISALYTP  125

Query  119  YNFEMGVDLREQISLCDVGDIFTIPANNEKSFDQISKGIAHIFSSGAFPIILGGDHSIGF  178
            YNFE+GVDLREQI LCDVGDIFTIPANNEKSFDQISKG+AH+F SGA PI+LGGDHSIGF
Sbjct  126  YNFELGVDLREQIKLCDVGDIFTIPANNEKSFDQISKGVAHVFQSGALPILLGGDHSIGF  185

Query  179  PTVRGICRHLGDKKVGIIHFDRHVDTQETDLDERMHTCPWFHATNMANAPAKNLVQLGIG  238
            PTVRGICRHLGDKKVGIIHFDRHVDTQETDLDERMHTCPWFHATNM NAPAKNLVQLGIG
Sbjct  186  PTVRGICRHLGDKKVGIIHFDRHVDTQETDLDERMHTCPWFHATNMVNAPAKNLVQLGIG  245

Query  239  GWQVPRQGVKVCRERATNILTVTDITEMSLDAAADFAIARATDGTDCVWISFDIDCIDAG  298
            GWQVPR GVKVCRER+TNILTVTDITEM LDAA DFA+ RATDGTDCVWISFDIDCIDAG
Sbjct  246  GWQVPRPGVKVCRERSTNILTVTDITEMGLDAAVDFAVERATDGTDCVWISFDIDCIDAG  305

Query  299  FVPGTGWPEPGGLLPREALYLLKRIIRETNVCGMEVVEVSPPYDISDMTSLMATRVICDT  358
            FVPGTGWPEPGGLLPREALYLL +I+ +T VCG+EVVEVSPPYD+SDMT+LMATRVICDT
Sbjct  306  FVPGTGWPEPGGLLPREALYLLGKIVEKTTVCGLEVVEVSPPYDVSDMTALMATRVICDT  365

Query  359  MAHLVVSGQLPRTEKPAYIHAEANMAVDEPWQ  390
            MAHLV+SGQLPR  KP YI   ANM++   W+
Sbjct  366  MAHLVLSGQLPRQSKPDYITETANMSLGSDWE  397


>agmatinase family protein [Aphanothece hegewaldii]
Sequence ID: WP_106455633.1 Length: 397 
>agmatinase [Aphanothece hegewaldii CCALA 016]
Sequence ID: PSF38711.1 Length: 397  
Range 1: 1 to 390

Score:707 bits(1826), Expect:0.0, 
Method:Compositional matrix adjust., 
Identities:340/390(87%), Positives:358/390(91%), Gaps:8/390(2%)

Query  1    MSDATPFRPP--------SEAEEALIKETRLPLTGWQQEVDQGLTYGLEAAASIKDRSIP  52
            MS+   F PP        SEAE AL  E RLPLTGWQQEV++GL YGLEAA SI DR+IP
Sbjct  1    MSEHPSFMPPNGNNNGHSSEAERALELENRLPLTGWQQEVNKGLEYGLEAADSIIDRTIP  60

Query  53   TFSRGELPHYAGINTFMKAPYLEDVREVGKYDVAIVGVPHDSGTTYRPGTRFGPQGIRRI  112
            TFSRGELPHYAGINTFMKAPYLEDVR+VG YDVAIVG+PHDSGTTYRPGTRFGPQGIRRI
Sbjct  61   TFSRGELPHYAGINTFMKAPYLEDVRQVGNYDVAIVGIPHDSGTTYRPGTRFGPQGIRRI  120

Query  113  SALYTPYNFEMGVDLREQISLCDVGDIFTIPANNEKSFDQISKGIAHIFSSGAFPIILGG  172
            SALYTPYNFEMGVDLREQI++CDVGD+FTIP NNEKSFDQISKG+AHIF+SGAFPI+LGG
Sbjct  121  SALYTPYNFEMGVDLREQITMCDVGDVFTIPGNNEKSFDQISKGVAHIFNSGAFPILLGG  180

Query  173  DHSIGFPTVRGICRHLGDKKVGIIHFDRHVDTQETDLDERMHTCPWFHATNMANAPAKNL  232
            DHSIGFPTVRGICRHLGDKKVGIIHFDRHVDTQETDLDERMHTCPWFHATNM NAPAKNL
Sbjct  181  DHSIGFPTVRGICRHLGDKKVGIIHFDRHVDTQETDLDERMHTCPWFHATNMKNAPAKNL  240

Query  233  VQLGIGGWQVPRQGVKVCRERATNILTVTDITEMSLDAAADFAIARATDGTDCVWISFDI  292
            VQLGIGGWQVPRQGVKVCRERATNILTVTDITEM LDAAAD+AI RATDGTDCVWISFDI
Sbjct  241  VQLGIGGWQVPRQGVKVCRERATNILTVTDITEMGLDAAADYAIERATDGTDCVWISFDI  300

Query  293  DCIDAGFVPGTGWPEPGGLLPREALYLLKRIIRETNVCGMEVVEVSPPYDISDMTSLMAT  352
            DCIDAGFVPGTGWPEPGGLLPREAL LL +IIR+  VCG+EVVEVSPPYD+SDMTSLMAT
Sbjct  301  DCIDAGFVPGTGWPEPGGLLPREALGLLGKIIRKVPVCGIEVVEVSPPYDVSDMTSLMAT  360

Query  353  RVICDTMAHLVVSGQLPRTEKPAYIHAEAN  382
            RVICD+MAHLV SGQLPRT KPAYIH EA 
Sbjct  361  RVICDSMAHLVKSGQLPRTRKPAYIHPEAQ  390


>agmatinase family protein [Gloeocapsa sp. PCC 73106]
Sequence ID: WP_006530526.1 Length: 396 
>arginase family hydrolase, arginase/agmainase/formiminoglutamate hydrolase [Gloeocapsa sp. PCC 73106]
Sequence ID: ELR96671.1 Length: 396  
Range 1: 5 to 388

Score:707 bits(1826), Expect:0.0, 
Method:Compositional matrix adjust., 
Identities:339/384(88%), Positives:356/384(92%), Gaps:8/384(2%)

Query  6    PFRPP--------SEAEEALIKETRLPLTGWQQEVDQGLTYGLEAAASIKDRSIPTFSRG  57
            PF PP        SEAE AL  E RLPLTGWQQEV++GL YGLEAA SI DRSIPTFSRG
Sbjct  5    PFGPPNGNNNGHSSEAERALELENRLPLTGWQQEVNKGLEYGLEAAESITDRSIPTFSRG  64

Query  58   ELPHYAGINTFMKAPYLEDVREVGKYDVAIVGVPHDSGTTYRPGTRFGPQGIRRISALYT  117
            ELPHYAGINTFMKAPYLEDVR+VG YDVAIVG+PHDSGTTYRPGTRFGPQGIRRISALYT
Sbjct  65   ELPHYAGINTFMKAPYLEDVRQVGNYDVAIVGIPHDSGTTYRPGTRFGPQGIRRISALYT  124
[truncated: 1,466,334 more chars]
