# Supplementary material for: A guanidine-degrading enzyme controls genomic stability of ethylene-producing cyanobacteria
Source: Nat Commun. 2021 Aug 26;12:5150. doi: 10.1038/s41467-021-25369-x (PMC8390497; doi:10.1038/s41467-021-25369-x)
Supplement: Supplementary file 7 — Supplementary Data 5 [file 41467_2021_25369_MOESM7_ESM.xlsx]

## Sheet: Sheet1
Supplementary Data 5
1. DNA sequence of plasmid pPB316
CTAAATTGTAAGCGTTAATATTTTGTTAAAATTCGCGTTAAATTTTTGTTAAATCAGCTCATTTTTTAACCAATAGGCCGAAATCGGCAAAATCCCTTATAAATCAAAAGAATAGACCGAGATAGGGTTGAGTGTTGTTCCAGTTTGGAACAAGAGTCCACTATTAAAGAACGTGGACTCCAACGTCAAAGGGCGAAAAACCGTCTATCAGGGCGATGGCCCACTACGTGAACCATCACCCTAATCAAGTTTTTTGGGGTCGAGGTGCCGTAAAGCACTAAATCGGAACCCTAAAGGGAGCCCCCGATTTAGAGCTTGACGGGGAAAGCCGGCGAACGTGGCGAGAAAGGAAGGGAAGAAAGCGAAAGGAGCGGGCGCTAGGGCGCTGGCAAGTGTAGC…
2. DNA sequence of the EFE expression cassette on the genomes of Synechococcus elongatus strains EFE7942 and GD-EFE7942
CGGCAGCCGGCGGAGCGCTGCTTTCTTGGCAAGCGGTCGCCAGCCCCAACGCCAGGGCTGCCAGCCCGAAACAGCGGGGCAAGGCAGCTTGGAAGGGCGATCGCAGCACGGGCATGGCAATGTCTCTCTGAAGGAATGCAGACCTTATTCGTACAGCCAGGGTTGAATCGTGGGGGTCCAATCACTTAGCTCTGCTGGGCTAAACCAGAGAGCAATTTCCTGTTGTGCTGTTTCGATTGCATCCGAGCCATGGATGATGTTGCGGCCAATATTGACACCAAAATCACCACGGATGGTGCCCGGTTCTGCCGTCAGCGGATTGGTAGCGCCGATCAACTTGCGAGCAGCCGCCACAACGCCTTCGCCTTCCAAGACGATCGCCACGATCGGCCCAGAGGT…
3. DNA sequence of the sll1077 expression cassette on the genomes of Synechococcus elongatus strain GD7942 and GD-EFE7942
tgctgttgggttgtctcagtccttgctgcgatcgcacgggggctgagacagaatagaggccagagtctgagtggccagcatggttgcgattcctcggaacttccacctcagtccgcatcagtttgagcagctttgtcgggccaatcccgattgccgctttgagttggatgctgacggacaattaattgaaatgagccctacccattggcagagtggccgtcgcaatcaggcgatcgccacacagcttggtctgtggtttcggcaaaccaaacaaggcgctatctttgactcttcaacgggttttcgcttgccgaatggtgcgattcgttcgccggatgctgcttgggtgacaccggaacagttaacgcgggcggagacacgaggcctggatgagttctt…
