# Supplementary material for: A guanidine-degrading enzyme controls genomic stability of ethylene-producing cyanobacteria
Source: Nat Commun. 2021 Aug 26;12:5150. doi: 10.1038/s41467-021-25369-x (PMC8390497; doi:10.1038/s41467-021-25369-x)
Supplement: Supplementary file 10 — Source data [file 41467_2021_25369_MOESM10_ESM.xlsx]

## Sheet: Fig 1b, 2d
OD730					805W+	805W		AVE				805W+	805W		SD				805W+	805W
Time (day)		6803	6803+	6803K+	Δsll1077+	Δsll1077	7942+	Time (day)	6803	6803+	6803K+	Δsll1077+	Δsll1077	7942+	Time (day)	6803	6803+	6803K+	Δsll1077+	Δsll1077	7942+
0	RepA	0.39	0.39	0.33	0.41	0.41	0.474	0	0.386667	0.406667	0.346667	0.39	0.376667	0.470333	0	0.0152753	0.0378594	0.0378594	0.02	0.0288675	0.00472582
	RepB	0.4	0.45	0.39	0.37	0.36	0.465	1	1.02667	0.786667	0.3	0.62	1.01333	0.450667	1	0.0057735	0.0152753	0.01	0.03	0.0305505	0.00208167
	RepC	0.37	0.38	0.32	0.39	0.36	0.472	2	1.19333	1.20333	0.253333	0.463333	1.02667	0.372	2	0.085049	0.0680686	0.011547	0.0416333	0.0208167	6.7987e-17
1	RepA	1.02	0.77	0.31	0.62	0.98	0.449	4	1.03	1.55667	0.203333	0.276667	0.97	0.277	4	0.0264575	0.102144	0.0251661	0.0208167	0.01	0.00590254
	RepB	1.03	0.79	0.29	0.59	1.04	0.453	6	1.09	1.74333	0.183333	0.23	1.02333	0.238667	6	0.0458258	0.110151	0.011547	0.0360555	0.011547	0.00251661
	RepC	1.03	0.8	0.3	0.65	1.02	0.45
2	RepA	1.11	1.15	0.26	0.43	1.01	0.372
	RepB	1.19	1.18	0.24	0.45	1.05	0.372
	RepC	1.28	1.28	0.26	0.51	1.02	0.372
4	RepA	1.06	1.44	0.23	0.3	0.97	0.2808
	RepB	1.01	1.6	0.2	0.27	0.98	0.2702
	RepC	1.02	1.63	0.18	0.26	0.96	0.28
6	RepA	1.13	1.63	0.19	0.22	1.03	0.239
	RepB	1.04	1.75	0.17	0.2	1.01	0.236
	RepC	1.1	1.85	0.19	0.27	1.03	0.241

## Sheet: Fig 1c, 2g
Guanidine degradation, HPLC data					805W+	805W
Time (day)		6803	6803+	6803K+	Δsll1077+	Δsll1077			Gdm.HCl (mg/L)	PA	Gdm(mM)
0	RepA	0	29889	29936	30102	0			10	646	0.104712
	RepB	0	29791	29619	30003	0			20	1335	0.209424
	RepC	0	29065	29906	29890	0			100	6849	1.04712
1	RepA	0	28180	29606	29557	0			200	13466	2.09424
	RepB	0	28385	29758	30695	0			500	32794	5.2356
	RepC	0	26595	29716	29739	0
2	RepA	0	26962	29370	29375	0
	RepB	0	26439	30556	30238	0
	RepC	0	25319	30370	30780	0
4	RepA	0	24053	30922	30907	0
	RepB	0	23368	31184	31275	0
	RepC	0	21890	31194	31506	0
6	RepA	0	22197	30934	31007	0
	RepB	0	20837	30947	30997	0
	RepC	0	19130	31032	31266	0
Gdm (mM)								Ave				805W+	805W		sd
Time (day)		6803	6803+	6803K+	Δsll1077+	Δsll1077	7942+	Time (day)	6803	6803+	6803K+	Δsll1077+	Δsll1077	7942+	Time (day)	6803	6803+	Δsll1077+	Δsll1077	805W	7942+
0	RepA	0	4.76024	4.76776	4.79432	0	4.44245	0	0	4.71107	4.74925	4.77773	0	4.39541	0	0	0.0720194	0.0280006	0.0169723	0	0.218452
	RepB	0	4.74456	4.71704	4.77848	0	4.58651	1	0	4.4132	4.72893	4.77752	0	4.29192	1	0	0.156745	0.0125591	0.0978075	0	0.153251
	RepC	0	4.6284	4.76296	4.7604	0	4.15727	2	0	4.1764	4.79379	4.79896	0	4.47303	2	0	0.134301	0.102058	0.113374	0	0.279854
1	RepA	0	4.4868	4.71496	4.70712	0	4.38865	4	0	3.67459	4.954	4.97469	0	4.36385	4	0	0.176874	0.0246774	0.048336	0	0.212063
	RepB	0	4.5196	4.73928	4.8892	0	4.37189	6	0	3.29341	4.93336	4.9524	0	4.51301	6	0	0.124793	0.0235695	0.0399566	0	0.252827
	RepC	0	4.2332	4.73256	4.73624	0	4.11523
2	RepA	0	4.29192	4.6772	4.678	0	4.7044
	RepB	0	4.20824	4.86696	4.81608	0	4.5527
	RepC	0	4.02904	4.8372	4.9028	0	4.16197
4	RepA	0	3.82648	4.92552	4.92312	0	4.51125
	RepB	0	3.71688	4.96744	4.982	0	4.4595
	RepC	0	3.4804	4.96904	5.01896	0	4.12081
6	RepA	0	3.52952	4.92744	4.93912	0	4.61532
	RepB	0	3.31192	4.92952	4.93752	0	4.59327
	RepC	0	3.0388	4.94312	4.98056	0	4.33044

## Sheet: Fig 3c
Original 2x diluted						Guanidine degradation, HPLC data
6803+	809W+	812W+	816W+	817W+		Time (day)		6803+	809W+	812W+	816W+	817W+				PA	Gdm(mM)
						0	RepA	14446	14452	14560	14438	14262				0	0
							RepB	14459	14406	14815	14363	13993				3432	1
							RepC	13785	14214	14621	14387	14617				6872	2
7507	7393	7361	7179	6939		1	RepA	15014	14786	14722	14358	13878				10072	3
7334	7346	7668	7189	6518			RepB	14668	14692	15336	14378	13036				13503	4
7152	7142	7454	7079	7033			RepC	14304	14284	14908	14158	14066				16767	5
6957	6912	6938	6451	5876		2	RepA	13914	13824	13876	12902	11752
6794	6889	7381	6503	4877			RepB	13588	13778	14762	13006	9754
6647	6630	6835	6373	5787			RepC	13294	13260	13670	12746	11574
6325	6127	6091	5092	3428		4	RepA	12650	12254	12182	10184	6856
6029	5985	6409	5247	1548			RepB	12058	11970	12818	10494	3096
5862	5717	6023	5157	3252			RepC	11724	11434	12046	10314	6504
						6	RepA	11960	11368	11300	8186	2514
							RepB	11223	10753	11692	8477	582
							RepC	10810	10347	11105	8458	2168
														Ave							sd
						Time (day)		6803+	809W+	812W+	816W+	817W+		Time (day)	6803+	809W+	812W+	816W+	817W+		Time (day)	6803+	809W+	812W+	816W+	817W+
						0	RepA	4.27686	4.27864	4.31072	4.27449	4.22221		0	4.21271	4.25053	4.342	4.26201	4.23073		0	0.114475	0.0374942	0.0395471	0.0113755	0.0929569
							RepB	4.28072	4.26498	4.38645	4.25221	4.14232		1	4.34101	4.31884	4.43803	4.23291	4.04342		1	0.105446	0.0792591	0.0935099	0.0361316	0.162909
							RepC	4.08054	4.20796	4.32884	4.25934	4.32765		2	4.0252	4.03174	4.17489	3.81315	3.26132		2	0.0921109	0.0930181	0.172324	0.0388665	0.328408
						1	RepA	4.44556	4.37784	4.35883	4.25073	4.10817		4	3.59317	3.51654	3.65395	3.05461	1.61554		4	0.17302	0.123672	0.122395	0.0462342	0.616778
							RepB	4.3428	4.34992	4.54119	4.25667	3.85809		6	3.35171	3.20073	3.362	2.47338	0.507536		6	0.0509907	0.0980592	0.225434	0.381265	0.64014
							RepC	4.23469	4.22875	4.41408	4.19133	4.164
						2	RepA	4.11886	4.09213	4.10757	3.81829	3.47674									Time (day)	6803+	809W+	812W+	816W+	817W+	Δ[816W]	Δ[817W]
							RepB	4.02204	4.07847	4.37071	3.84918	2.88334									0
							RepC	3.93472	3.92462	4.04639	3.77196	3.42388									1	-0.250431	-0.127365	-0.187681	0.0463471	0.244634
						4	RepA	3.74345	3.62584	3.60445	3.01105	2.02263									2	0.3808	0.322343	0.314262	0.353333	0.486381
							RepB	3.56763	3.54149	3.79335	3.10312	0.905912									4	0.353548	0.404816	0.441847	0.437198	0.603438	0.0836494	0.24989
							RepC	3.46843	3.3823	3.56406	3.04966	1.91809									6	0.15938	0.200091	0.195721	0.267642	0.263393
						6	RepA	3.53852	3.3627	3.3425	2.41764	0.733058
							RepB	3.31963	3.18004	3.45892	2.50407	0.159254
							RepC	3.19697	3.05946	3.28459	2.49843	0.630296

## Sheet: Fig 3d
						OD730								AVE							SD
						Time (day)		6803+	809W+	812W+	816W+	817W+		Time (day)	6803+	809W+	812W+	816W+	817W+		Time (day)	6803+	809W+	812W+	816W+	817W+
						0	RepA	0.35	0.34	0.34	0.36	0.37		0	0.39	0.376667	0.356667	0.386667	0.39		0	0.034641	0.0321455	0.0208167	0.023094	0.0173205
							RepB	0.41	0.39	0.35	0.4	0.4		1	0.634667	0.696	0.666667	0.869333	1.14133		1	0.0514328	0.0486621	0.0578734	0.0454899	0.14845
							RepC	0.41	0.4	0.38	0.4	0.4		2	1.024	1.08533	1.008	1.50667	2.07467		2	0.0983056	0.0394631	0.0983056	0.0440606	0.161063
8xdiluted	0.072	0.09	0.088	0.115	0.125	1	RepA	0.576	0.72	0.704	0.92	1		4	1.42	1.46	1.35	1.96333	3.38		4	0.0818535	0.087178	0.0818535	0.090185	0.93504
	0.082	0.08	0.075	0.104	0.162		RepB	0.656	0.64	0.6	0.832	1.296		6	1.61	1.69667	1.63333	2.38	5.03333		6	0.14	0.0960902	0.0585947	0.0866025	0.709389
	0.084	0.091	0.087	0.107	0.141		RepC	0.672	0.728	0.696	0.856	1.128
8xdiluted	0.119	0.139	0.131	0.191	0.238	2	RepA	0.952	1.112	1.048	1.528	1.904
	0.123	0.13	0.112	0.182	0.278		RepB	0.984	1.04	0.896	1.456	2.224
	0.142	0.138	0.135	0.192	0.262		RepC	1.136	1.104	1.08	1.536	2.096
10xdiluted	0.135	0.142	0.133	0.205	0.272	4	RepA	1.35	1.42	1.33	2.05	2.72
	0.14	0.14	0.128	0.187	0.445		RepB	1.4	1.4	1.28	1.87	4.45
	0.151	0.156	0.144	0.197	0.297		RepC	1.51	1.56	1.44	1.97	2.97
						6	RepA	1.45	1.61	1.61	2.48	4.47
							RepB	1.67	1.68	1.59	2.33	5.83
							RepC	1.71	1.8	1.7	2.33	4.8

## Sheet: Fig 4e
Urea
		Ez + 5 mM gdm			BSA + 5 mM gdm			Ez + 10 mM gdm
		Sll1077-His + 5 mM Guanidine			BSA + 5 mM Guanidine			Sll1077-His + 10 mM Guanidine
		A	B	C	A	B	C	A	B	C
	0 min	0.00532763	0.00438687	0.00418284	-0.000556283	-0.000617559	-0.000556046	0.00529641	0.0167146	0.00479645
	180 min	0.291679	0.390396	0.225696	0.00277594	0.00278928	0.00283944	0.524946	0.470221	0.562297
	Urea produced	0.286352	0.386009	0.221513	0.00333222	0.00340684	0.00339549	0.519649	0.453506	0.5575
	Consider dilution factor of 5*1.2
	BioAve	0.297958			0.00337818			0.510219
	BioSd	0.0828597			4.02092e-05			0.0526346
Ammonium
	NH4+ (mM)	0	0.01	0.02	0.04	0.08	0.12	0.16	0.2
	mV	160	158	147	134	120	108	102	95	TechRep 1
		167	156	148	134	120	109	100	95	TechRep 2
	ave	163.5	157	147.5	134	120	108.5	101	95
	sd	4.94975	1.41421	0.707107	0	0	0.707107	1.41421	0
		Sll1077-His + 5 mM Guanidine			BSA + 5 mM Guanidine			Sll1077-His + 10 mM Guanidine
		A	B	C	A	B	C	A	B	C
	0 min	159	155	151	154	150	152	151	150	150	TechRep 1
		145	147	147	153	147	148	146	145	143	TechRep 2
	180 min	130	123	120	169	166	163	115	113	112	TechRep 1
		125	121	124	139	143	145	113	111	109	TechRep 2
	0 min	0.0109615	0.0132339	0.0159776	0.0138722	0.0167481	0.0152425	0.0159776	0.0167481	0.0167481
		0.0211954	0.01929	0.01929	0.0145412	0.01929	0.0184025	0.0202203	0.0211954	0.0232891
	180 min	0.0429607	0.059739	0.0688056	0.00684409	0.00788281	0.00907919	0.0870763	0.0956777	0.100292
		0.0543685	0.06564	0.0569905	0.0281173	0.0232891	0.0211954	0.0956777	0.105129	0.115513
	NH4+ produced	0.0319992	0.046505	0.052828	-0.00702809	-0.00886529	-0.00616327	0.0710988	0.0789296	0.0835438	TechRep 1
		0.0331731	0.04635	0.0377006	0.0135761	0.00399912	0.00279295	0.0754574	0.0839332	0.0922241	TechRep 2
	ave	0.0325861	0.0464275	0.0452643	0.00327401	-0.00243308	-0.00168516	0.0732781	0.0814314	0.087884
	Consider dilution factor of 5*1.2
	NH4+ produced	0.195517	0.278565	0.271586	0.0196441	-0.0145985	-0.010111	0.439668	0.488588	0.527304
	BioAve	0.248556			-0.00168846			0.485187
	BioSd	0.0460655			0.0186103			0.0439165
Guanidine
	Gdm (mM)		0	4	6	8	10	12
	PA		44	1912	2847	3675	4623	5343
				1892	2850	3672	4628	5347
			0	1922	2815	3703	4564
	ave		22	1908.67	2837.33	3683.33	4605	5345
	sd		31.1127	15.2753	19.3993	17.0978	35.5949	2.82843
	PA		0 min			180 min
			A	B	C	A	B	C
	Gdm_5mM	TechRep1	2174	2213	2180	2053	2038	2102
		TechRep2	2152	2230	2180	2084	2041	2115
	BSA	TechRep1	2122	2134	2211	2237	2214	2226
		TechRep2	2134	2177	2260	2195	2181	2242
	Gdm_10mM	TechRep1	4086	4100	4157	3932	3992	3888
		TechRep2	4115	4091	4156	3948	3972	3879
	Gdm (mM)		0 min			180 min
			A	B	C	A	B	C
	Gdm_5mM	TechRep1	4.65006	4.73547	4.6632	4.38507	4.35222	4.49238
		TechRep2	4.60188	4.7727	4.6632	4.45296	4.35879	4.52085
	BSA	TechRep1	4.53618	4.56246	4.73109	4.78803	4.73766	4.76394
		TechRep2	4.56246	4.65663	4.8384	4.69605	4.66539	4.79898
	Gdm_10mM	TechRep1	8.83734	8.868	8.99283	8.50008	8.63148	8.40372
		TechRep2	8.90085	8.84829	8.99064	8.53512	8.58768	8.38401
TechAve	Gdm (mM)		0 min			1800 min
			A	B	C	A	B	C
	Gdm_5mM	TechAve	4.62597	4.75408	4.6632	4.41901	4.35551	4.50662
	BSA	TechAve	4.54932	4.60955	4.78475	4.74204	4.70153	4.78146
	Gdm_10mM	TechAve	8.86909	8.85815	8.99173	8.5176	8.60958	8.39386
Gdm consumed			A	B	C
	Gdm_5mM	TechAve	0.248346	0.478296	0.187902
	BSA	TechAve	-0.231264	-0.110376	0.003942
	Gdm_10mM	TechAve	0.421794	0.298278	0.717444
Gdm consumed		BioAve	BioSD
	Gdm_5mM	0.304848	0.153221
	BSA	-0.112566	0.117618
	Gdm_10mM	0.479172	0.215393

## Sheet: Fig 4f,g
Samples	0.00384949	0.00371265	0.00415524	0.00363014	0.00414697	0.00446648	0.00532763	0.00529641			0.00439545	0.0152906	0.0199808	0.0420041	0.0605221	0.076788	0.118551	0.141639			0.00383178	0.00410814	0.00449643	0.00363041	0.00365982	0.0038213	0.00438687	0.0167146			0.00595735	0.0134845	0.0211749	0.0377708	0.0605947	0.0690886	0.128146	0.143718			0.00407953	0.00488356	0.00461925	0.00405234	0.00388937	0.00420438	0.00418284	0.00479645
Names	A0-0	A0-0.25	A0-0.5	A0-1	A0-1.5	A0-2.5	A0-5	A0-10			A60-0	A60-0.25	A60-0.5	A60-1	A60-1.5	A60-2.5	A60-5	A60-10			B0-0	B0-0.25	B0-0.5	B0-1	B0-1.5	B0-2.5	B0-5	B0-10			B60-0	B60-0.25	B60-0.5	B60-1	B60-1.5	B60-2.5	B60-5	B60-10			C0-0	C0-0.25	C0-0.5	C0-1	C0-1.5	C0-2.5	C0-5	C0-10
[S] (mM)	0	0.25	0.5	1	1.5	2.5	5	10
GCMS ID	101002	201003	301004	401005	501006	601007	701008	801009			1101012	1201013	1301014	1401015	1501016	1601017	1701018	1801019			2101032	2201033	2301034	2401035	2501036	2601037	2701038	2801039			3101042	3201043	3301044	3401045	3501046	3601047	3701048	3801049			4101052	4201053	4301054	4401055	4501056	4601057	4701058	4801059
Retention Times (min.)
urea	11.68	11.68	11.68	11.68	11.68	11.68	11.68	11.68			11.68	11.68	11.68	11.68	11.68	11.68	11.68	11.68			11.68	11.68	11.68	11.68	11.68	11.68	11.68	11.68			11.68	11.68	11.68	11.68	11.68	11.68	11.68	11.68			11.68	11.68	11.68	11.68	11.68	11.68	11.68	11.68
Total ion counts
urea 231	4168852	4048818	4437055	3976441	4429799	4710071	5465461	5438081			4647764	14204953	18319117	37637789	53881642	68149986	104784298	125036957			4153317	4395736	4736341	3976676	4002473	4144120	4640236	15454049			6017849	12620599	19366557	33924387	53945347	61396183	113200710	126860617			4370636	5075930	4844081	4346792	4203831	4480155	4461263	4999518
Mass isotopomer abundances
GCMS ID	101002	201003	301004	401005	501006	601007	701008	801009			1101012	1201013	1301014	1401015	1501016	1601017	1701018	1801019			2101032	2201033	2301034	2401035	2501036	2601037	2701038	2801039			3101042	3201043	3301044	3401045	3501046	3601047	3701048	3801049			4101052	4201053	4301054	4401055	4501056	4601057	4701058	4801059
urea 231 (M0)	0.7704	0.7729	0.7738	0.7713	0.7705	0.7706	0.7713	0.7711			0.7753	0.7702	0.7715	0.7702	0.7689	0.7662	0.7597	0.7558			0.7689	0.7707	0.7682	0.7715	0.7712	0.7701	0.7719	0.7701			0.7713	0.773	0.7699	0.7678	0.7681	0.7685	0.7588	0.756			0.7698	0.7704	0.7699	0.7728	0.7715	0.7716	0.7719	0.7742
urea 232 (M1)	0.1629	0.1613	0.1599	0.1615	0.1603	0.1612	0.162	0.1632			0.1586	0.1628	0.1624	0.1616	0.1636	0.1651	0.1696	0.1724			0.1626	0.1622	0.1626	0.1616	0.161	0.1637	0.1612	0.163			0.1627	0.16	0.1627	0.1642	0.164	0.1632	0.1702	0.1721			0.1636	0.1615	0.1607	0.1609	0.1631	0.1631	0.1614	0.1603
urea 233 (M2)	0.0667	0.0659	0.0662	0.0672	0.0691	0.0683	0.0667	0.0658			0.0661	0.067	0.0661	0.0682	0.0675	0.0687	0.0708	0.0718			0.0685	0.0671	0.0692	0.0669	0.0679	0.0662	0.067	0.0669			0.066	0.0669	0.0674	0.0679	0.068	0.0683	0.071	0.072			0.0667	0.0681	0.0694	0.0663	0.0654	0.0653	0.0667	0.0655
RepA											RepB											RepC
0 min	0.00384949	0.00371265	0.00415524	0.00363014	0.00414697	0.00446648	0.00532763	0.00529641			0 min	0.00383178	0.00410814	0.00449643	0.00363041	0.00365982	0.0038213	0.00438687	0.0167146			0 min	0.00407953	0.00488356	0.00461925	0.00405234	0.00388937	0.00420438	0.00418284	0.00479645
60min	0.00439545	0.0152906	0.0199808	0.0420041	0.0605221	0.076788	0.118551	0.141639			60min	0.00595735	0.0134845	0.0211749	0.0377708	0.0605947	0.0690886	0.128146	0.143718			60min	0.00468103	0.0152617	0.024704	0.0471983	0.0596598	0.0923298	0.14571	0.203124
r (µM/min)	0.00909933	0.192967	0.263759	0.639566	0.939585	1.20536	1.88706	2.27238				0.0354261	0.156272	0.277974	0.569007	0.948915	1.08779	2.06265	2.11672				0.0100251	0.172969	0.334746	0.7191	0.929507	1.46876	2.35879	3.30546
Enzyme (mg/L)	75	75	75	75	75	75	75	75				75	75	75	75	75	75	75	75				75	75	75	75	75	75	75	75
V {U(µmol/min)/mg enzyme)}	0.000121324	0.00257289	0.00351679	0.00852754	0.0125278	0.0160714	0.0251608	0.0302984				0.000472348	0.00208363	0.00370632	0.00758675	0.0126522	0.0145039	0.027502	0.028223				0.000133668	0.00230626	0.00446328	0.009588	0.0123934	0.0195834	0.0314505	0.0440728
1/[S] (1/mM)		4	2	1	0.666667	0.4	0.2	0.1					4	2	1	0.666667	0.4	0.2	0.1					4	2	1	0.666667	0.4	0.2	0.1
1/V				117.267	79.8225	62.2222	39.7444	33.0051							131.809	79.0377	68.9472	36.361	35.4321							104.297	80.6879	51.0636	31.796	22.6897
-1/Km				-0.244212											-0.191799											-0.152226
Km/Vmax				92.555											105.72											92.888
Km (mM)				4.09481											5.21379											6.56917
Vmax (U/mg)				0.0442419											0.049317											0.0707214
kcat (Vmax/[E])				0.0322966											0.0360014											0.0516266
Kcat/Km				0.0078872											0.00690503											0.00785893
	Ave	sd
Km (mM)	5.29259	1.23906
kcat (s-1)	0.0399749	0.0102593
kcat/Km	0.00755039	0.000559073
Vmax (U/mg)	0.0547601	0.0140539
V	0.000242447	0.00232093	0.00389546	0.00856743	0.0125245	0.0167196	0.0280378	0.0341981
sd	0.000199196	0.000244957	0.000500791	0.00100122	0.000129415	0.00260107	0.00317891	0.00861451
	0	0.1	0.2	0.3	0.4	0.5	0.6	0.7	0.8	0.9	1	1.1	1.2	1.3	1.4	1.5	1.6	1.7	1.8	1.9	2	2.1	2.2	2.3	2.4	2.5	2.6	2.7	2.8	2.9	3	3.1	3.2	3.3	3.4	3.5	3.6	3.7	3.8	3.9	4	4.1	4.2	4.3	4.4	4.5	4.6	4.7	4.8
V=Vmax*[S]/(Km+[S])	0	0.00101547	0.00199396	0.00293746	0.00384782	0.00472674	0.00557583	0.00639658	0.00719039	0.00795856	0.00870231	0.0094228	0.0101211	0.0107982	0.0114551	0.0120926	0.0127116	0.013313	0.0138973	0.0144655	0.015018	0.0155556	0.0160788	0.0165883	0.0170845	0.017568	0.0180392	0.0184987	0.0189467	0.0193839	0.0198105	0.0202269	0.0206336	0.0210307	0.0214187	0.0217979	0.0221686	0.022531	0.0228855	0.0232322	0.0235715	0.0239036	0.0242286	0.0245469	0.0248586	0.025164	0.0254631	0.0257563	0.0260437
[truncated: 52 more columns]

## Sheet: Fig 5a
BioRep I
7942						GD44
Time (d)	7942+0mM	7942+0.1mM	7942+0.3mM	7942+1mM			GD44+0mM	GD44+0.1mM	GD44+0.3mM	GD44+1mM	GD44+2mM
0	0.461	0.458	0.457	0.455		0	0.443	0.45	0.445	0.448	0.438
1	1.25	1.31	1.32	0.73		1	1.32	1.41	1.24	1.28	1.16
2	2.41	2.73	2.54	0.65		2	2.82	3	2.61	2.71	1.75
4	3.89	3.54	2.32	0.57		4	4.65	4.89	4.89	4.57	3.1
BioRep II
7942						GD44
Time (d)	7942+0mM	7942+0.1mM	7942+0.3mM	7942+1mM			GD44+0mM	GD44+0.1mM	GD44+0.3mM	GD44+1mM	GD44+2mM
0	0.443	0.435	0.439	0.438		0	0.425	0.43	0.428	0.423	0.441
1	1.36	1.21	1.24	0.64		1	1.14	1.05	1.33	1.33	1.2
2	2.57	2.34	2.35	0.57		2	2.26	2.63	2.83	2.82	1.58
4	3.61	3.77	2.41	0.49		4	4.46	4.16	4.54	4.6	2.52
BioRep III
7942						GD44
Time (d)	7942+0mM	7942+0.1mM	7942+0.3mM	7942+1mM			GD44+0mM	GD44+0.1mM	GD44+0.3mM	GD44+1mM	GD44+2mM
0	0.435	0.442	0.442	0.431		0	0.43	0.43	0.433	0.434	0.433
1	1.11	1.22	1.35	0.66		1	1.35	1.39	1.33	1.19	1.27
2	2.02	2.34	2.42	0.55		2	2.73	2.73	2.64	2.22	0.86
4	4.02	3.87	2.73	0.52		4	4.58	4.79	4.44	4.86	2.99
AVE															SD
7942						GD44									7942						GD44
Time (d)	7942 + 0 mM	7942 + 0.1 mM	7942 + 0.3 mM	7942 + 1 mM			GD7942 + 0 mM	GD7942 + 0.1 mM	GD7942 + 0.3 mM	GD7942 + 1 mM	GD7942 + 2 mM					7942+0mM	7942+0.1mM	7942+0.3mM	7942+1mM			GD44+0mM	GD44+0.1mM	GD44+0.3mM	GD44+1mM	GD44+2mM
0	0.446333	0.445	0.446	0.441333		0	0.432667	0.436667	0.435333	0.435	0.437333				0	0.0133167	0.0117898	0.00964365	0.0123423		0	0.00929157	0.011547	0.00873689	0.01253	0.00404145
1	1.24	1.24667	1.30333	0.676667		1	1.27	1.28333	1.3	1.26667	1.21				1	0.1253	0.0550757	0.0568624	0.0472582		1	0.113578	0.20232	0.0519615	0.070946	0.0556776
2	2.33333	2.47	2.43667	0.59		2	2.60333	2.78667	2.69333	2.58333	1.39667				2	0.282902	0.225167	0.0960902	0.052915		2	0.300721	0.191398	0.119304	0.319427	0.472476
4	3.84	3.72667	2.48667	0.526667		4	4.56333	4.61333	4.62333	4.67667	2.87				4	0.209523	0.169214	0.215484	0.0404145		4	0.0960902	0.395769	0.236291	0.159478	0.308058

## Sheet: Fig 5b
Guanidine											AVE				SD
Rep1		7942+1mM	GD44+1mM			7942+1mM	GD44+1mM					7942 + 1 mM gdm	GD7942 + 1 mM gdm			7942 + 1 mM gdm	GD7942 + 1 mM gdm
	0	9045	9465		0	0.988177	1.03379				0	0.999508	1.01677			0.0108439	0.0162455
	1	9164	7835		1	1.0011	0.856771				1	1.04914	0.82944			0.0430372	0.0247151
	2	9824	4242		2	1.07278	0.466571				2	1.0731	0.479857			0.0108094	0.0715751
	4	8958	110		4	0.978729	0.017836				4	1.09131	0.0192478			0.0975091	0.00353075
Rep2		7942+1mM	GD44+1mM
	0	9159	9167		0	1.00056	1.00143
	1	9929	7392		1	1.08418	0.808661
	2	9928	3775		2	1.08407	0.415855
	4	10526	99		4	1.14901	0.0166414
Rep3		7942+1mM	GD44+1mM
	0	9244	9293		0	1.00979	1.01511
	1	9726	7523		1	1.06213	0.822888
	2	9729	5076		2	1.06246	0.557144
	4	10500	160		4	1.14619	0.023266
standard	gdm(mM)	PA
	0.1	913
	0.5	4477
	1	9174
	2	18365
Urea
	BioRep 1 Day 0			BioRep 1 Day 1			BioRep 1 Day 2			BioRep 1 Day 4			BioRep 2 Day 0			BioRep 2 Day 1			BioRep 2 Day 2			BioRep 2 Day 4			BioRep 3 Day 0			BioRep 3 Day 1			BioRep 3 Day 2			BioRep 3 Day 4
Names	R1-0-7942	R1-0-GD44		R1-1-7942	R1-1-GD44		R1-2-7942	R1-2-GD44		R1-4-7942	R1-4-GD44		R2-0-7942	R2-0-GD44		R2-1-7942	R2-1-GD44		R2-2-7942	R2-2-GD44		R2-4-7942	R2-4-GD44		R3-0-7942	R3-0-GD44		R3-1-7942	R3-1-GD44		R3-2-7942	R3-2-GD44		R3-4-7942	R3-4-GD44	std_0	std_2.5	std_2.5	std_5	std_5	std_10	std_10	std_25	std_25	std_50	std_50	std_100	std_100
Retention Times (min.)
urea	15.74	15.74		15.74	15.74		15.74	15.74		15.74	15.74		15.74	15.74		15.74	15.74		15.74	15.74		15.74	15.74		15.74	15.74		15.74	15.74		15.74	15.74		15.74	15.74	15.74	15.74	15.74	15.74	15.74	15.74	15.74	15.74	15.74	15.74	15.74	15.74	15.74
Total ion counts
urea 231	99519	280067		104632	23277619		121634	63175478		177038	95878347		93053	467461		139600	28408849		145458	71641542		194644	123185930		100634	821614		135022	20911566		138773	50948635		156032	112546933	63370	6483595	6866249	5207127	6294545	20171121	20665706	41790651	53617861	116943613	124916485	213716251	204890994
																																					2.5	5	10	25	50	100	uL of 1 mM
																																					I took 50 uL of sample and dried up before derivatization, so above std would equal to the following mM of urea in 1 mL samples
Urea (mM)	0.00214514	0.0038199		0.00219257	0.217145		0.00235028	0.587238		0.0028642	0.89059		0.00208516	0.00555817		0.00251693	0.264742		0.00257127	0.665769		0.00302752	1.14389		0.00215548	0.00884329		0.00247446	0.195198		0.00250926	0.473822		0.00266935	1.04521		0.05	0.1	0.2	0.5	1	2
																																					6674922	5750836	2.04184e+07	47704256	120930049	2.09304e+08
BioRep I	Time (d)	7942+	GD7942+			BioRep II	Time (d)	7942+	GD7942+			BioRep III	Time (d)	7942+	GD7942+
	0	0.00214514	0.0038199				0	0.00208516	0.00555817				0	0.00215548	0.00884329
	1	0.00219257	0.217145				1	0.00251693	0.264742				1	0.00247446	0.195198
	2	0.00235028	0.587238				2	0.00257127	0.665769				2	0.00250926	0.473822
	4	0.0028642	0.89059				4	0.00302752	1.14389				4	0.00266935	1.04521
ave	Time (d)	7942+	GD7942+		sd	Time (d)	7942+	GD7942+
	0	0.00212859	0.00607379			0	3.79682e-05	0.00255108
	1	0.00239465	0.225695			1	0.000176296	0.035552
	2	0.00247693	0.575609			2	0.000113986	0.0965006
	4	0.00285369	1.02656			4	0.000179314	0.127678

## Sheet: Fig 5c
	guanidine (mM)	0	0.2	0.4	0.6	0.8	1
	Peak Area	0	1097	2222	3160	4070	5010
	agmatine (mM)	0	0.2	0.4	0.6	0.8	1
	Peak Area	0	4498	8805	14817	17336	21769.5
	PA	BioRep_A						BioRep_B						BioRep_C
		7942 with 5 mM gdm	GD7942 with 5 mM gdm	7942 with 5 mM agm	GD7942 with 5 mM agm	Ctrl with 5 mM gdm	Ctrl with 5 mM agm	7942 with 5 mM gdm	GD7942 with 5 mM gdm	7942 with 5 mM agm	GD7942 with 5 mM agm	Ctrl with 5 mM gdm	Ctrl with 5 mM agm	7942 with 5 mM gdm	GD7942 with 5 mM gdm	7942 with 5 mM agm	GD7942 with 5 mM agm	Ctrl with 5 mM gdm	Ctrl with 5 mM agm
	0	3864	3925	16960	16909	4155	18769	3869	3916	16796	16577	4062	18537	3878.5	3978	16462	16310	4149	17597
	2	3959	3724	17124	16757	4139	18927	3888	3512	16911	16988	4199	18277	3999	3640	16504	16296	4030	18308
	12	3998	2981	17267	17200	4112	18662	3930	2502	17021	17028	3942	18861	4067	2337	17256	16641	3938	18557
	Directly measured gdm or agm (mM)
	0	0.754316	0.766523	0.760754	0.758444	0.812548	0.842709	0.755317	0.764722	0.753325	0.743403	0.793938	0.832199	0.757218	0.777129	0.738193	0.731307	0.811347	0.789613
	2	0.773326	0.726301	0.768184	0.751558	0.809346	0.849867	0.759119	0.683877	0.758535	0.762023	0.821353	0.82042	0.781331	0.709491	0.740096	0.730673	0.787534	0.821824
	12	0.781131	0.577619	0.774663	0.771627	0.803943	0.837862	0.767523	0.481766	0.763518	0.763835	0.769925	0.846877	0.794938	0.448748	0.774164	0.746302	0.769124	0.833105
	in rxn solution (mM)
	0	0.905179	0.919827	0.912905	0.910133	0.975058	1.01125	0.90638	0.917666	0.90399	0.892084	0.952725	0.998639	0.908661	0.932554	0.885832	0.877568	0.973617	0.947536
	2	0.927992	0.871561	0.921821	0.901869	0.971216	1.01984	0.910942	0.820653	0.910241	0.914428	0.985623	0.984504	0.937597	0.85139	0.888115	0.876807	0.945041	0.986189
	12	0.937357	0.693143	0.929595	0.925953	0.964732	1.00543	0.921028	0.578119	0.916222	0.916602	0.92391	1.01625	0.953926	0.538498	0.928997	0.895563	0.922949	0.999726
	consider dilution factor
	0	4.5259	4.59914	4.56453	4.55066	4.87529	5.05626	4.5319	4.58833	4.51995	4.46042	4.76363	4.99319	4.54331	4.66277	4.42916	4.38784	4.86808	4.73768
	2	4.63996	4.3578	4.60911	4.50935	4.85608	5.0992	4.55471	4.10326	4.55121	4.57214	4.92812	4.92252	4.68799	4.25695	4.44057	4.38404	4.72521	4.93095
	12	4.68678	3.46571	4.64798	4.62976	4.82366	5.02717	4.60514	2.8906	4.58111	4.58301	4.61955	5.08126	4.76963	2.69249	4.64499	4.47781	4.61475	4.99863
	ave
	0	4.5337	4.61675	4.50454	4.46631	4.83567	4.92904
	2	4.62755	4.23934	4.53363	4.48851	4.83647	4.98422
	12	4.68718	3.01627	4.62469	4.56353	4.68598	5.03569
	sd
	0	0.00884341	0.0402236	0.0689862	0.0815709	0.062492	0.168699
	2	0.0674973	0.12818	0.0856294	0.0957671	0.102867	0.099666
	12	0.0822459	0.401639	0.0377731	0.0778254	0.119255	0.0419705

## Sheet: Fig 5d
Samples											7942 with 5 mM gdm	GD7942 with 5 mM gdm	7942 with 5 mM agm	GD7942 with 5 mM agm	Ctrl with 5 mM gdm	Ctrl with 5 mM agm
Names	blk	blk	urea_0.1	urea_0.1	urea_0.2	urea_0.2	urea_0.5	urea_0.5	urea_1	urea_1	0h_a1	0h_a2	0h_a3	0h_a4	0h_a5	0h_a6	2h_a1	2h_a2	2h_a3	2h_a4	2h_a5	2h_a6	12h_a1	12h_a2	12h_a3	12h_a4	12h_a5	12h_a6	0h_b1	0h_b2	0h_b3	0h_b4	0h_b5	0h_b6	2h_b1	2h_b2	2h_b3	2h_b4	2h_b5	2h_b6	12h_b1	12h_b2	12h_b3	12h_b4	12h_b5	12h_b6	0h_c1	0h_c2	0h_c3
GCMS ID	101001	101033	301002	301034	401003	401035	701004	701036	801005	801037	901006	1001007	1101038	1201039	1301008	1401040	1501009	1601010	1701041	1801042	1901011	2001043	2101012	2201013	2301044	2401045	2501014	2601046	2701015	2801016	2901047	3001048	3101017	3201049	3301018	3401019	3501050	3601051	3701020	3801052	3901021	4001022	4101053	4201054	4301023	4401055	4501024	4601025	4701056
Retention Times (min.)
urea	11.82	11.82	11.82	11.82	11.82	11.82	11.88	11.88	11.93	11.91	11.82	11.82	11.82	11.82	11.82	11.82	11.82	11.85	11.82	11.82	11.82	11.82	11.82	11.95	11.82	11.82	11.82	11.82	11.82	11.82	11.82	11.82	11.82	11.82	11.82	11.86	11.82	11.82	11.82	11.82	11.82	11.97	11.8	11.82	11.82	11.8	11.83	11.82	11.82
Total ion counts
urea 231	0	0	28385837	17660643	54752795	51710491	155608911	165578646	271725792	239054571	280636	1799130	885977	978389	50393	687285	254056	113587890	1032317	1001773	0	697422	692706	353569600	718771	1372703	35681	838983	194224	880869	953758	201328	0	680036	294867	124510633	313943	743947	5097	714877	1087165	492509989	5589873	2037093	261627	762416	254287	1400182	548334
Mass isotopomer abundances
GCMS ID	101001	101033	301002	301034	401003	401035	701004	701036	801005	801037	901006	1001007	1101038	1201039	1301008	1401040	1501009	1601010	1701041	1801042	1901011	2001043	2101012	2201013	2301044	2401045	2501014	2601046	2701015	2801016	2901047	3001048	3101017	3201049	3301018	3401019	3501050	3601051	3701020	3801052	3901021	4001022	4101053	4201054	4301023	4401055	4501024	4601025	4701056
urea 231 (M0)	0	0	0.7693	0.7692	0.7664	0.7655	0.7468	0.7416	0.7264	0.7297	0.7787	0.7701	0.7692	0.7668	0.8925	0.7706	0.751	0.7528	0.7686	0.7693	0	0.7548	0.7632	0.7077	0.768	0.7634	0.7086	0.7636	0.7769	0.7674	0.7668	0.8098	0	0.7667	0.7563	0.7494	0.7863	0.7743	1	0.7612	0.7688	0.6903	0.7708	0.773	0.7464	0.7678	0.7496	0.7709	0.7795
urea 232 (M1)	0	0	0.1627	0.1617	0.1645	0.165	0.178	0.1812	0.1916	0.1891	0.1557	0.1615	0.1628	0.1643	0.066	0.1605	0.1745	0.174	0.1621	0.1618	0	0.1728	0.1656	0.2044	0.1655	0.1669	0.2914	0.1692	0.1566	0.1631	0.1621	0.1478	0	0.1655	0.1677	0.1764	0.1546	0.161	0	0.1643	0.1655	0.2163	0.1609	0.1592	0.1747	0.1622	0.1753	0.1619	0.1581
urea 233 (M2)	0	0	0.068	0.0691	0.069	0.0694	0.0752	0.0772	0.082	0.0812	0.0657	0.0684	0.068	0.0689	0.0415	0.0689	0.0745	0.0733	0.0692	0.0689	0	0.0725	0.0712	0.0878	0.0666	0.0697	0	0.0672	0.0665	0.0695	0.0711	0.0424	0	0.0678	0.076	0.0742	0.0591	0.0647	0	0.0745	0.0656	0.0933	0.0683	0.0678	0.0789	0.07	0.075	0.0672	0.0623
sum	0	0	1	1	0.9999	0.9999	1	1	1	1	1.0001	1	1	1	1	1	1	1.0001	0.9999	1	0	1.0001	1	0.9999	1.0001	1	1	1	1	1	1	1	0	1	1	1	1	1	1	1	0.9999	0.9999	1	1	1	1	0.9999	1	0.9999
Individual ions			0.1	0.1	0.2	0.2	0.5	0.5	1	1
urea 231 (M0)	0	0	2.18372e+07	1.35846e+07	4.19625e+07	3.95844e+07	1.16209e+08	1.22793e+08	1.97382e+08	1.74438e+08	218531	1.38551e+06	681494	750229	44975.8	529622	190796	8.5509e+07	793439	770664	0	526414	528673	2.50221e+08	552016	1.04792e+06	25283.6	640647	150893	675979	731342	163035	0	521384	223008	9.33083e+07	246853	576038	5097	544164	835812	3.3998e+08	4.30867e+06	1.57467e+06	195278	585383	190614	1.0794e+06	427426
urea 232 (M1)	0	0	4.61838e+06	2.85573e+06	9.00683e+06	8.53223e+06	2.76984e+07	3.00029e+07	5.20627e+07	4.52052e+07	43695	290559	144237	160749	3325.94	110309	44332.8	1.97643e+07	167339	162087	0	120515	114712	7.22696e+07	118957	229104	10397.4	141956	30415.5	143670	154604	29756.3	0	112546	49449.2	2.19637e+07	48535.6	119775	0	117454	179926	1.0653e+08	899411	324305	45706.2	123664	44576.5	226689	86691.6
urea 233 (M2)	0	0	1.93024e+06	1.22035e+06	3.77794e+06	3.58871e+06	1.17018e+07	1.27827e+07	2.22815e+07	1.94112e+07	18437.8	123060	60246.4	67411	2091.31	47353.9	18927.2	8.32599e+06	71436.3	69022.2	0	50563.1	49320.7	3.10434e+07	47870.1	95677.4	0	56379.7	12915.9	61220.4	67812.2	8536.31	0	46106.4	22409.9	9.23869e+06	18554	48133.4	0	53258.3	71318	4.59512e+07	381788	138115	20642.4	53369.1	19071.5	94092.2	34161.2
		0	0.1	0.2	0.5	1				Directly measured urea (mM)	0.00721516	0.0120658	0.00919071	0.00951516	0.00642195	0.00852407	0.00722769	0.394705	0.00964464	0.00954144	0.0063566	0.00872459	0.00861058	1.42638	0.00869398	0.0108583	0.0065609	0.00914589	0.00695423	0.00917957	0.00939442	0.00694128	0.0063566	0.00856802	0.00732823	0.437921	0.00731028	0.00871007	0.0063566	0.00866446	0.00989196	2.09956	0.0240291	0.0127289	0.00725468	0.00878647	0.00723248	0.0108108	0.00806
	ave	0	3.73705e+06	8.76953e+06	2.88506e+07	4.86339e+07				Urea in rxn solution (mM)	0.0086582	0.014479	0.0110289	0.0114182	0.00770634	0.0102289	0.00867323	0.473646	0.0115736	0.0114497	0.00762792	0.0104695	0.0103327	1.71166	0.0104328	0.0130299	0.00787308	0.0109751	0.00834508	0.0110155	0.0112733	0.00832954	0.00762792	0.0102816	0.00879387	0.525505	0.00877233	0.0104521	0.00762792	0.0103974	0.0118704	2.51948	0.0288349	0.0152746	0.00870562	0.0105438	0.00867898	0.012973	0.009672
	sd	0	1.24638e+06	335596	1.6295e+06	4.84894e+06				ave (mM)	0.00856075	0.0128225	0.0106581	0.00972985	0.00779204	0.0103158	0.00885187	0.488707	0.0113726	0.0108214	0.00771891	0.0104276	0.0123234	2.13642	0.0243984	0.0146916	0.00836496	0.0107711
	Note: Ion 232 was used for generating the calibration curve due to saturation of ion 231 signals.									sd	0.000187066	0.00173664	0.000862646	0.00156435	0.000219877	0.000108146	0.000213626	0.0320421	0.00250583	0.000546919	0.000157596	3.74717e-05	0.00225174	0.40552	0.0123597	0.00146018	0.000436386	0.000216605
										Reorganized_ave
										0	0.00856075	0.0128225	0.0106581	0.00972985	0.00779204	0.0103158
										2	0.00885187	0.488707	0.0113726	0.0108214	0.00771891	0.0104276
										12	0.0123234	2.13642	0.0243984	0.0146916	0.00836496	0.0107711
										Reorganized_sd
										0	0.000187066	0.00173664	0.000862646	0.00156435	0.000219877	0.000108146
										2	0.000213626	0.0320421	0.00250583	0.000546919	0.000157596	3.74717e-05
										12	0.00225174	0.40552	0.0123597	0.00146018	0.000436386	0.000216605
[truncated: 16 more columns]

[truncated: 9 more sheets: Fig 6b, Fig 6c,d, Supplementary Fig 1, Supplementary Fig 2, Supplementary Fig 5, Supplementary Fig 6, Supplementary Fig 7, Supplementary Fig 9, Supplementary Fig 11]
